# Supplementary material for: Crystal structure of di­aqua­[5,10,15,20-tetra­kis­(4-meth­oxy­phen­yl)porphyrinato-κ4 N]iron(III) di­aqua­(18-crown-6)potassium bis­(tri­fluoro­methane­sulfonate)–18-crown-6 (1/2)
Source: Acta Crystallogr E Crystallogr Commun. 2015 Nov 11;71(Pt 12):m215–6. doi: 10.1107/S2056989015021039 (PMC4719840; doi:10.1107/S2056989015021039)
Supplement: Supplementary file 1 [file e-71-0m215-sup1.cif]

##############################################################################
#                                                                            #
# This CIF contains the data in a paper accepted for publication in          #
# Acta Crystallographica Section E. It conforms to the requirements of       #
# Notes for Authors for Acta Crystallographica Section E, and has been       #
# peer reviewed under the auspices of the IUCr Commission on Journals.       #
#                                                                            #
# Full details of the Crystallographic Information File format               #
# are given in the paper "The Crystallographic Information File (CIF):       #
# a New Standard Archive File for Crystallography" by S. R. Hall, F. H.      #
# Allen and I. D. Brown [Acta Cryst. (1991), A47, 655-685].                  #
#                                                                            #
# The current version of the core CIF dictionary is obtainable from          #
# ftp://ftp.iucr.org/pub/cif_core.dic.                                       #
#                                                                            #
# Software is freely available for graphical display of the structure(s)     #
# in this CIF. For information consult the CIF software page                 #
# http://www.iucr.org/resources/cif/software.                                #
#                                                                            #
# This file may be used for bona fide research purposes within the           #
# scientific community so long as proper attribution is given to the journal # 
# article from which it was obtained.                                        #
#                                                                            #
##############################################################################
data_I
_database_code_depnum_ccdc_archive 'CCDC 976053'
_audit_creation_method     SHELXL-2013
_chemical_name_systematic
;\
Diaqua[5,10,15,20-tetrakis(4-methoxyphenyl)porphyrinato-\k^4^<i>N</i>]iron(III)
diaqua(18-crown-6)potassium bis(trifluoromethanesulfonate--18-crown-6 (1/2)
;
_chemical_name_common     ?
_chemical_formula_moiety
             'C48 H40 Fe N4 O6 +, C12 H28 K O8 +, 2(C F3 O3 S -), 2(C12 H24 O6)'
_chemical_formula_sum     'C86 H116 F6 Fe K N4 O32 S2'
_chemical_formula_iupac
;
[Fe (C48 H36 N4 O4) (H2 O)2] [K (C12 H24 O6) (H2 O)2] (C F3 S O3)2, 2C12 H24 O6
;
_chemical_formula_weight     1990.89
_chemical_melting_point     ?
_shelx_space_group_comment
;
The symmetry employed for this shelxl refinement is uniquely defined
by the following loop, which should always be used as a source of
symmetry information in preference to the above space-group names.
They are only intended as comments.
;
_space_group_crystal_system     triclinic
_space_group_name_H-M_alt     'P -1'
_space_group_name_Hall     '-P 1'
loop_
    _space_group_symop_operation_xyz
    'x, y, z'
    '-x, -y, -z'
_cell_length_a     12.1294(4)
_cell_length_b     14.1636(6)
_cell_length_c     15.5934(5)
_cell_angle_alpha     84.081(3)
_cell_angle_beta     72.567(2)
_cell_angle_gamma     64.895(2)
_cell_volume     2313.50(15)
_cell_formula_units_Z     1
_cell_measurement_reflns_used     9914
_cell_measurement_theta_min     2.642
_cell_measurement_theta_max     27.572
_cell_measurement_temperature     115(2)
_exptl_crystal_description     cube
_exptl_crystal_colour     'dark blue'
_exptl_crystal_size_max     0.520
_exptl_crystal_size_mid     0.500
_exptl_crystal_size_min     0.500
_exptl_crystal_density_diffrn     1.429
_exptl_crystal_density_meas     ?
_exptl_crystal_density_method     ?
_exptl_crystal_F_000     1047
_exptl_absorpt_coefficient_mu     0.350
_exptl_absorpt_correction_type     multi-scan
_exptl_absorpt_process_details
;
(SADABS; Bruker, 2012)
;
_shelx_estimated_absorpt_T_min     0.839
_shelx_estimated_absorpt_T_max     0.845
_exptl_absorpt_correction_T_min     0.6853
_exptl_absorpt_correction_T_max     0.7456
_exptl_special_details
;
Absorption correction:
SADABS-2012/1 (Bruker,2012) was used for absorption correction.
wR2(int) was 0.0499 before and 0.0451 after correction.
The Ratio of minimum to maximum transmission is 0.9191.
The \l/2 correction factor is 0.0015.
;
_diffrn_ambient_temperature     115(2)
_diffrn_radiation_type     MoK\a
_diffrn_radiation_wavelength     0.71073
_diffrn_radiation_monochromator     graphite
_diffrn_measurement_device_type     'Nonius Kappa APEXII'
_diffrn_measurement_device     '\k-geometry diffractometer'
_diffrn_measurement_method     '\f and \w scans'
_diffrn_detector_area_resol_mean     '512 x 512'
_diffrn_reflns_number     63523
_diffrn_reflns_av_R_equivalents     0.0332
_diffrn_reflns_theta_min     1.369
_diffrn_reflns_theta_max     27.595
_diffrn_reflns_theta_full     26.000
_diffrn_measured_fraction_theta_max     0.997
_diffrn_measured_fraction_theta_full     1.000
_diffrn_reflns_limit_h_min     -15
_diffrn_reflns_limit_h_max     15
_diffrn_reflns_limit_k_min     -18
_diffrn_reflns_limit_k_max     18
_diffrn_reflns_limit_l_min     -20
_diffrn_reflns_limit_l_max     20
_diffrn_standards_number     0
_reflns_number_total     10707
_reflns_number_gt     8615
_reflns_threshold_expression     'I > 2\s(I)'
_refine_ls_structure_factor_coef     Fsqd
_refine_ls_matrix_type     full
_refine_ls_R_factor_all     0.0682
_refine_ls_R_factor_gt     0.0495
_refine_ls_wR_factor_gt     0.1283
_refine_ls_wR_factor_ref     0.1463
_refine_ls_goodness_of_fit_ref     1.065
_refine_ls_restrained_S_all     1.065
_refine_ls_number_reflns     10700
_refine_ls_number_parameters     602
_refine_ls_number_restraints     0
_refine_ls_hydrogen_treatment     constr
_refine_ls_weighting_scheme     calc
_refine_ls_weighting_details
              'w=1/[\s^2^(Fo^2^)+(0.0677P)^2^+3.3297P] where P=(Fo^2^+2Fc^2^)/3'
_atom_sites_solution_hydrogens     mixed
_atom_sites_solution_primary     ?
_atom_sites_solution_secondary     ?
_refine_ls_shift/su_max     0.000
_refine_ls_shift/su_mean     0.000
_refine_diff_density_max     0.565
_refine_diff_density_min     -1.753
_refine_ls_extinction_method     none
_refine_ls_extinction_coef     .
loop_
    _atom_type_symbol
    _atom_type_description
    _atom_type_scat_dispersion_real
    _atom_type_scat_dispersion_imag
    _atom_type_scat_source
    'C' 'C' 0.0033 0.0016
                         'International Tables Vol C Tables 4.2.6.8 and 6.1.1.4'
    'H' 'H' 0.0000 0.0000
                         'International Tables Vol C Tables 4.2.6.8 and 6.1.1.4'
    'F' 'F' 0.0171 0.0103
                         'International Tables Vol C Tables 4.2.6.8 and 6.1.1.4'
    'Fe' 'Fe' 0.3463 0.8444
                         'International Tables Vol C Tables 4.2.6.8 and 6.1.1.4'
    'K' 'K' 0.2009 0.2494
                         'International Tables Vol C Tables 4.2.6.8 and 6.1.1.4'
    'N' 'N' 0.0061 0.0033
                         'International Tables Vol C Tables 4.2.6.8 and 6.1.1.4'
    'O' 'O' 0.0106 0.0060
                         'International Tables Vol C Tables 4.2.6.8 and 6.1.1.4'
    'S' 'S' 0.1246 0.1234
                         'International Tables Vol C Tables 4.2.6.8 and 6.1.1.4'
_computing_data_collection
;
<i>APEX2</i> (Bruker, 2013)
;
_computing_cell_refinement
;
<i>SAINT</i> (Bruker, 2013)
;
_computing_data_reduction
;
<i>SAINT</i> (Bruker, 2013)
;
_computing_structure_solution
;
<i>olex2.solve</i> (Bourhis <i>et al.</i>,  2015)
;
_computing_structure_refinement
;
SHELXL97 (Sheldrick, 2008)
;
_computing_molecular_graphics
;
<i>OLEX2</i> (Dolomanov <i>et al.</i>,  2009)
;
_computing_publication_material
;
<i>OLEX2</i> (Dolomanov <i>et al.</i>,  2009)
;
loop_
    _atom_site_type_symbol
    _atom_site_label
    _atom_site_fract_x
    _atom_site_fract_y
    _atom_site_fract_z
    _atom_site_U_iso_or_equiv
    _atom_site_adp_type
    _atom_site_calc_flag
    _atom_site_occupancy
    _atom_site_disorder_assembly
    _atom_site_disorder_group
    C C1 1.20881(18) 0.42471(15) 0.59436(13) 0.0125(4) Uani d 1 . .
    C C2 1.2657(2) 0.46241(16) 0.64338(14) 0.0155(4) Uani d 1 . .
    H H2 1.3348 0.4212 0.6669 0.019 Uiso calc 1 . .
    C C3 1.2026(2) 0.56745(16) 0.64990(14) 0.0159(4) Uani d 1 . .
    H H3 1.2186 0.6136 0.6796 0.019 Uiso calc 1 . .
    C C4 1.10711(19) 0.59648(15) 0.60380(13) 0.0124(4) Uani d 1 . .
    C C5 1.02670(19) 0.69995(15) 0.59077(13) 0.0128(4) Uani d 1 . .
    C C6 0.93703(19) 0.72775(15) 0.54243(13) 0.0126(4) Uani d 1 . .
    C C7 0.8508(2) 0.83289(16) 0.53189(14) 0.0154(4) Uani d 1 . .
    H H7 0.8481 0.8947 0.5527 0.018 Uiso calc 1 . .
    C C8 0.7741(2) 0.82731(16) 0.48687(14) 0.0160(4) Uani d 1 . .
    H H8 0.7079 0.8845 0.4699 0.019 Uiso calc 1 . .
    C C9 0.81131(19) 0.71873(15) 0.46954(13) 0.0127(4) Uani d 1 . .
    C C10 0.75323(19) 0.68074(15) 0.42513(13) 0.0127(4) Uani d 1 . .
    C C11 0.63875(19) 0.75727(15) 0.39930(14) 0.0136(4) Uani d 1 . .
    C C12 0.6415(2) 0.78155(17) 0.31039(15) 0.0179(4) Uani d 1 . .
    H H12 0.7195 0.7525 0.2645 0.021 Uiso calc 1 . .
    C C13 0.5315(2) 0.84799(17) 0.28738(15) 0.0202(4) Uani d 1 . .
    H H13 0.5348 0.8646 0.2263 0.024 Uiso calc 1 . .
    C C14 0.4173(2) 0.88964(16) 0.35441(16) 0.0201(4) Uani d 1 . .
    C C15 0.4140(2) 0.86738(18) 0.44410(16) 0.0230(5) Uani d 1 . .
    H H15 0.3362 0.8969 0.4902 0.028 Uiso calc 1 . .
    C C16 0.5238(2) 0.80237(17) 0.46579(15) 0.0184(4) Uani d 1 . .
    H H16 0.5211 0.7881 0.5271 0.022 Uiso calc 1 . .
    C C17 0.3015(3) 0.9781(2) 0.24935(19) 0.0339(6) Uani d 1 . .
    H H17A 0.3293 0.9142 0.2145 0.051 Uiso calc 1 . .
    H H17B 0.3591 1.0120 0.2231 0.051 Uiso calc 1 . .
    H H17C 0.2152 1.0255 0.2482 0.051 Uiso calc 1 . .
    C C18 1.03715(19) 0.78442(15) 0.63316(14) 0.0139(4) Uani d 1 . .
    C C19 1.0706(2) 0.86013(16) 0.58204(15) 0.0170(4) Uani d 1 . .
    H H19 1.0844 0.8597 0.5188 0.020 Uiso calc 1 . .
    C C20 1.0840(2) 0.93562(17) 0.62209(15) 0.0194(4) Uani d 1 . .
    H H20 1.1058 0.9871 0.5865 0.023 Uiso calc 1 . .
    C C21 1.0655(2) 0.93647(16) 0.71476(16) 0.0191(4) Uani d 1 . .
    C C22 1.0296(2) 0.86335(17) 0.76751(15) 0.0178(4) Uani d 1 . .
    H H22 1.0150 0.8645 0.8308 0.021 Uiso calc 1 . .
    C C23 1.0154(2) 0.78829(16) 0.72589(14) 0.0158(4) Uani d 1 . .
    H H23 0.9903 0.7385 0.7618 0.019 Uiso calc 1 . .
    C C24 1.0669(3) 1.0151(2) 0.8425(2) 0.0389(7) Uani d 1 . .
    H H24A 1.0857 1.0712 0.8573 0.058 Uiso calc 1 . .
    H H24B 1.1243 0.9482 0.8602 0.058 Uiso calc 1 . .
    H H24C 0.9788 1.0278 0.8748 0.058 Uiso calc 1 . .
    N N1 1.11191(16) 0.50834(13) 0.57123(11) 0.0115(3) Uani d 1 . .
    N N2 1.08769(16) 0.34051(13) 0.49707(11) 0.0117(3) Uani d 1 . .
    O O1 1.08434(18) 1.01222(13) 0.74747(12) 0.0272(4) Uani d 1 . .
    O O2 0.30280(16) 0.95252(14) 0.34014(12) 0.0308(4) Uani d 1 . .
    O O3 1.13810(14) 0.49687(11) 0.37896(10) 0.0154(3) Uani d 1 . .
    H H3A 1.1366 0.5587 0.3672 0.023 Uiso d 1 . .
    H H3B 1.1244 0.4756 0.3342 0.023 Uiso d 1 . .
    Fe Fe1 1.0000 0.5000 0.5000 0.01050(10) Uani d 1 . .
    C C32 0.5833(2) 0.3301(2) 0.33522(18) 0.0273(5) Uani d 1 . .
    H H32A 0.6263 0.3492 0.2759 0.033 Uiso calc 1 . .
    H H32B 0.6491 0.2844 0.3644 0.033 Uiso calc 1 . .
    C C33 0.4953(2) 0.4268(2) 0.39253(17) 0.0268(5) Uani d 1 . .
    H H33A 0.4302 0.4120 0.4404 0.032 Uiso calc 1 . .
    H H33B 0.5439 0.4477 0.4217 0.032 Uiso calc 1 . .
    C C34 0.3596(2) 0.6035(2) 0.39343(18) 0.0280(5) Uani d 1 . .
    H H34A 0.4150 0.6242 0.4154 0.034 Uiso calc 1 . .
    H H34B 0.2979 0.5914 0.4463 0.034 Uiso calc 1 . .
    C C35 0.2903(2) 0.6890(2) 0.33939(18) 0.0278(5) Uani d 1 . .
    H H35A 0.2540 0.7568 0.3719 0.033 Uiso calc 1 . .
    H H35B 0.3498 0.6923 0.2809 0.033 Uiso calc 1 . .
    C C36 0.1311(3) 0.7425(2) 0.26473(19) 0.0321(6) Uani d 1 . .
    H H36A 0.1951 0.7427 0.2078 0.038 Uiso calc 1 . .
    H H36B 0.0871 0.8137 0.2921 0.038 Uiso calc 1 . .
    C C37 0.0371(2) 0.7098(2) 0.24680(19) 0.0304(6) Uani d 1 . .
    H H37A -0.0241 0.7059 0.3041 0.037 Uiso calc 1 . .
    H H37B -0.0107 0.7613 0.2087 0.037 Uiso calc 1 . .
    C C38 0.0238(2) 0.5666(2) 0.19171(17) 0.0260(5) Uani d 1 . .
    H H38A -0.0228 0.6071 0.1483 0.031 Uiso calc 1 . .
    H H38B -0.0390 0.5687 0.2501 0.031 Uiso calc 1 . .
    C C39 0.1033(3) 0.4563(2) 0.15811(17) 0.0275(5) Uani d 1 . .
    H H39A 0.0506 0.4272 0.1421 0.033 Uiso calc 1 . .
    H H39B 0.1725 0.4536 0.1036 0.033 Uiso calc 1 . .
    C C40 0.2700(2) 0.3065(2) 0.18906(17) 0.0282(5) Uani d 1 . .
    H H40A 0.3348 0.3289 0.1496 0.034 Uiso calc 1 . .
    H H40B 0.2526 0.2643 0.1523 0.034 Uiso calc 1 . .
    C C41 0.3176(2) 0.2432(2) 0.26226(18) 0.0318(6) Uani d 1 . .
    H H41A 0.3257 0.2870 0.3036 0.038 Uiso calc 1 . .
    H H41B 0.2587 0.2124 0.2971 0.038 Uiso calc 1 . .
    C C42 0.5169(2) 0.1182(2) 0.27862(18) 0.0294(5) Uani d 1 . .
    H H42A 0.5746 0.0451 0.2583 0.035 Uiso calc 1 . .
    H H42B 0.4631 0.1169 0.3403 0.035 Uiso calc 1 . .
    C C43 0.5944(2) 0.1764(2) 0.28063(18) 0.0291(5) Uani d 1 . .
    H H43A 0.6574 0.1363 0.3137 0.035 Uiso calc 1 . .
    H H43B 0.6409 0.1852 0.2185 0.035 Uiso calc 1 . .
    O O7 0.19160(16) 0.66968(13) 0.32484(12) 0.0257(4) Uani d 1 . .
    O O8 0.10530(16) 0.61021(13) 0.20216(12) 0.0255(4) Uani d 1 . .
    O O9 0.15575(16) 0.39614(13) 0.22710(11) 0.0232(3) Uani d 1 . .
    O O10 0.43816(17) 0.16351(15) 0.22068(12) 0.0314(4) Uani d 1 . .
    O O11 0.51346(16) 0.27633(13) 0.32361(11) 0.0244(4) Uani d 1 . .
    O O12 0.43455(16) 0.51013(13) 0.33994(12) 0.0254(4) Uani d 1 . .
    C C26 0.7238(3) 0.4969(3) 0.1142(2) 0.0439(7) Uani d 1 . .
    H H26A 0.6682 0.4911 0.1738 0.053 Uiso calc 1 . .
    H H26B 0.7845 0.5216 0.1236 0.053 Uiso calc 1 . .
    C C27 0.5816(3) 0.6691(3) 0.1040(2) 0.0412(7) Uani d 1 . .
    H H27A 0.6420 0.6962 0.1101 0.049 Uiso calc 1 . .
    H H27B 0.5284 0.6645 0.1649 0.049 Uiso calc 1 . .
    C C28 0.5003(3) 0.7409(2) 0.0500(2) 0.0390(7) Uani d 1 . .
    H H28A 0.4569 0.8119 0.0778 0.047 Uiso calc 1 . .
    H H28B 0.5535 0.7443 -0.0114 0.047 Uiso calc 1 . .
    C C29 0.3298(3) 0.7757(3) -0.0060(2) 0.0472(8) Uani d 1 . .
    H H29A 0.3819 0.7793 -0.0677 0.057 Uiso calc 1 . .
    H H29B 0.2867 0.8465 0.0221 0.057 Uiso calc 1 . .
    C C30 0.2338(3) 0.7386(2) -0.0098(2) 0.0452(8) Uani d 1 . .
    H H30A 0.1869 0.7288 0.0519 0.054 Uiso calc 1 . .
    H H30B 0.1721 0.7911 -0.0389 0.054 Uiso calc 1 . .
    C C31 0.2060(3) 0.6066(3) -0.0667(2) 0.0431(7) Uani d 1 . .
    H H31A 0.1494 0.6566 -0.1006 0.052 Uiso calc 1 . .
    H H31B 0.1531 0.6004 -0.0061 0.052 Uiso calc 1 . .
    O O13 0.64972(18) 0.56855(16) 0.06167(12) 0.0327(4) Uani d 1 . .
    O O14 0.4091(2) 0.70619(16) 0.04488(14) 0.0374(5) Uani d 1 . .
    O O15 0.29575(19) 0.64266(17) -0.05957(14) 0.0385(5) Uani d 1 . .
    O O16 0.38103(19) 0.49681(16) 0.15978(16) 0.0418(5) Uani d 1 . .
    H H16A 0.3025 0.5226 0.1938 0.063 Uiso d 1 . .
    H H16B 0.4320 0.4940 0.1904 0.063 Uiso d 1 . .
    K K1 0.5000 0.5000 0.0000 0.0464(2) Uani d 1 . .
    C C25 0.2987(3) 0.0736(2) 0.9826(2) 0.0363(6) Uani d 1 . .
    O O4 0.1767(2) 0.2174(2) 0.89228(15) 0.0566(7) Uani d 1 . .
    O O5 0.0631(2) 0.1369(2) 1.00466(16) 0.0538(6) Uani d 1 . .
    O O6 0.1311(3) 0.25214(18) 1.05230(17) 0.0550(7) Uani d 1 . .
    F F1 0.3295(2) 0.00132(16) 0.92180(14) 0.0645(6) Uani d 1 . .
    F F2 0.3945(2) 0.1004(2) 0.9639(2) 0.0909(10) Uani d 1 . .
    F F3 0.2917(2) 0.02755(16) 1.06154(14) 0.0636(6) Uani d 1 . .
    S S1 0.15173(6) 0.18346(5) 0.98227(4) 0.02864(15) Uani d 1 . .
loop_
    _atom_site_aniso_label
    _atom_site_aniso_U_11
    _atom_site_aniso_U_22
    _atom_site_aniso_U_33
    _atom_site_aniso_U_12
    _atom_site_aniso_U_13
    _atom_site_aniso_U_23
    C1 0.0104(9) 0.0131(9) 0.0134(9) -0.0034(7) -0.0047(7) 0.0003(7)
    C2 0.0136(9) 0.0157(10) 0.0185(10) -0.0045(8) -0.0082(8) -0.0007(8)
    C3 0.0142(9) 0.0154(10) 0.0200(10) -0.0050(8) -0.0085(8) -0.0016(8)
    C4 0.0122(9) 0.0140(9) 0.0119(9) -0.0060(8) -0.0035(7) -0.0007(7)
    C5 0.0145(9) 0.0118(9) 0.0128(9) -0.0062(8) -0.0034(7) -0.0004(7)
    C6 0.0134(9) 0.0105(9) 0.0121(9) -0.0037(7) -0.0029(7) 0.0001(7)
    C7 0.0171(10) 0.0101(9) 0.0188(10) -0.0041(8) -0.0071(8) 0.0001(7)
    C8 0.0168(10) 0.0113(9) 0.0185(10) -0.0033(8) -0.0069(8) 0.0006(7)
    C9 0.0122(9) 0.0103(9) 0.0127(9) -0.0019(7) -0.0036(7) -0.0001(7)
    C10 0.0103(9) 0.0134(9) 0.0130(9) -0.0027(7) -0.0047(7) 0.0009(7)
    C11 0.0130(9) 0.0100(9) 0.0180(10) -0.0026(7) -0.0075(8) -0.0001(7)
    C12 0.0134(10) 0.0184(10) 0.0170(10) -0.0013(8) -0.0052(8) -0.0005(8)
    C13 0.0219(11) 0.0173(10) 0.0188(10) -0.0018(9) -0.0110(9) -0.0006(8)
    C14 0.0165(10) 0.0127(10) 0.0274(12) 0.0026(8) -0.0127(9) -0.0038(8)
    C15 0.0146(10) 0.0238(11) 0.0224(11) 0.0000(9) -0.0037(9) -0.0055(9)
    C16 0.0175(10) 0.0177(10) 0.0160(10) -0.0026(8) -0.0057(8) -0.0007(8)
    C17 0.0310(14) 0.0269(13) 0.0375(15) 0.0054(11) -0.0257(12) -0.0027(11)
    C18 0.0109(9) 0.0117(9) 0.0183(10) -0.0025(7) -0.0057(8) -0.0016(7)
    C19 0.0165(10) 0.0161(10) 0.0171(10) -0.0057(8) -0.0045(8) 0.0001(8)
    C20 0.0192(10) 0.0152(10) 0.0252(11) -0.0082(8) -0.0069(9) 0.0014(8)
    C21 0.0178(10) 0.0121(9) 0.0282(12) -0.0021(8) -0.0120(9) -0.0045(8)
    C22 0.0183(10) 0.0159(10) 0.0176(10) -0.0027(8) -0.0082(8) -0.0031(8)
    C23 0.0157(10) 0.0129(9) 0.0170(10) -0.0036(8) -0.0054(8) 0.0004(7)
    C24 0.0619(19) 0.0242(13) 0.0409(16) -0.0130(13) -0.0347(15) -0.0038(11)
    N1 0.0107(8) 0.0098(7) 0.0128(8) -0.0025(6) -0.0043(6) -0.0005(6)
    N2 0.0116(8) 0.0110(8) 0.0120(8) -0.0034(6) -0.0044(6) 0.0006(6)
    O1 0.0375(10) 0.0175(8) 0.0359(10) -0.0113(7) -0.0220(8) -0.0024(7)
    O2 0.0201(8) 0.0276(9) 0.0339(10) 0.0089(7) -0.0179(7) -0.0076(7)
    O3 0.0165(7) 0.0148(7) 0.0139(7) -0.0062(6) -0.0033(6) 0.0001(5)
    Fe1 0.01064(19) 0.00882(19) 0.01182(19) -0.00256(15) -0.00491(15)
                                                                    -0.00027(14)
    C32 0.0217(12) 0.0300(13) 0.0318(13) -0.0119(10) -0.0087(10) 0.0036(10)
    C33 0.0262(12) 0.0302(13) 0.0277(12) -0.0144(10) -0.0098(10) 0.0041(10)
    C34 0.0227(12) 0.0303(13) 0.0296(13) -0.0110(10) -0.0032(10) -0.0057(10)
    C35 0.0237(12) 0.0250(12) 0.0344(13) -0.0127(10) -0.0028(10) -0.0019(10)
    C36 0.0352(14) 0.0196(12) 0.0389(15) -0.0095(11) -0.0124(12) 0.0084(10)
    C37 0.0266(13) 0.0219(12) 0.0355(14) -0.0037(10) -0.0102(11) 0.0067(10)
    C38 0.0233(12) 0.0298(13) 0.0248(12) -0.0095(10) -0.0105(10) 0.0051(10)
    C39 0.0301(13) 0.0314(13) 0.0214(11) -0.0113(11) -0.0107(10) 0.0026(10)
    C40 0.0273(13) 0.0254(12) 0.0234(12) -0.0035(10) -0.0038(10) -0.0072(9)
    C41 0.0241(12) 0.0348(14) 0.0246(12) -0.0003(11) -0.0058(10) -0.0064(10)
    C42 0.0259(13) 0.0230(12) 0.0327(13) -0.0013(10) -0.0109(10) -0.0043(10)
    C43 0.0215(12) 0.0299(13) 0.0273(13) -0.0030(10) -0.0052(10) -0.0035(10)
    O7 0.0238(8) 0.0226(8) 0.0301(9) -0.0106(7) -0.0074(7) 0.0068(7)
    O8 0.0211(8) 0.0247(9) 0.0267(9) -0.0075(7) -0.0055(7) 0.0040(7)
    O9 0.0223(8) 0.0226(8) 0.0189(8) -0.0041(7) -0.0050(6) -0.0010(6)
    O10 0.0217(9) 0.0352(10) 0.0270(9) 0.0008(8) -0.0079(7) -0.0098(8)
    O11 0.0210(8) 0.0259(9) 0.0248(8) -0.0095(7) -0.0042(7) -0.0007(7)
    O12 0.0246(9) 0.0244(9) 0.0260(9) -0.0097(7) -0.0061(7) 0.0007(7)
    C26 0.0436(17) 0.066(2) 0.0354(15) -0.0302(16) -0.0206(13) 0.0076(14)
    C27 0.0373(16) 0.0532(18) 0.0305(14) -0.0210(14) 0.0033(12) -0.0177(13)
    C28 0.0417(16) 0.0365(15) 0.0330(15) -0.0189(13) 0.0053(12) -0.0104(12)
    C29 0.0525(19) 0.0336(16) 0.0535(19) -0.0162(15) -0.0198(16) 0.0167(14)
    C30 0.0379(16) 0.0346(16) 0.0523(19) -0.0059(13) -0.0160(14) 0.0147(14)
    C31 0.0319(15) 0.0553(19) 0.0440(17) -0.0172(14) -0.0187(13) 0.0138(14)
    O13 0.0335(10) 0.0413(11) 0.0253(9) -0.0179(9) -0.0066(8) -0.0021(8)
    O14 0.0393(11) 0.0363(11) 0.0370(11) -0.0179(9) -0.0101(9) 0.0066(8)
    O15 0.0311(10) 0.0456(12) 0.0395(11) -0.0164(9) -0.0126(9) 0.0090(9)
    O16 0.0235(10) 0.0375(11) 0.0629(14) -0.0106(9) -0.0127(9) 0.0002(10)
    K1 0.0438(5) 0.0525(6) 0.0406(5) -0.0206(5) -0.0075(4) 0.0003(4)
    C25 0.0344(15) 0.0311(14) 0.0418(16) -0.0133(12) -0.0127(12) 0.0118(12)
    O4 0.0476(14) 0.0621(15) 0.0347(12) -0.0033(12) -0.0124(10) 0.0224(11)
    O5 0.0368(12) 0.0881(19) 0.0431(13) -0.0349(13) -0.0009(10) -0.0176(12)
    O6 0.0767(18) 0.0347(12) 0.0575(15) -0.0124(12) -0.0361(13) -0.0112(10)
    F1 0.0709(15) 0.0407(11) 0.0472(12) -0.0009(10) 0.0011(10) -0.0089(9)
    F2 0.0396(12) 0.0733(16) 0.173(3) -0.0298(12) -0.0521(16) 0.0453(18)
    F3 0.0876(16) 0.0455(11) 0.0465(11) -0.0116(11) -0.0333(11) 0.0187(9)
    S1 0.0270(3) 0.0356(3) 0.0222(3) -0.0087(3) -0.0109(2) -0.0017(2)
_geom_special_details
;
All e.s.d.'s (except the e.s.d. in the dihedral angle between two l.s. planes)
are estimated using the full covariance matrix. The cell e.s.d.'s are taken
into account individually in the estimation of e.s.d.'s in distances, angles
and torsion angles; correlations between e.s.d.'s in cell parameters are only
used when they are defined by crystal symmetry. An approximate (isotropic)
treatment of cell e.s.d.'s is used for estimating e.s.d.'s involving l.s.
planes.
;
loop_
    _geom_bond_atom_site_label_1
    _geom_bond_atom_site_label_2
    _geom_bond_site_symmetry_2
    _geom_bond_distance
    _geom_bond_publ_flag
    C1 N1 . 1.378(2) ?
    C1 C10 2_766 1.400(3) ?
    C1 C2 . 1.434(3) ?
    C2 C3 . 1.352(3) ?
    C2 H2 . 0.9500 ?
    C3 C4 . 1.436(3) ?
    C3 H3 . 0.9500 ?
    C4 N1 . 1.368(3) ?
    C4 C5 . 1.409(3) ?
    C5 C6 . 1.405(3) ?
    C5 C18 . 1.492(3) ?
    C6 N2 2_766 1.372(3) ?
    C6 C7 . 1.439(3) ?
    C7 C8 . 1.352(3) ?
    C7 H7 . 0.9500 ?
    C8 C9 . 1.437(3) ?
    C8 H8 . 0.9500 ?
    C9 N2 2_766 1.377(2) ?
    C9 C10 . 1.399(3) ?
    C10 C1 2_766 1.400(3) ?
    C10 C11 . 1.494(3) ?
    C11 C12 . 1.388(3) ?
    C11 C16 . 1.393(3) ?
    C12 C13 . 1.395(3) ?
    C12 H12 . 0.9500 ?
    C13 C14 . 1.388(3) ?
    C13 H13 . 0.9500 ?
    C14 O2 . 1.366(3) ?
    C14 C15 . 1.394(3) ?
    C15 C16 . 1.379(3) ?
    C15 H15 . 0.9500 ?
    C16 H16 . 0.9500 ?
    C17 O2 . 1.428(3) ?
    C17 H17A . 0.9800 ?
    C17 H17B . 0.9800 ?
    C17 H17C . 0.9800 ?
    C18 C23 . 1.393(3) ?
    C18 C19 . 1.396(3) ?
    C19 C20 . 1.380(3) ?
    C19 H19 . 0.9500 ?
    C20 C21 . 1.395(3) ?
    C20 H20 . 0.9500 ?
    C21 O1 . 1.362(3) ?
    C21 C22 . 1.389(3) ?
    C22 C23 . 1.395(3) ?
    C22 H22 . 0.9500 ?
    C23 H23 . 0.9500 ?
    C24 O1 . 1.434(3) ?
    C24 H24A . 0.9800 ?
    C24 H24B . 0.9800 ?
    C24 H24C . 0.9800 ?
    N1 Fe1 . 2.0388(16) ?
    N2 C6 2_766 1.372(3) ?
    N2 C9 2_766 1.377(2) ?
    N2 Fe1 . 2.0468(16) ?
    O3 Fe1 . 2.1048(14) ?
    O3 H3A . 0.8699 ?
    O3 H3B . 0.8715 ?
    Fe1 N1 2_766 2.0387(16) ?
    Fe1 N2 2_766 2.0469(16) ?
    Fe1 O3 2_766 2.1049(14) ?
    C32 O11 . 1.414(3) ?
    C32 C33 . 1.501(4) ?
    C32 H32A . 0.9900 ?
    C32 H32B . 0.9900 ?
    C33 O12 . 1.426(3) ?
    C33 H33A . 0.9900 ?
    C33 H33B . 0.9900 ?
    C34 O12 . 1.423(3) ?
    C34 C35 . 1.495(4) ?
    C34 H34A . 0.9900 ?
    C34 H34B . 0.9900 ?
    C35 O7 . 1.419(3) ?
    C35 H35A . 0.9900 ?
    C35 H35B . 0.9900 ?
    C36 O7 . 1.432(3) ?
    C36 C37 . 1.502(4) ?
    C36 H36A . 0.9900 ?
    C36 H36B . 0.9900 ?
    C37 O8 . 1.423(3) ?
    C37 H37A . 0.9900 ?
    C37 H37B . 0.9900 ?
    C38 O8 . 1.422(3) ?
    C38 C39 . 1.494(4) ?
    C38 H38A . 0.9900 ?
    C38 H38B . 0.9900 ?
    C39 O9 . 1.431(3) ?
    C39 H39A . 0.9900 ?
    C39 H39B . 0.9900 ?
    C40 O9 . 1.433(3) ?
    C40 C41 . 1.478(4) ?
    C40 H40A . 0.9900 ?
    C40 H40B . 0.9900 ?
    C41 O10 . 1.419(3) ?
    C41 H41A . 0.9900 ?
    C41 H41B . 0.9900 ?
    C42 O10 . 1.421(3) ?
    C42 C43 . 1.499(4) ?
    C42 H42A . 0.9900 ?
    C42 H42B . 0.9900 ?
    C43 O11 . 1.427(3) ?
    C43 H43A . 0.9900 ?
    C43 H43B . 0.9900 ?
    C26 O13 . 1.416(4) ?
    C26 C31 2_665 1.486(5) ?
    C26 H26A . 0.9900 ?
    C26 H26B . 0.9900 ?
    C27 O13 . 1.419(4) ?
    C27 C28 . 1.479(5) ?
    C27 H27A . 0.9900 ?
    C27 H27B . 0.9900 ?
    C28 O14 . 1.413(4) ?
    C28 H28A . 0.9900 ?
    C28 H28B . 0.9900 ?
    C29 O14 . 1.420(4) ?
    C29 C30 . 1.484(5) ?
    C29 H29A . 0.9900 ?
    C29 H29B . 0.9900 ?
    C30 O15 . 1.419(4) ?
    C30 H30A . 0.9900 ?
    C30 H30B . 0.9900 ?
    C31 O15 . 1.420(4) ?
    C31 C26 2_665 1.486(5) ?
    C31 H31A . 0.9900 ?
    C31 H31B . 0.9900 ?
    O13 K1 . 2.8108(19) ?
    O14 K1 . 2.731(2) ?
    O15 K1 . 2.798(2) ?
    O16 K1 . 2.484(2) ?
    O16 H16A . 0.8742 ?
    O16 H16B . 0.8734 ?
    K1 O16 2_665 2.484(2) ?
    K1 O14 2_665 2.731(2) ?
    K1 O15 2_665 2.798(2) ?
    K1 O13 2_665 2.8108(19) ?
    K1 H16B . 2.8356 ?
    C25 F2 . 1.314(4) ?
    C25 F1 . 1.323(4) ?
    C25 F3 . 1.329(3) ?
    C25 S1 . 1.803(3) ?
    O4 S1 . 1.422(2) ?
    O5 S1 . 1.429(2) ?
    O6 S1 . 1.432(2) ?
loop_
    _geom_angle_atom_site_label_1
    _geom_angle_atom_site_label_2
    _geom_angle_atom_site_label_3
    _geom_angle_site_symmetry_1
    _geom_angle_site_symmetry_3
    _geom_angle
    _geom_angle_publ_flag
    N1 C1 C10 . 2_766 126.52(18) ?
    N1 C1 C2 . . 109.00(17) ?
    C10 C1 C2 2_766 . 124.47(18) ?
    C3 C2 C1 . . 107.28(18) ?
    C3 C2 H2 . . 126.4 ?
    C1 C2 H2 . . 126.4 ?
    C2 C3 C4 . . 107.47(18) ?
    C2 C3 H3 . . 126.3 ?
    C4 C3 H3 . . 126.3 ?
    N1 C4 C5 . . 126.13(18) ?
    N1 C4 C3 . . 109.11(17) ?
    C5 C4 C3 . . 124.69(18) ?
    C6 C5 C4 . . 124.34(18) ?
    C6 C5 C18 . . 118.69(17) ?
    C4 C5 C18 . . 116.97(18) ?
    N2 C6 C5 2_766 . 125.68(18) ?
    N2 C6 C7 2_766 . 109.38(17) ?
    C5 C6 C7 . . 124.83(18) ?
    C8 C7 C6 . . 107.28(18) ?
    C8 C7 H7 . . 126.4 ?
    C6 C7 H7 . . 126.4 ?
    C7 C8 C9 . . 107.27(18) ?
    C7 C8 H8 . . 126.4 ?
    C9 C8 H8 . . 126.4 ?
    N2 C9 C10 2_766 . 126.08(18) ?
    N2 C9 C8 2_766 . 109.32(17) ?
    C10 C9 C8 . . 124.60(18) ?
    C9 C10 C1 . 2_766 124.99(18) ?
    C9 C10 C11 . . 118.12(18) ?
    C1 C10 C11 2_766 . 116.85(17) ?
    C12 C11 C16 . . 118.53(19) ?
    C12 C11 C10 . . 122.08(18) ?
    C16 C11 C10 . . 119.32(18) ?
    C11 C12 C13 . . 121.1(2) ?
    C11 C12 H12 . . 119.5 ?
    C13 C12 H12 . . 119.5 ?
    C14 C13 C12 . . 119.5(2) ?
    C14 C13 H13 . . 120.3 ?
    C12 C13 H13 . . 120.3 ?
    O2 C14 C13 . . 124.9(2) ?
    O2 C14 C15 . . 115.2(2) ?
    C13 C14 C15 . . 119.9(2) ?
    C16 C15 C14 . . 119.9(2) ?
    C16 C15 H15 . . 120.1 ?
    C14 C15 H15 . . 120.1 ?
    C15 C16 C11 . . 121.1(2) ?
    C15 C16 H16 . . 119.4 ?
    C11 C16 H16 . . 119.4 ?
    O2 C17 H17A . . 109.5 ?
    O2 C17 H17B . . 109.5 ?
    H17A C17 H17B . . 109.5 ?
    O2 C17 H17C . . 109.5 ?
    H17A C17 H17C . . 109.5 ?
    H17B C17 H17C . . 109.5 ?
    C23 C18 C19 . . 118.14(19) ?
    C23 C18 C5 . . 120.10(18) ?
    C19 C18 C5 . . 121.75(19) ?
    C20 C19 C18 . . 120.9(2) ?
    C20 C19 H19 . . 119.5 ?
    C18 C19 H19 . . 119.5 ?
    C19 C20 C21 . . 120.1(2) ?
    C19 C20 H20 . . 119.9 ?
    C21 C20 H20 . . 119.9 ?
    O1 C21 C22 . . 124.2(2) ?
    O1 C21 C20 . . 115.7(2) ?
    C22 C21 C20 . . 120.1(2) ?
    C21 C22 C23 . . 118.8(2) ?
    C21 C22 H22 . . 120.6 ?
    C23 C22 H22 . . 120.6 ?
    C18 C23 C22 . . 121.8(2) ?
    C18 C23 H23 . . 119.1 ?
    C22 C23 H23 . . 119.1 ?
    O1 C24 H24A . . 109.5 ?
    O1 C24 H24B . . 109.5 ?
    H24A C24 H24B . . 109.5 ?
    O1 C24 H24C . . 109.5 ?
    H24A C24 H24C . . 109.5 ?
    H24B C24 H24C . . 109.5 ?
    C4 N1 C1 . . 107.13(16) ?
    C4 N1 Fe1 . . 127.17(13) ?
    C1 N1 Fe1 . . 125.70(13) ?
    C6 N2 C9 2_766 2_766 106.74(16) ?
    C6 N2 Fe1 2_766 . 127.25(13) ?
    C9 N2 Fe1 2_766 . 125.93(13) ?
    C21 O1 C24 . . 117.2(2) ?
    C14 O2 C17 . . 117.2(2) ?
    Fe1 O3 H3A . . 110.7 ?
    Fe1 O3 H3B . . 110.7 ?
    H3A O3 H3B . . 108.2 ?
    N1 Fe1 N1 2_766 . 180.00(6) ?
    N1 Fe1 N2 2_766 . 89.38(7) ?
    N1 Fe1 N2 . . 90.62(7) ?
    N1 Fe1 N2 2_766 2_766 90.63(7) ?
    N1 Fe1 N2 . 2_766 89.37(7) ?
    N2 Fe1 N2 . 2_766 180.0 ?
    N1 Fe1 O3 2_766 . 89.90(6) ?
    N1 Fe1 O3 . . 90.10(6) ?
    N2 Fe1 O3 . . 87.90(6) ?
    N2 Fe1 O3 2_766 . 92.10(6) ?
    N1 Fe1 O3 2_766 2_766 90.10(6) ?
    N1 Fe1 O3 . 2_766 89.90(6) ?
    N2 Fe1 O3 . 2_766 92.10(6) ?
    N2 Fe1 O3 2_766 2_766 87.90(6) ?
    O3 Fe1 O3 . 2_766 180.00(8) ?
    O11 C32 C33 . . 109.6(2) ?
    O11 C32 H32A . . 109.8 ?
    C33 C32 H32A . . 109.8 ?
    O11 C32 H32B . . 109.8 ?
    C33 C32 H32B . . 109.8 ?
    H32A C32 H32B . . 108.2 ?
    O12 C33 C32 . . 111.0(2) ?
    O12 C33 H33A . . 109.4 ?
    C32 C33 H33A . . 109.4 ?
    O12 C33 H33B . . 109.4 ?
    C32 C33 H33B . . 109.4 ?
    H33A C33 H33B . . 108.0 ?
    O12 C34 C35 . . 110.2(2) ?
    O12 C34 H34A . . 109.6 ?
    C35 C34 H34A . . 109.6 ?
    O12 C34 H34B . . 109.6 ?
    C35 C34 H34B . . 109.6 ?
    H34A C34 H34B . . 108.1 ?
    O7 C35 C34 . . 109.4(2) ?
    O7 C35 H35A . . 109.8 ?
    C34 C35 H35A . . 109.8 ?
    O7 C35 H35B . . 109.8 ?
    C34 C35 H35B . . 109.8 ?
    H35A C35 H35B . . 108.2 ?
    O7 C36 C37 . . 108.0(2) ?
    O7 C36 H36A . . 110.1 ?
    C37 C36 H36A . . 110.1 ?
    O7 C36 H36B . . 110.1 ?
    C37 C36 H36B . . 110.1 ?
    H36A C36 H36B . . 108.4 ?
    O8 C37 C36 . . 108.2(2) ?
    O8 C37 H37A . . 110.1 ?
    C36 C37 H37A . . 110.1 ?
    O8 C37 H37B . . 110.1 ?
    C36 C37 H37B . . 110.1 ?
    H37A C37 H37B . . 108.4 ?
    O8 C38 C39 . . 108.3(2) ?
    O8 C38 H38A . . 110.0 ?
    C39 C38 H38A . . 110.0 ?
    O8 C38 H38B . . 110.0 ?
    C39 C38 H38B . . 110.0 ?
    H38A C38 H38B . . 108.4 ?
    O9 C39 C38 . . 108.9(2) ?
    O9 C39 H39A . . 109.9 ?
    C38 C39 H39A . . 109.9 ?
    O9 C39 H39B . . 109.9 ?
    C38 C39 H39B . . 109.9 ?
    H39A C39 H39B . . 108.3 ?
    O9 C40 C41 . . 109.3(2) ?
    O9 C40 H40A . . 109.8 ?
    C41 C40 H40A . . 109.8 ?
    O9 C40 H40B . . 109.8 ?
    C41 C40 H40B . . 109.8 ?
    H40A C40 H40B . . 108.3 ?
    O10 C41 C40 . . 106.6(2) ?
    O10 C41 H41A . . 110.4 ?
    C40 C41 H41A . . 110.4 ?
    O10 C41 H41B . . 110.4 ?
    C40 C41 H41B . . 110.4 ?
    H41A C41 H41B . . 108.6 ?
    O10 C42 C43 . . 112.4(2) ?
    O10 C42 H42A . . 109.1 ?
    C43 C42 H42A . . 109.1 ?
    O10 C42 H42B . . 109.1 ?
    C43 C42 H42B . . 109.1 ?
    H42A C42 H42B . . 107.9 ?
    O11 C43 C42 . . 109.9(2) ?
    O11 C43 H43A . . 109.7 ?
    C42 C43 H43A . . 109.7 ?
    O11 C43 H43B . . 109.7 ?
    C42 C43 H43B . . 109.7 ?
    H43A C43 H43B . . 108.2 ?
    C35 O7 C36 . . 111.93(19) ?
    C38 O8 C37 . . 112.56(19) ?
    C39 O9 C40 . . 110.73(18) ?
    C41 O10 C42 . . 114.24(19) ?
    C32 O11 C43 . . 111.96(19) ?
    C34 O12 C33 . . 110.40(19) ?
    O13 C26 C31 . 2_665 108.9(2) ?
    O13 C26 H26A . . 109.9 ?
    C31 C26 H26A 2_665 . 109.9 ?
    O13 C26 H26B . . 109.9 ?
    C31 C26 H26B 2_665 . 109.9 ?
    H26A C26 H26B . . 108.3 ?
    O13 C27 C28 . . 109.9(2) ?
    O13 C27 H27A . . 109.7 ?
    C28 C27 H27A . . 109.7 ?
    O13 C27 H27B . . 109.7 ?
    C28 C27 H27B . . 109.7 ?
    H27A C27 H27B . . 108.2 ?
    O14 C28 C27 . . 110.3(2) ?
    O14 C28 H28A . . 109.6 ?
    C27 C28 H28A . . 109.6 ?
    O14 C28 H28B . . 109.6 ?
    C27 C28 H28B . . 109.6 ?
    H28A C28 H28B . . 108.1 ?
    O14 C29 C30 . . 109.6(2) ?
    O14 C29 H29A . . 109.7 ?
    C30 C29 H29A . . 109.7 ?
    O14 C29 H29B . . 109.7 ?
    C30 C29 H29B . . 109.7 ?
    H29A C29 H29B . . 108.2 ?
    O15 C30 C29 . . 109.3(3) ?
    O15 C30 H30A . . 109.8 ?
    C29 C30 H30A . . 109.8 ?
    O15 C30 H30B . . 109.8 ?
    C29 C30 H30B . . 109.8 ?
    H30A C30 H30B . . 108.3 ?
    O15 C31 C26 . 2_665 108.4(3) ?
    O15 C31 H31A . . 110.0 ?
    C26 C31 H31A 2_665 . 110.0 ?
    O15 C31 H31B . . 110.0 ?
    C26 C31 H31B 2_665 . 110.0 ?
    H31A C31 H31B . . 108.4 ?
    C26 O13 C27 . . 111.1(2) ?
    C26 O13 K1 . . 115.41(17) ?
    C27 O13 K1 . . 113.69(16) ?
    C28 O14 C29 . . 110.4(2) ?
    C28 O14 K1 . . 115.77(17) ?
    C29 O14 K1 . . 114.69(19) ?
    C30 O15 C31 . . 110.7(2) ?
    C30 O15 K1 . . 111.85(17) ?
    C31 O15 K1 . . 116.69(17) ?
    K1 O16 H16A . . 138.5 ?
    K1 O16 H16B . . 104.8 ?
    H16A O16 H16B . . 109.9 ?
    O16 K1 O16 2_665 . 180.0 ?
    O16 K1 O14 2_665 2_665 81.03(6) ?
    O16 K1 O14 . 2_665 98.97(6) ?
    O16 K1 O14 2_665 . 98.97(6) ?
    O16 K1 O14 . . 81.03(6) ?
    O14 K1 O14 2_665 . 180.0 ?
    O16 K1 O15 2_665 2_665 97.81(6) ?
    O16 K1 O15 . 2_665 82.19(6) ?
    O14 K1 O15 2_665 2_665 61.71(6) ?
    O14 K1 O15 . 2_665 118.29(6) ?
    O16 K1 O15 2_665 . 82.19(6) ?
    O16 K1 O15 . . 97.81(6) ?
    O14 K1 O15 2_665 . 118.29(6) ?
    O14 K1 O15 . . 61.71(6) ?
    O15 K1 O15 2_665 . 180.0 ?
    O16 K1 O13 2_665 . 92.35(6) ?
    O16 K1 O13 . . 87.64(6) ?
    O14 K1 O13 2_665 . 119.02(6) ?
    O14 K1 O13 . . 60.98(6) ?
    O15 K1 O13 2_665 . 59.38(6) ?
    O15 K1 O13 . . 120.62(6) ?
    O16 K1 O13 2_665 2_665 87.64(6) ?
    O16 K1 O13 . 2_665 92.36(6) ?
    O14 K1 O13 2_665 2_665 60.98(6) ?
    O14 K1 O13 . 2_665 119.02(6) ?
    O15 K1 O13 2_665 2_665 120.62(6) ?
    O15 K1 O13 . 2_665 59.37(6) ?
    O13 K1 O13 . 2_665 180.0 ?
    O16 K1 H16B 2_665 . 162.7 ?
    O16 K1 H16B . . 17.3 ?
    O14 K1 H16B 2_665 . 101.1 ?
    O14 K1 H16B . . 78.9 ?
    O15 K1 H16B 2_665 . 68.9 ?
    O15 K1 H16B . . 111.1 ?
    O13 K1 H16B . . 71.5 ?
    O13 K1 H16B 2_665 . 108.5 ?
    F2 C25 F1 . . 106.4(3) ?
    F2 C25 F3 . . 107.9(3) ?
    F1 C25 F3 . . 106.6(2) ?
    F2 C25 S1 . . 112.2(2) ?
    F1 C25 S1 . . 111.6(2) ?
    F3 C25 S1 . . 111.9(2) ?
    O4 S1 O5 . . 114.42(16) ?
    O4 S1 O6 . . 117.80(17) ?
    O5 S1 O6 . . 112.46(16) ?
    O4 S1 C25 . . 102.95(14) ?
    O5 S1 C25 . . 102.34(15) ?
    O6 S1 C25 . . 104.46(15) ?
loop_
    _geom_torsion_atom_site_label_1
    _geom_torsion_atom_site_label_2
    _geom_torsion_atom_site_label_3
    _geom_torsion_atom_site_label_4
    _geom_torsion_site_symmetry_1
    _geom_torsion_site_symmetry_2
    _geom_torsion_site_symmetry_3
    _geom_torsion_site_symmetry_4
    _geom_torsion
    _geom_torsion_publ_flag
    N1 C1 C2 C3 . . . . 0.4(2) ?
    C10 C1 C2 C3 2_766 . . . -179.0(2) ?
    C1 C2 C3 C4 . . . . -0.9(2) ?
    C2 C3 C4 N1 . . . . 1.1(2) ?
    C2 C3 C4 C5 . . . . -175.8(2) ?
    N1 C4 C5 C6 . . . . 0.9(3) ?
    C3 C4 C5 C6 . . . . 177.28(19) ?
    N1 C4 C5 C18 . . . . 179.63(18) ?
    C3 C4 C5 C18 . . . . -4.0(3) ?
    C4 C5 C6 N2 . . . 2_766 1.6(3) ?
    C18 C5 C6 N2 . . . 2_766 -177.13(18) ?
    C4 C5 C6 C7 . . . . 177.24(19) ?
    C18 C5 C6 C7 . . . . -1.5(3) ?
    N2 C6 C7 C8 2_766 . . . 0.5(2) ?
    C5 C6 C7 C8 . . . . -175.75(19) ?
    C6 C7 C8 C9 . . . . 0.4(2) ?
    C7 C8 C9 N2 . . . 2_766 -1.2(2) ?
    C7 C8 C9 C10 . . . . 179.16(19) ?
    N2 C9 C10 C1 2_766 . . 2_766 -1.6(3) ?
    C8 C9 C10 C1 . . . 2_766 178.0(2) ?
    N2 C9 C10 C11 2_766 . . . 175.89(18) ?
    C8 C9 C10 C11 . . . . -4.5(3) ?
    C9 C10 C11 C12 . . . . 109.9(2) ?
    C1 C10 C11 C12 2_766 . . . -72.4(3) ?
    C9 C10 C11 C16 . . . . -73.1(3) ?
    C1 C10 C11 C16 2_766 . . . 104.5(2) ?
    C16 C11 C12 C13 . . . . -1.2(3) ?
    C10 C11 C12 C13 . . . . 175.8(2) ?
    C11 C12 C13 C14 . . . . -0.7(3) ?
    C12 C13 C14 O2 . . . . -177.6(2) ?
    C12 C13 C14 C15 . . . . 1.9(3) ?
    O2 C14 C15 C16 . . . . 178.3(2) ?
    C13 C14 C15 C16 . . . . -1.3(4) ?
    C14 C15 C16 C11 . . . . -0.6(4) ?
    C12 C11 C16 C15 . . . . 1.9(3) ?
    C10 C11 C16 C15 . . . . -175.2(2) ?
    C6 C5 C18 C23 . . . . 119.8(2) ?
    C4 C5 C18 C23 . . . . -59.0(3) ?
    C6 C5 C18 C19 . . . . -61.3(3) ?
    C4 C5 C18 C19 . . . . 119.9(2) ?
    C23 C18 C19 C20 . . . . 1.1(3) ?
    C5 C18 C19 C20 . . . . -177.80(19) ?
    C18 C19 C20 C21 . . . . 0.7(3) ?
    C19 C20 C21 O1 . . . . 178.2(2) ?
    C19 C20 C21 C22 . . . . -2.0(3) ?
    O1 C21 C22 C23 . . . . -178.8(2) ?
    C20 C21 C22 C23 . . . . 1.4(3) ?
    C19 C18 C23 C22 . . . . -1.7(3) ?
    C5 C18 C23 C22 . . . . 177.21(19) ?
    C21 C22 C23 C18 . . . . 0.5(3) ?
    C5 C4 N1 C1 . . . . 176.04(19) ?
    C3 C4 N1 C1 . . . . -0.8(2) ?
    C5 C4 N1 Fe1 . . . . -3.1(3) ?
    C3 C4 N1 Fe1 . . . . -179.94(13) ?
    C10 C1 N1 C4 2_766 . . . 179.67(19) ?
    C2 C1 N1 C4 . . . . 0.3(2) ?
    C10 C1 N1 Fe1 2_766 . . . -1.2(3) ?
    C2 C1 N1 Fe1 . . . . 179.41(13) ?
    C22 C21 O1 C24 . . . . 0.6(3) ?
    C20 C21 O1 C24 . . . . -179.6(2) ?
    C13 C14 O2 C17 . . . . -0.8(3) ?
    C15 C14 O2 C17 . . . . 179.6(2) ?
    O11 C32 C33 O12 . . . . -82.9(2) ?
    O12 C34 C35 O7 . . . . 72.0(2) ?
    O7 C36 C37 O8 . . . . -63.5(3) ?
    O8 C38 C39 O9 . . . . 67.5(2) ?
    O9 C40 C41 O10 . . . . -172.8(2) ?
    O10 C42 C43 O11 . . . . 68.4(3) ?
    C34 C35 O7 C36 . . . . -173.3(2) ?
    C37 C36 O7 C35 . . . . 174.8(2) ?
    C39 C38 O8 C37 . . . . -171.00(19) ?
    C36 C37 O8 C38 . . . . 172.9(2) ?
    C38 C39 O9 C40 . . . . -155.4(2) ?
    C41 C40 O9 C39 . . . . -176.9(2) ?
    C40 C41 O10 C42 . . . . 159.3(2) ?
    C43 C42 O10 C41 . . . . -87.5(3) ?
    C33 C32 O11 C43 . . . . -171.6(2) ?
    C42 C43 O11 C32 . . . . 174.1(2) ?
    C35 C34 O12 C33 . . . . -176.73(19) ?
    C32 C33 O12 C34 . . . . -175.17(19) ?
    O13 C27 C28 O14 . . . . 62.5(3) ?
    O14 C29 C30 O15 . . . . -66.2(3) ?
    C31 C26 O13 C27 2_665 . . . -179.4(2) ?
    C31 C26 O13 K1 2_665 . . . 49.3(3) ?
    C28 C27 O13 C26 . . . . -177.2(2) ?
    C28 C27 O13 K1 . . . . -45.0(3) ?
    C27 C28 O14 C29 . . . . 179.3(2) ?
    C27 C28 O14 K1 . . . . -48.3(3) ?
    C30 C29 O14 C28 . . . . -179.4(3) ?
    C30 C29 O14 K1 . . . . 47.6(3) ?
    C29 C30 O15 C31 . . . . -178.3(2) ?
    C29 C30 O15 K1 . . . . 49.8(3) ?
    C26 C31 O15 C30 2_665 . . . -176.5(2) ?
    C26 C31 O15 K1 2_665 . . . -47.1(3) ?
    F2 C25 S1 O4 . . . . 61.5(3) ?
    F1 C25 S1 O4 . . . . -57.7(2) ?
    F3 C25 S1 O4 . . . . -177.0(2) ?
    F2 C25 S1 O5 . . . . -179.5(3) ?
    F1 C25 S1 O5 . . . . 61.2(2) ?
    F3 C25 S1 O5 . . . . -58.1(3) ?
    F2 C25 S1 O6 . . . . -62.1(3) ?
    F1 C25 S1 O6 . . . . 178.6(2) ?
    F3 C25 S1 O6 . . . . 59.3(3) ?
loop_
    _geom_hbond_atom_site_label_D
    _geom_hbond_atom_site_label_H
    _geom_hbond_atom_site_label_A
    _geom_hbond_site_symmetry_A
    _geom_hbond_distance_DH
    _geom_hbond_distance_HA
    _geom_hbond_distance_DA
    _geom_hbond_angle_DHA
    O3 H3B O9 1_655 0.87 1.96 2.797(2) 160.2
    O3 H3A O7 1_655 0.87 1.94 2.778(2) 161.4
    O16 H16A O8 1_555 0.87 2.15 2.922(3) 147
    O16 H16B O12 1_555 0.87 2.38 3.107(3) 141
    C7 H7 O2 2_676 0.95 2.52 3.303(3) 139
    C12 H12 O4 2_666 0.95 2.48 3.270(3) 141
    C16 H16 O11 2_666 0.95 2.39 3.319(3) 164
    C22 H22 O5 2_667 0.95 2.46 3.390(3) 168
    C24 H24A O5 1_665 0.98 2.46 3.184(4) 130
    C28 H28A F2 2_666 0.99 2.50 2.983(4) 110
    C30 H30B O5 2_566 0.99 2.49 3.248(5) 133
    C38 H38A O4 2_566 0.99 2.55 3.429(4) 148
    C40 H40B O6 1_554 0.99 2.51 3.402(4) 150
    C41 H41A O11 1_555 0.99 2.33 3.030(4) 127
    C17 H17C Cg9 2_676 0.98 2.84 3.753(4) 155
    C34 H34B Cg1 1_455 0.99 2.93 3.894(3) 164
    C38 H38B Cg1 2_666 0.99 2.78 3.706(3) 155
    C41 H41B Cg2 1_455 0.99 2.95 3.584(3) 123
    C41 H41B Cg3 2_666 0.99 2.95 3.584(3) 123
_shelx_hkl_file
;
   1   1   0   -0.01    0.01
   1   1   0   -0.01    0.01
   1   1   0    0.00    0.01
   1   1   0   -0.01    0.01
  -1  -1   0    0.00    0.01
   2   2   0    4.32    0.13
   2   2   0    3.72    0.16
   2   2   0    4.10    0.14
   2   2   0    3.94    0.15
   2   2   0    4.78    0.14
  -2  -2   0    4.65    0.16
  -2  -2   0    4.89    0.17
  -2  -2   0    4.76    0.15
  -2  -2   0    4.26    0.14
  -2  -2   0    4.55    0.13
  -2  -2   0    4.53    0.13
   3   3   0   76.01    2.09
   3   3   0   74.76    1.67
   3   3   0   73.72    1.86
   3   3   0   74.85    1.99
   3   3   0   75.56    1.67
  -3  -3   0   76.44    1.99
  -3  -3   0   78.75    1.70
  -3  -3   0   75.19    1.67
  -3  -3   0   76.68    1.67
   4   4   0    1.60    0.15
   4   4   0    1.21    0.13
   4   4   0    1.52    0.10
   4   4   0    1.51    0.12
   4   4   0    1.43    0.11
   4   4   0    1.40    0.13
  -4  -4   0    1.35    0.10
  -4  -4   0    1.48    0.11
  -4  -4   0    1.45    0.11
  -4  -4   0    1.65    0.15
  -4  -4   0    1.62    0.14
   5   5   0    0.20    0.06
   5   5   0    0.27    0.10
   5   5   0    0.20    0.09
   5   5   0    0.23    0.07
   5   5   0    0.30    0.07
   5   5   0    0.20    0.12
  -5  -5   0    0.37    0.09
  -5  -5   0    0.26    0.08
  -5  -5   0    0.30    0.07
  -5  -5   0    0.31    0.11
  -5  -5   0    0.22    0.11
   6   6   0    4.91    0.21
   6   6   0    5.00    0.22
   6   6   0    4.66    0.22
   6   6   0    4.36    0.28
   6   6   0    5.17    0.29
   6   6   0    5.56    0.30
  -6  -6   0    5.10    0.22
  -6  -6   0    4.93    0.28
  -6  -6   0    4.73    0.22
  -6  -6   0    4.90    0.26
  -6  -6   0    5.05    0.24
   7   7   0    5.49    0.34
   7   7   0    5.77    0.25
   7   7   0    5.60    0.24
   7   7   0    5.90    0.25
   7   7   0    6.19    0.36
   7   7   0    5.93    0.32
  -7  -7   0    5.53    0.30
  -7  -7   0    5.79    0.33
  -7  -7   0    5.81    0.25
  -7  -7   0    6.07    0.25
   8   8   0    5.91    0.28
   8   8   0    5.92    0.25
   8   8   0    5.76    0.38
   8   8   0    5.92    0.37
   8   8   0    6.21    0.40
  -8  -8   0    5.93    0.37
  -8  -8   0    5.25    0.32
  -8  -8   0    5.57    0.28
  -8  -8   0    5.79    0.28
   9   9   0    0.62    0.08
   9   9   0    0.43    0.13
   9   9   0    0.43    0.22
   9   9   0    0.48    0.22
   9   9   0    0.50    0.18
  -9  -9   0    0.33    0.14
  -9  -9   0    0.58    0.20
  -9  -9   0    0.46    0.15
  10  10   0    7.23    0.48
  10  10   0    6.62    0.43
  10  10   0    7.37    0.48
  10  10   0    6.80    0.34
 -10 -10   0    8.06    0.35
 -10 -10   0    7.28    0.42
 -10 -10   0    7.13    0.35
  11  11   0   -0.20    0.22
  11  11   0    0.10    0.14
  11  11   0    0.26    0.20
 -11 -11   0    0.01    0.22
 -11 -11   0    0.05    0.16
  12  12   0    0.19    0.22
  12  12   0    0.33    0.28
 -12 -12   0    0.47    0.21
 -12 -12   0    0.20    0.16
  13  13   0    1.04    0.28
  13  13   0    0.77    0.32
 -13 -13   0    1.46    0.28
 -13 -13   0    0.51    0.20
 -13 -14   0    0.21    0.30
 -13 -14   0   -0.01    0.16
  13  14   0    0.11    0.32
  13  14   0   -0.37    0.28
 -12 -13   0    0.39    0.28
 -12 -13   0    0.30    0.16
  12  13   0    0.71    0.31
  12  13   0    0.51    0.28
 -11 -12   0    0.21    0.15
 -11 -12   0    0.04    0.23
  11  12   0    0.37    0.27
  11  12   0   -0.08    0.24
 -10 -11   0    1.11    0.26
 -10 -11   0    1.32    0.17
  10  11   0    0.86    0.22
  10  11   0    0.80    0.26
  10  11   0    0.96    0.11
  10  11   0    0.94    0.16
  10  11   0    0.85    0.27
  -9 -10   0    0.48    0.13
  -9 -10   0    0.38    0.12
  -9 -10   0    0.18    0.20
   9  10   0    0.25    0.22
   9  10   0    0.32    0.11
   9  10   0    0.43    0.21
   9  10   0    0.36    0.12
   9  10   0    0.23    0.17
  -8  -9   0    4.79    0.25
  -8  -9   0    4.81    0.29
  -8  -9   0    5.38    0.26
  -8  -9   0    5.32    0.34
   8   9   0    5.27    0.38
   8   9   0    4.93    0.39
   8   9   0    5.47    0.26
   8   9   0    4.92    0.25
   8   9   0    5.11    0.36
  -7  -8   0   15.35    0.51
  -7  -8   0   16.17    0.59
  -7  -8   0   15.39    0.53
  -7  -8   0   15.43    0.46
  -7  -8   0   15.44    0.45
   7   8   0   15.83    0.52
   7   8   0   15.75    0.45
   7   8   0   15.28    0.45
   7   8   0   15.75    0.58
   7   8   0   14.47    0.56
   7   8   0   16.57    0.59
  -6  -7   0    0.81    0.14
  -6  -7   0    0.86    0.15
  -6  -7   0    0.95    0.11
  -6  -7   0    0.70    0.10
  -6  -7   0    0.66    0.15
   6   7   0    0.90    0.16
   6   7   0    0.76    0.10
   6   7   0    0.84    0.10
   6   7   0    0.73    0.14
   6   7   0    0.63    0.10
  -5  -6   0    1.42    0.12
  -5  -6   0    1.27    0.15
  -5  -6   0    1.28    0.14
  -5  -6   0    1.14    0.14
  -5  -6   0    1.09    0.10
   5   6   0    1.03    0.15
   5   6   0    1.37    0.12
   5   6   0    1.37    0.13
   5   6   0    0.90    0.15
   5   6   0    1.52    0.12
  -4  -5   0   62.86    1.42
  -4  -5   0   65.16    1.46
  -4  -5   0   65.51    1.47
  -4  -5   0   60.08    1.41
  -4  -5   0   64.28    1.71
   4   5   0   63.35    1.41
   4   5   0   60.67    1.70
   4   5   0   63.49    1.78
   4   5   0   62.45    1.61
   4   5   0   64.12    1.41
  -3  -4   0   40.59    0.93
  -3  -4   0   40.67    0.93
  -3  -4   0   39.73    0.89
  -3  -4   0   39.71    1.08
   3   4   0   38.92    1.02
   3   4   0   40.06    0.89
   3   4   0   39.17    0.89
   3   4   0   38.97    1.08
   3   4   0   39.12    1.13
  -2  -3   0   68.40    1.48
  -2  -3   0   66.27    1.72
  -2  -3   0   67.18    1.44
   2   3   0   65.89    1.44
   2   3   0   65.64    1.44
   2   3   0   64.68    1.72
   2   3   0   63.73    1.61
  -1  -2   0   10.67    0.24
   1   2   0   10.49    0.24
   0  -1   0   -0.01    0.01
   0  -1   0   -0.01    0.00
   0   1   0   -0.01    0.01
   0   1   0    0.00    0.00
   0   1   0   -0.01    0.01
   1   0   0   -0.04    0.01
   1   0   0   -0.03    0.01
  -1   0   0   -0.05    0.01
  -1   0   0   -0.05    0.01
   2   1   0    9.10    0.28
   2   1   0    7.16    0.25
   2   1   0    9.57    0.24
  -2  -1   0    8.89    0.28
  -2  -1   0    9.63    0.28
  -2  -1   0    9.51    0.23
  -2  -1   0    7.38    0.26
  -2  -1   0    9.33    0.25
   3   2   0   60.75    1.39
   3   2   0   60.79    1.39
   3   2   0   62.47    1.72
   3   2   0   61.34    1.53
   3   2   0   60.81    1.65
   3   2   0   63.13    1.71
  -3  -2   0   63.87    1.65
  -3  -2   0   62.29    1.39
  -3  -2   0   65.20    1.40
  -3  -2   0   61.26    1.72
  -3  -2   0   63.44    1.71
  -3  -2   0   61.57    1.54
  -3  -2   0   63.39    1.39
   4   3   0    1.28    0.08
   4   3   0    1.22    0.11
   4   3   0    1.13    0.11
   4   3   0    1.38    0.14
   4   3   0    0.94    0.12
   4   3   0    1.14    0.12
  -4  -3   0    1.35    0.15
  -4  -3   0    1.15    0.11
  -4  -3   0    1.31    0.11
  -4  -3   0    1.21    0.11
  -4  -3   0    1.13    0.07
  -4  -3   0    0.93    0.11
   5   4   0   42.22    1.21
   5   4   0   41.95    1.01
   5   4   0   41.06    1.14
   5   4   0   43.31    1.24
   5   4   0   43.31    1.21
   5   4   0   44.01    1.02
  -5  -4   0   42.26    1.02
  -5  -4   0   44.15    1.03
  -5  -4   0   44.24    1.22
  -5  -4   0   42.72    1.20
  -5  -4   0   44.57    1.02
   6   5   0    7.64    0.29
   6   5   0    8.30    0.34
   6   5   0    7.43    0.36
   6   5   0    7.56    0.29
   6   5   0    7.39    0.25
   6   5   0    6.63    0.34
  -6  -5   0    7.16    0.28
  -6  -5   0    7.40    0.28
  -6  -5   0    7.40    0.29
  -6  -5   0    7.81    0.35
   7   6   0   20.19    0.56
   7   6   0   19.77    0.69
   7   6   0   20.94    0.68
   7   6   0   19.16    0.55
   7   6   0   19.46    0.64
   7   6   0   19.97    0.59
  -7  -6   0   20.15    0.56
  -7  -6   0   19.30    0.58
  -7  -6   0   19.49    0.56
  -7  -6   0   20.68    0.69
   8   7   0    0.12    0.13
   8   7   0    0.27    0.14
   8   7   0    0.48    0.15
   8   7   0    0.14    0.18
  -8  -7   0    0.04    0.15
  -8  -7   0    0.37    0.12
  -8  -7   0    0.16    0.15
  -8  -7   0    0.26    0.13
   9   8   0    4.32    0.38
   9   8   0    4.90    0.40
   9   8   0    4.67    0.35
   9   8   0    4.69    0.27
  -9  -8   0    4.79    0.32
  -9  -8   0    4.31    0.27
  -9  -8   0    4.11    0.26
  10   9   0   -0.05    0.22
  10   9   0   -0.18    0.14
  10   9   0   -0.25    0.15
  10   9   0   -0.32    0.21
 -10  -9   0   -0.14    0.18
 -10  -9   0   -0.10    0.13
 -10  -9   0   -0.13    0.13
  11  10   0    0.57    0.17
  11  10   0    0.36    0.26
  11  10   0    0.59    0.27
  11  10   0    0.34    0.19
 -11 -10   0    0.46    0.24
 -11 -10   0    0.40    0.18
  12  11   0    0.42    0.28
  12  11   0    0.34    0.28
 -12 -11   0    0.35    0.25
 -12 -11   0    0.46    0.17
  13  12   0    2.14    0.37
  13  12   0    1.60    0.35
 -13 -12   0    1.68    0.24
 -13 -12   0    2.23    0.34
  14  13   0   15.27    0.82
  14  13   0   15.28    0.84
 -14 -13   0   14.13    0.60
 -14 -13   0   14.31    0.70
 -12 -14   0    0.19    0.22
 -12 -14   0    0.04    0.15
  12  14   0   -0.30    0.28
  12  14   0    0.20    0.30
 -11 -13   0    3.14    0.26
 -11 -13   0    2.55    0.31
  11  13   0    2.94    0.36
  11  13   0    3.15    0.39
 -10 -12   0    1.95    0.26
 -10 -12   0    2.49    0.22
  10  12   0    2.30    0.29
  10  12   0    2.20    0.23
  10  12   0    2.14    0.33
  -9 -11   0    0.88    0.14
  -9 -11   0    0.86    0.14
  -9 -11   0    1.01    0.20
  -9 -11   0    0.98    0.20
   9  11   0    0.98    0.14
   9  11   0    0.82    0.21
   9  11   0    0.80    0.21
   9  11   0    0.75    0.24
   9  11   0    0.87    0.14
  -8 -10   0   57.36    1.53
  -8 -10   0   63.43    1.43
  -8 -10   0   59.97    1.43
  -8 -10   0   59.29    1.55
   8  10   0   61.59    1.79
   8  10   0   62.18    1.79
   8  10   0   62.07    1.43
   8  10   0   64.97    1.84
   8  10   0   60.23    1.70
  -7  -9   0    7.46    0.28
  -7  -9   0    8.20    0.40
  -7  -9   0    7.66    0.34
  -7  -9   0    7.53    0.28
  -7  -9   0    7.68    0.37
   7   9   0    8.36    0.28
   7   9   0    7.64    0.27
   7   9   0    7.02    0.41
   7   9   0    7.93    0.42
   7   9   0    7.74    0.34
  -6  -8   0    2.11    0.22
  -6  -8   0    1.60    0.13
  -6  -8   0    2.43    0.23
  -6  -8   0    2.45    0.16
  -6  -8   0    2.34    0.21
   6   8   0    1.85    0.18
   6   8   0    2.01    0.14
   6   8   0    1.87    0.21
   6   8   0    2.29    0.25
   6   8   0    2.31    0.15
  -5  -7   0    3.21    0.22
  -5  -7   0    3.66    0.22
  -5  -7   0    3.54    0.23
  -5  -7   0    3.68    0.16
   5   7   0    3.68    0.16
   5   7   0    3.85    0.25
   5   7   0    3.51    0.20
   5   7   0    3.58    0.15
   5   7   0    3.69    0.23
  -4  -6   0   44.69    1.06
  -4  -6   0   43.42    1.06
  -4  -6   0   44.29    1.00
  -4  -6   0   45.48    1.23
   4   6   0   44.78    0.99
   4   6   0   42.25    1.17
   4   6   0   42.91    1.23
   4   6   0   43.87    0.99
   4   6   0   44.45    1.28
  -3  -5   0    0.81    0.11
  -3  -5   0    1.06    0.10
  -3  -5   0    1.05    0.07
   3   5   0    0.96    0.07
   3   5   0    0.78    0.11
   3   5   0    0.87    0.12
   3   5   0    0.92    0.07
  -2  -4   0    0.62    0.05
  -2  -4   0    0.47    0.07
  -2  -4   0    0.63    0.05
   2   4   0    0.65    0.05
   2   4   0    0.33    0.08
   2   4   0    0.71    0.04
  -1  -3   0   23.03    0.54
   0  -2   0    4.87    0.14
   0  -2   0    3.49    0.11
   0   2   0    4.37    0.11
   1  -1   0    2.71    0.09
   1  -1   0    2.32    0.11
   1  -1   0    2.73    0.08
   1  -1   0    2.08    0.07
  -1   1   0    2.50    0.10
  -1   1   0    2.66    0.09
   2   0   0   23.95    0.76
   2   0   0   29.23    0.80
   2   0   0   29.00    0.70
   2   0   0   30.24    0.66
  -2   0   0   28.20    0.80
  -2   0   0   29.32    0.70
  -2   0   0   30.04    0.77
  -2   0   0   29.20    0.65
  -2   0   0   24.16    0.65
   3   1   0   65.71    1.52
   3   1   0   66.73    1.52
   3   1   0   68.22    1.80
   3   1   0   67.33    1.66
   3   1   0   68.87    1.87
  -3  -1   0   68.22    1.87
  -3  -1   0   70.28    1.51
  -3  -1   0   66.95    1.53
  -3  -1   0   68.60    1.52
  -3  -1   0   70.92    1.80
  -3  -1   0   67.65    1.66
   4   2   0   13.19    0.42
   4   2   0   11.94    0.35
   4   2   0   12.19    0.39
   4   2   0   12.54    0.42
   4   2   0   12.69    0.36
  -4  -2   0   12.81    0.43
  -4  -2   0   12.84    0.39
  -4  -2   0   12.68    0.38
  -4  -2   0   12.61    0.36
  -4  -2   0   12.53    0.42
  -4  -2   0   12.86    0.35
  -4  -2   0   11.93    0.35
   5   3   0   57.80    1.33
   5   3   0   58.19    1.62
   5   3   0   56.12    1.33
   5   3   0   56.00    1.46
   5   3   0   56.25    1.57
  -5  -3   0   56.59    1.46
  -5  -3   0   58.13    1.33
  -5  -3   0   57.72    1.62
  -5  -3   0   58.12    1.60
  -5  -3   0   58.58    1.33
  -5  -3   0   55.17    1.33
  -5  -3   0   59.71    1.58
   6   4   0   17.27    0.61
   6   4   0   18.27    0.59
   6   4   0   17.15    0.56
   6   4   0   18.78    0.51
   6   4   0   17.55    0.50
  -6  -4   0   17.99    0.50
  -6  -4   0   17.23    0.52
  -6  -4   0   18.83    0.61
  -6  -4   0   17.71    0.50
  -6  -4   0   16.50    0.50
   7   5   0    6.43    0.28
   7   5   0    6.69    0.28
   7   5   0    6.46    0.36
   7   5   0    6.04    0.34
   7   5   0    6.40    0.32
  -7  -5   0    6.96    0.28
  -7  -5   0    6.43    0.36
  -7  -5   0    6.31    0.28
  -7  -5   0    6.20    0.29
   8   6   0    4.09    0.30
   8   6   0    4.10    0.25
   8   6   0    4.72    0.36
   8   6   0    4.22    0.28
  -8  -6   0    4.40    0.25
  -8  -6   0    4.25    0.26
  -8  -6   0    4.39    0.27
  -8  -6   0    4.31    0.33
   9   7   0   15.33    0.60
   9   7   0   14.94    0.64
   9   7   0   15.06    0.51
   9   7   0   14.72    0.61
  -9  -7   0   15.61    0.51
  -9  -7   0   15.09    0.51
  -9  -7   0   15.09    0.53
  10   8   0    2.41    0.25
  10   8   0    2.55    0.23
  10   8   0    2.37    0.31
  10   8   0    2.43    0.30
 -10  -8   0    2.69    0.26
 -10  -8   0    2.61    0.24
 -10  -8   0    2.94    0.25
  11   9   0   -0.18    0.16
  11   9   0   -0.02    0.23
  11   9   0   -0.28    0.22
  11   9   0   -0.07    0.16
 -11  -9   0   -0.25    0.13
 -11  -9   0   -0.03    0.15
  12  10   0    0.25    0.20
  12  10   0    0.07    0.24
  12  10   0   -0.09    0.16
 -12 -10   0    0.06    0.22
 -12 -10   0   -0.16    0.18
  13  11   0    1.28    0.27
  13  11   0    0.65    0.33
 -13 -11   0    0.89    0.21
 -13 -11   0    1.31    0.30
  14  12   0    3.82    0.50
  14  12   0    4.94    0.47
 -14 -12   0    4.34    0.40
 -14 -12   0    4.02    0.42
 -12 -15   0    0.32    0.30
 -12 -15   0    0.27    0.13
  12  15   0    0.30    0.32
  12  15   0    0.10    0.28
 -11 -14   0    1.06    0.15
 -11 -14   0    1.42    0.32
  11  14   0    1.12    0.31
  11  14   0    1.17    0.31
 -10 -13   0    8.10    0.32
 -10 -13   0    7.38    0.48
  10  13   0    7.57    0.40
  10  13   0    8.28    0.49
  10  13   0    7.74    0.52
  -9 -12   0   13.32    0.58
  -9 -12   0   13.62    0.43
  -9 -12   0   13.24    0.58
   9  12   0   13.86    0.42
   9  12   0   15.77    0.67
   9  12   0   14.18    0.55
   9  12   0   13.54    0.64
  -8 -11   0    5.57    0.24
  -8 -11   0    5.29    0.32
  -8 -11   0    5.40    0.33
   8  11   0    5.36    0.43
   8  11   0    5.75    0.33
   8  11   0    5.68    0.44
   8  11   0    5.65    0.23
  -7 -10   0   31.45    0.78
  -7 -10   0   30.45    0.89
  -7 -10   0   31.83    0.91
   7  10   0   32.51    0.77
   7  10   0   32.95    0.78
   7  10   0   32.41    1.03
   7  10   0   31.71    1.00
   7  10   0   32.06    1.01
  -6  -9   0   12.93    0.35
  -6  -9   0   12.73    0.46
  -6  -9   0   12.66    0.46
   6   9   0   12.68    0.51
   6   9   0   13.04    0.35
   6   9   0   12.90    0.35
   6   9   0   12.46    0.49
   6   9   0   12.74    0.48
  -5  -8   0   13.85    0.35
  -5  -8   0   12.58    0.35
  -5  -8   0   13.70    0.46
  -5  -8   0   14.33    0.46
   5   8   0   13.81    0.35
   5   8   0   13.39    0.49
   5   8   0   13.57    0.50
   5   8   0   13.32    0.50
   5   8   0   13.95    0.35
  -4  -7   0    9.80    0.25
  -4  -7   0    9.74    0.33
  -4  -7   0    9.85    0.35
  -4  -7   0   10.08    0.25
   4   7   0    9.77    0.38
   4   7   0    9.92    0.25
   4   7   0    9.80    0.25
   4   7   0    9.36    0.38
   4   7   0    9.63    0.38
  -3  -6   0    3.35    0.10
  -3  -6   0    3.30    0.19
  -3  -6   0    3.47    0.10
  -3  -6   0    3.47    0.18
   3   6   0    3.30    0.18
   3   6   0    3.42    0.10
   3   6   0    3.41    0.10
   3   6   0    3.13    0.20
  -2  -5   0   15.09    0.41
  -2  -5   0   15.11    0.41
  -1  -4   0   81.95    1.82
   0  -3   0   52.85    1.15
   0   3   0   52.58    1.15
   0   3   0   52.44    1.15
   0   3   0   52.68    1.25
   1  -2   0   68.51    1.88
   1  -2   0   69.24    1.51
   1  -2   0   70.29    1.60
   1  -2   0   67.58    1.51
  -1   2   0   68.64    1.60
  -1   2   0   68.12    1.51
  -1   2   0   67.54    1.51
  -1   2   0   68.62    1.88
   2  -1   0   19.78    0.48
   2  -1   0   19.29    0.49
   2  -1   0   19.36    0.56
   2  -1   0   18.97    0.47
   2  -1   0   19.33    0.47
   2  -1   0   18.78    0.58
  -2   1   0   19.24    0.49
  -2   1   0   19.27    0.48
  -2   1   0   18.93    0.58
  -2   1   0   18.72    0.47
  -2   1   0   19.33    0.47
  -2   1   0   19.60    0.57
   3   0   0    1.50    0.11
   3   0   0    1.47    0.13
   3   0   0    1.50    0.14
   3   0   0    1.57    0.17
   3   0   0    1.62    0.11
   3   0   0    2.11    0.11
  -3   0   0    1.72    0.15
  -3   0   0    1.63    0.11
  -3   0   0    1.50    0.13
  -3   0   0    1.40    0.11
  -3   0   0    2.04    0.17
   4   1   0    7.41    0.30
   4   1   0    7.25    0.31
   4   1   0    6.82    0.25
   4   1   0    7.59    0.25
   4   1   0    7.29    0.26
  -4  -1   0    8.09    0.31
  -4  -1   0    7.08    0.26
  -4  -1   0    8.00    0.23
  -4  -1   0    7.83    0.30
  -4  -1   0    7.33    0.25
  -4  -1   0    7.60    0.26
   5   2   0   10.67    0.42
   5   2   0   10.42    0.36
   5   2   0   10.91    0.35
   5   2   0   11.77    0.35
   5   2   0   10.99    0.39
  -5  -2   0   11.20    0.36
  -5  -2   0   10.75    0.40
  -5  -2   0   10.72    0.35
  -5  -2   0   10.69    0.35
  -5  -2   0   11.63    0.37
  -5  -2   0   11.05    0.32
  -5  -2   0   11.36    0.41
   6   3   0   33.84    1.00
   6   3   0   31.72    0.83
   6   3   0   32.06    0.91
   6   3   0   34.38    0.85
   6   3   0   32.13    0.99
  -6  -3   0   34.52    1.00
  -6  -3   0   34.17    0.85
  -6  -3   0   32.65    0.96
  -6  -3   0   32.87    1.00
  -6  -3   0   32.32    0.83
  -6  -3   0   34.20    0.92
  -6  -3   0   33.89    0.82
   7   4   0   27.62    0.75
   7   4   0   28.74    0.75
   7   4   0   27.42    0.83
   7   4   0   27.69    0.90
   7   4   0   29.22    0.89
  -7  -4   0   27.82    0.75
  -7  -4   0   27.47    0.89
  -7  -4   0   28.88    0.90
  -7  -4   0   28.67    0.74
  -7  -4   0   28.68    0.75
  -7  -4   0   27.94    0.81
   8   5   0    8.94    0.42
   8   5   0    8.84    0.36
   8   5   0    9.08    0.43
   8   5   0    8.71    0.41
  -8  -5   0    8.85    0.36
  -8  -5   0    9.67    0.37
  -8  -5   0    9.15    0.36
  -8  -5   0    8.61    0.28
  -8  -5   0    9.35    0.43
   9   6   0    1.45    0.25
   9   6   0    1.31    0.19
   9   6   0    1.38    0.18
   9   6   0    1.02    0.22
  -9  -6   0    1.51    0.18
  -9  -6   0    1.46    0.20
  -9  -6   0    1.33    0.18
  10   7   0    2.93    0.34
  10   7   0    3.32    0.28
  10   7   0    3.17    0.32
  10   7   0    3.32    0.31
 -10  -7   0    3.52    0.29
 -10  -7   0    3.24    0.28
 -10  -7   0    3.00    0.28
  11   8   0    5.51    0.41
  11   8   0    5.45    0.39
  11   8   0    5.72    0.35
  11   8   0    5.22    0.43
 -11  -8   0    5.70    0.37
 -11  -8   0    5.98    0.35
 -11  -8   0    5.19    0.37
  12   9   0    2.10    0.32
  12   9   0    2.58    0.26
  12   9   0    2.41    0.35
 -12  -9   0    2.56    0.29
 -12  -9   0    2.05    0.25
  13  10   0   -0.26    0.26
  13  10   0    0.09    0.27
 -13 -10   0   -0.14    0.17
 -13 -10   0    0.35    0.23
  14  11   0    0.19    0.31
  14  11   0   -0.12    0.31
 -14 -11   0    0.25    0.20
 -14 -11   0    0.21    0.27
 -12 -16   0    0.20    0.31
  12  16   0    0.23    0.30
  12  16   0    0.51    0.34
 -11 -15   0   -0.22    0.27
 -11 -15   0   -0.08    0.09
  11  15   0   -0.31    0.24
  11  15   0   -0.04    0.27
 -10 -14   0    2.88    0.36
 -10 -14   0    4.17    0.21
 -10 -14   0    3.42    0.39
  10  14   0    3.24    0.37
  10  14   0    4.35    0.46
  -9 -13   0    1.41    0.29
  -9 -13   0    1.65    0.29
  -9 -13   0    1.95    0.17
   9  13   0    1.37    0.27
   9  13   0    2.03    0.31
   9  13   0    1.32    0.20
  -8 -12   0   10.05    0.50
  -8 -12   0   10.34    0.32
  -8 -12   0   10.33    0.46
  -8 -12   0   11.03    0.32
   8  12   0    9.97    0.31
   8  12   0   10.53    0.32
   8  12   0    9.89    0.54
   8  12   0   10.44    0.48
   8  12   0   10.49    0.53
  -7 -11   0    0.66    0.09
  -7 -11   0    0.37    0.17
  -7 -11   0    0.85    0.18
  -7 -11   0    0.39    0.08
   7  11   0    0.53    0.09
   7  11   0    0.52    0.08
   7  11   0    0.42    0.20
   7  11   0    0.35    0.18
   7  11   0    0.45    0.15
  -6 -10   0    5.93    0.19
  -6 -10   0    5.62    0.34
  -6 -10   0    6.18    0.31
  -6 -10   0    6.25    0.20
   6  10   0    6.16    0.36
   6  10   0    5.92    0.33
   6  10   0    6.28    0.20
   6  10   0    5.84    0.37
   6  10   0    6.25    0.20
  -5  -9   0   -0.15    0.13
  -5  -9   0    0.32    0.05
  -5  -9   0    0.30    0.05
  -5  -9   0    0.40    0.14
   5   9   0    0.38    0.05
   5   9   0    0.18    0.13
   5   9   0    0.17    0.15
   5   9   0    0.28    0.05
   5   9   0    0.41    0.12
  -4  -8   0    0.01    0.11
  -4  -8   0    0.05    0.03
  -4  -8   0    0.14    0.09
  -4  -8   0    0.05    0.03
   4   8   0   -0.02    0.12
   4   8   0    0.09    0.03
   4   8   0    0.07    0.11
   4   8   0    0.04    0.03
  -3  -7   0    2.61    0.16
  -3  -7   0    2.41    0.18
   3   7   0    2.64    0.20
   3   7   0    2.60    0.20
  -2  -6   0    7.74    0.27
  -2  -6   0    8.21    0.28
  -1  -5   0    0.61    0.08
  -1  -5   0    0.71    0.10
  -1  -5   0    0.59    0.03
  -1  -5   0    0.58    0.03
   1   5   0    0.62    0.03
   1   5   0    0.46    0.08
   1   5   0    0.57    0.03
   0  -4   0  149.04    3.18
   0  -4   0  146.90    3.21
   0   4   0  145.94    3.16
   0   4   0  144.50    3.16
   0   4   0  143.99    3.96
   0   4   0  145.77    3.40
   1  -3   0    8.53    0.23
   1  -3   0    8.27    0.24
   1  -3   0    8.57    0.31
   1  -3   0    8.17    0.23
  -1   3   0    8.04    0.31
  -1   3   0    8.34    0.23
  -1   3   0    8.16    0.24
  -1   3   0    8.22    0.23
   2  -2   0    1.19    0.11
   2  -2   0    1.42    0.09
   2  -2   0    1.17    0.08
   2  -2   0    1.17    0.11
   2  -2   0    1.12    0.12
  -2   2   0    0.93    0.12
  -2   2   0    1.34    0.09
  -2   2   0    1.18    0.11
  -2   2   0    1.35    0.16
  -2   2   0    1.09    0.11
  -2   2   0    1.28    0.08
   3  -1   0   15.14    0.48
   3  -1   0   16.22    0.42
   3  -1   0   15.22    0.41
   3  -1   0   15.24    0.41
   3  -1   0   15.58    0.41
   3  -1   0   14.92    0.50
  -3   1   0   15.82    0.50
  -3   1   0   15.67    0.51
  -3   1   0   14.85    0.41
  -3   1   0   15.46    0.42
  -3   1   0   14.82    0.41
   4   0   0    7.00    0.25
   4   0   0    7.99    0.27
   4   0   0    7.26    0.32
   4   0   0    7.76    0.26
   4   0   0    7.45    0.25
   4   0   0    7.89    0.32
  -4   0   0    7.90    0.27
  -4   0   0    7.60    0.26
  -4   0   0    7.65    0.31
  -4   0   0    7.91    0.32
  -4   0   0    7.11    0.25
  -4   0   0    7.94    0.22
   5   1   0    0.06    0.08
   5   1   0   -0.03    0.12
   5   1   0    0.03    0.07
   5   1   0    0.06    0.08
   5   1   0    0.03    0.07
  -5  -1   0    0.06    0.07
  -5  -1   0   -0.05    0.09
  -5  -1   0    0.04    0.07
  -5  -1   0    0.06    0.09
  -5  -1   0    0.11    0.08
  -5  -1   0    0.12    0.12
   6   2   0   -0.01    0.09
   6   2   0   -0.15    0.10
   6   2   0    0.05    0.10
   6   2   0   -0.04    0.10
   6   2   0   -0.04    0.14
  -6  -2   0   -0.04    0.07
  -6  -2   0   -0.09    0.10
  -6  -2   0    0.11    0.07
  -6  -2   0   -0.06    0.13
  -6  -2   0    0.03    0.09
  -6  -2   0    0.08    0.11
  -6  -2   0    0.05    0.11
   7   3   0   10.30    0.46
   7   3   0    9.72    0.37
   7   3   0   10.45    0.40
   7   3   0   10.63    0.38
   7   3   0   10.48    0.42
  -7  -3   0    9.91    0.43
  -7  -3   0    9.85    0.35
  -7  -3   0    9.67    0.37
  -7  -3   0   10.67    0.39
  -7  -3   0    9.81    0.36
  -7  -3   0   10.56    0.46
  -7  -3   0   10.67    0.38
   8   4   0   27.84    0.89
   8   4   0   27.57    0.76
   8   4   0   26.80    0.91
   8   4   0   27.32    0.83
  -8  -4   0   26.29    0.90
  -8  -4   0   28.52    0.77
  -8  -4   0   27.67    0.81
  -8  -4   0   28.50    0.91
  -8  -4   0   26.37    0.75
  -8  -4   0   27.72    0.74
   9   5   0   11.80    0.46
   9   5   0   12.89    0.53
   9   5   0   13.05    0.53
   9   5   0   12.60    0.59
  -9  -5   0   12.97    0.47
  -9  -5   0   13.04    0.45
  -9  -5   0   12.11    0.38
  -9  -5   0   12.00    0.47
  10   6   0    0.07    0.15
  10   6   0   -0.03    0.15
  10   6   0    0.05    0.23
  10   6   0    0.09    0.20
 -10  -6   0    0.08    0.16
 -10  -6   0    0.03    0.15
 -10  -6   0   -0.13    0.15
  11   7   0    0.26    0.17
  11   7   0   -0.14    0.16
  11   7   0    0.02    0.21
  11   7   0    0.23    0.23
 -11  -7   0    0.11    0.17
 -11  -7   0    0.33    0.19
 -11  -7   0    0.15    0.16
  12   8   0    0.97    0.22
  12   8   0    1.36    0.28
  12   8   0    1.21    0.31
 -12  -8   0    0.92    0.24
 -12  -8   0    1.06    0.22
  13   9   0    5.80    0.51
  13   9   0    5.60    0.55
  13   9   0    5.86    0.40
 -13  -9   0    5.94    0.44
 -13  -9   0    5.78    0.45
  14  10   0    0.23    0.30
  14  10   0   -0.07    0.31
 -14 -10   0    0.33    0.25
 -14 -10   0    0.01    0.21
 -11 -16   0   -0.09    0.27
  11  16   0   -0.21    0.26
  11  16   0   -0.13    0.28
 -10 -15   0    0.22    0.27
 -10 -15   0    0.01    0.28
  10  15   0    0.33    0.22
  10  15   0    0.03    0.24
  -9 -14   0    0.31    0.25
  -9 -14   0    0.47    0.25
  -9 -14   0    0.44    0.07
   9  14   0    0.36    0.26
   9  14   0    0.26    0.22
   9  14   0    0.36    0.17
  -8 -13   0   19.85    0.70
  -8 -13   0   20.26    0.49
  -8 -13   0   20.21    0.73
   8  13   0   21.33    0.81
   8  13   0   20.99    0.80
   8  13   0   21.06    0.77
   8  13   0   20.14    0.49
  -7 -12   0    0.51    0.16
  -7 -12   0    0.69    0.06
  -7 -12   0    0.38    0.18
   7  12   0    0.61    0.22
   7  12   0    0.65    0.06
   7  12   0    0.84    0.23
   7  12   0    0.71    0.06
   7  12   0    0.44    0.16
  -6 -11   0    3.26    0.10
  -6 -11   0    2.54    0.28
  -6 -11   0    3.18    0.25
   6  11   0    3.51    0.11
   6  11   0    3.44    0.11
   6  11   0    3.27    0.28
   6  11   0    3.49    0.32
   6  11   0    3.20    0.33
  -5 -10   0    3.70    0.27
  -5 -10   0    4.04    0.28
   5  10   0    3.69    0.28
   5  10   0    3.57    0.30
   5  10   0    4.05    0.30
  -4  -9   0   11.54    0.41
  -4  -9   0   11.88    0.42
   4   9   0   11.22    0.45
   4   9   0   11.68    0.46
  -3  -8   0    8.43    0.32
  -3  -8   0    8.94    0.33
   3   8   0    8.33    0.36
   3   8   0    8.28    0.34
  -2  -7   0   11.61    0.36
  -2  -7   0   11.49    0.37
  -1  -6   0    1.84    0.14
  -1  -6   0    2.01    0.07
  -1  -6   0    2.50    0.16
  -1  -6   0    2.01    0.07
   1   6   0    1.98    0.15
   1   6   0    2.16    0.07
   1   6   0    2.05    0.07
   0  -5   0    9.53    0.29
   0  -5   0    9.38    0.27
   0  -5   0    9.06    0.24
   0   5   0    9.19    0.29
   0   5   0    9.07    0.24
   0   5   0    9.19    0.38
   0   5   0    9.11    0.24
   1  -4   0   14.75    0.37
   1  -4   0   14.63    0.40
   1  -4   0   14.57    0.37
   1  -4   0   15.40    0.41
  -1   4   0   13.71    0.51
  -1   4   0   14.50    0.40
  -1   4   0   14.44    0.37
  -1   4   0   14.31    0.37
   2  -3   0  171.81    3.90
   2  -3   0  172.05    3.68
   2  -3   0  162.40    3.67
   2  -3   0  172.01    4.57
  -2   3   0  163.51    3.92
  -2   3   0  165.71    4.02
  -2   3   0  166.78    3.67
  -2   3   0  173.60    4.35
  -2   3   0  164.77    4.56
  -2   3   0  169.27    3.67
   3  -2   0   37.06    0.87
   3  -2   0   36.04    1.07
   3  -2   0   36.88    0.89
   3  -2   0   35.33    0.90
   3  -2   0   34.97    0.86
  -3   2   0   35.50    0.88
  -3   2   0   37.22    0.87
  -3   2   0   35.34    0.86
  -3   2   0   35.69    0.89
  -3   2   0   37.59    1.03
  -3   2   0   35.07    1.07
   4  -1   0   29.53    0.73
   4  -1   0   29.52    0.74
   4  -1   0   28.58    0.88
   4  -1   0   28.20    0.86
   4  -1   0   28.39    0.72
   4  -1   0   28.43    0.74
  -4   1   0   28.87    0.73
  -4   1   0   28.24    0.88
  -4   1   0   30.19    0.87
  -4   1   0   28.81    0.74
  -4   1   0   27.70    0.72
   5   0   0    7.15    0.35
   5   0   0    8.05    0.30
   5   0   0    7.76    0.28
   5   0   0    7.57    0.33
   5   0   0    7.58    0.28
   5   0   0    7.47    0.27
  -5   0   0    8.08    0.23
  -5   0   0    7.88    0.36
  -5   0   0    7.03    0.27
  -5   0   0    7.96    0.27
  -5   0   0    7.45    0.34
  -5   0   0    7.73    0.29
   6   1   0    0.40    0.11
   6   1   0    0.48    0.11
   6   1   0    0.32    0.10
   6   1   0    0.50    0.10
   6   1   0    0.42    0.13
  -6  -1   0    0.42    0.13
  -6  -1   0    0.51    0.09
  -6  -1   0    0.47    0.10
  -6  -1   0    0.33    0.12
  -6  -1   0    0.53    0.10
  -6  -1   0    0.35    0.10
   7   2   0    0.11    0.11
   7   2   0   -0.20    0.16
   7   2   0   -0.11    0.11
   7   2   0    0.07    0.09
   7   2   0    0.00    0.11
  -7  -2   0    0.04    0.15
  -7  -2   0   -0.07    0.12
  -7  -2   0   -0.10    0.09
  -7  -2   0   -0.08    0.11
  -7  -2   0    0.10    0.09
  -7  -2   0    0.05    0.10
  -7  -2   0    0.10    0.13
   8   3   0   59.16    1.46
   8   3   0   56.59    1.57
   8   3   0   57.88    1.72
   8   3   0   61.25    1.75
  -8  -3   0   62.54    1.47
  -8  -3   0   59.15    1.75
  -8  -3   0   60.43    1.41
  -8  -3   0   60.23    1.71
  -8  -3   0   60.35    1.57
  -8  -3   0   57.78    1.46
   9   4   0    6.38    0.35
   9   4   0    6.55    0.38
   9   4   0    6.51    0.38
   9   4   0    7.04    0.40
  -9  -4   0    6.67    0.27
  -9  -4   0    6.58    0.31
  -9  -4   0    6.37    0.38
  -9  -4   0    6.33    0.35
  -9  -4   0    7.01    0.36
  10   5   0    5.53    0.37
  10   5   0    4.81    0.44
  10   5   0    4.72    0.33
  10   5   0    5.38    0.38
 -10  -5   0    5.05    0.30
 -10  -5   0    5.84    0.35
 -10  -5   0    5.21    0.30
 -10  -5   0    5.46    0.20
  11   6   0    1.26    0.22
  11   6   0    1.32    0.25
  11   6   0    1.50    0.22
  11   6   0    1.34    0.29
 -11  -6   0    1.63    0.22
 -11  -6   0    1.20    0.22
  12   7   0    0.22    0.19
  12   7   0    0.24    0.22
  12   7   0    0.31    0.26
 -12  -7   0    0.51    0.20
 -12  -7   0    0.46    0.20
  13   8   0    1.80    0.36
  13   8   0    2.18    0.34
  13   8   0    2.80    0.30
 -13  -8   0    2.51    0.31
 -13  -8   0    2.66    0.30
  14   9   0    2.33    0.38
  14   9   0    2.64    0.42
 -14  -9   0    2.90    0.34
 -14  -9   0    2.71    0.32
 -10 -16   0    1.40    0.32
 -10 -16   0    1.17    0.27
  10  16   0    0.59    0.30
  10  16   0    1.36    0.33
  -9 -15   0    0.42    0.26
  -9 -15   0    0.89    0.28
   9  15   0    0.96    0.28
   9  15   0    0.77    0.25
   9  15   0    1.05    0.22
  -8 -14   0    0.51    0.24
  -8 -14   0    0.13    0.24
   8  14   0    0.38    0.18
   8  14   0    0.24    0.22
   8  14   0    0.19    0.24
  -7 -13   0    2.63    0.31
  -7 -13   0    2.67    0.27
   7  13   0    2.79    0.32
   7  13   0    2.64    0.30
   7  13   0    2.59    0.31
  -6 -12   0    0.09    0.13
  -6 -12   0   -0.62    0.18
   6  12   0   -0.04    0.18
   6  12   0   -0.13    0.16
   6  12   0   -0.02    0.16
  -5 -11   0    1.21    0.21
  -5 -11   0    0.91    0.17
   5  11   0    0.79    0.19
   5  11   0    1.15    0.21
   5  11   0    0.45    0.19
  -4 -10   0    7.85    0.36
  -4 -10   0    8.44    0.34
   4  10   0    7.66    0.38
   4  10   0    7.95    0.38
  -3  -9   0    1.37    0.17
  -3  -9   0    1.48    0.17
   3   9   0    1.45    0.17
  -2  -8   0    9.61    0.32
  -2  -8   0    9.38    0.33
   2   8   0    9.05    0.35
  -1  -7   0   15.56    0.36
  -1  -7   0   16.24    0.45
  -1  -7   0   15.86    0.36
  -1  -7   0   16.29    0.47
   1   7   0   15.81    0.36
   1   7   0   15.14    0.47
   1   7   0   15.58    0.36
   0  -6   0   49.90    1.13
   0  -6   0   51.15    1.17
   0  -6   0   49.20    1.10
   0   6   0   48.91    1.10
   0   6   0   48.95    1.46
   0   6   0   48.69    1.22
   0   6   0   48.05    1.10
   1  -5   0   36.97    0.84
   1  -5   0   38.64    0.90
   1  -5   0   37.02    0.85
   1  -5   0   36.84    0.91
   1  -5   0   35.42    0.85
  -1   5   0   36.11    1.12
  -1   5   0   35.99    0.85
  -1   5   0   36.05    0.85
  -1   5   0   36.67    0.92
   2  -4   0    1.66    0.19
   2  -4   0    1.25    0.12
   2  -4   0    1.34    0.12
   2  -4   0    1.43    0.11
  -2   4   0    1.36    0.10
  -2   4   0    1.48    0.12
  -2   4   0    1.16    0.15
  -2   4   0    1.43    0.12
  -2   4   0    1.50    0.12
   3  -3   0   17.76    0.49
   3  -3   0   19.04    0.49
   3  -3   0   18.38    0.62
   3  -3   0   19.46    0.50
  -3   3   0   17.97    0.63
  -3   3   0   17.73    0.49
  -3   3   0   17.74    0.49
  -3   3   0   18.57    0.59
  -3   3   0   18.04    0.48
  -3   3   0   17.97    0.48
   4  -2   0   22.94    0.62
   4  -2   0   23.92    0.62
   4  -2   0   23.54    0.76
   4  -2   0   23.73    0.62
   4  -2   0   23.10    0.61
  -4   2   0   23.08    0.61
  -4   2   0   24.11    0.62
  -4   2   0   24.56    0.74
  -4   2   0   21.95    0.76
  -4   2   0   22.91    0.62
   5  -1   0   77.97    1.76
   5  -1   0   72.07    2.06
   5  -1   0   74.80    1.75
   5  -1   0   77.40    1.82
   5  -1   0   73.19    1.86
   5  -1   0   76.66    2.14
  -5   1   0   78.23    1.75
  -5   1   0   77.62    2.07
  -5   1   0   73.34    1.75
  -5   1   0   72.94    2.14
  -5   1   0   75.82    1.86
   6   0   0    9.21    0.35
   6   0   0    8.67    0.33
   6   0   0    8.93    0.33
   6   0   0    9.30    0.33
   6   0   0    8.71    0.42
   6   0   0    9.37    0.40
  -6   0   0    9.79    0.43
  -6   0   0    9.10    0.35
  -6   0   0    9.38    0.27
  -6   0   0    8.40    0.33
  -6   0   0    9.36    0.33
  -6   0   0    9.18    0.42
   7   1   0    1.28    0.15
   7   1   0    1.35    0.15
   7   1   0    1.30    0.15
   7   1   0    1.00    0.20
   7   1   0    1.81    0.17
   7   1   0    1.35    0.16
  -7  -1   0    1.56    0.16
  -7  -1   0    1.33    0.15
  -7  -1   0    1.49    0.15
  -7  -1   0    1.33    0.17
  -7  -1   0    1.23    0.21
  -7  -1   0    1.38    0.13
   8   2   0    0.70    0.16
   8   2   0    0.82    0.16
   8   2   0    1.03    0.15
   8   2   0    0.75    0.22
  -8  -2   0    0.98    0.19
  -8  -2   0    0.90    0.13
  -8  -2   0    0.93    0.13
  -8  -2   0    0.92    0.15
  -8  -2   0    1.15    0.17
  -8  -2   0    0.95    0.17
   9   3   0    7.24    0.47
   9   3   0    7.09    0.34
   9   3   0    6.94    0.38
   9   3   0    8.15    0.42
  -9  -3   0    7.66    0.44
  -9  -3   0    7.66    0.32
  -9  -3   0    7.91    0.39
  -9  -3   0    7.58    0.33
  -9  -3   0    7.54    0.38
  10   4   0    0.24    0.18
  10   4   0   -0.09    0.17
  10   4   0   -0.02    0.22
  10   4   0   -0.07    0.14
 -10  -4   0   -0.18    0.17
 -10  -4   0   -0.13    0.08
 -10  -4   0   -0.07    0.17
 -10  -4   0    0.03    0.15
  11   5   0    0.91    0.23
  11   5   0    0.48    0.18
  11   5   0    0.50    0.21
  11   5   0    0.84    0.27
 -11  -5   0    0.38    0.20
 -11  -5   0    0.79    0.09
 -11  -5   0    0.88    0.20
  12   6   0    9.42    0.60
  12   6   0    9.39    0.48
  12   6   0    9.59    0.53
 -12  -6   0    9.65    0.45
 -12  -6   0    9.19    0.45
  13   7   0    6.37    0.49
  13   7   0    7.10    0.44
  13   7   0    6.67    0.57
 -13  -7   0    7.03    0.41
 -13  -7   0    6.57    0.45
  14   8   0    0.63    0.33
  14   8   0    1.23    0.27
  14   8   0    1.18    0.31
 -14  -8   0    0.82    0.26
 -14  -8   0    0.99    0.26
  15   9   0   -0.16    0.33
  15   9   0   -0.22    0.27
 -15  -9   0    0.37    0.25
 -10 -17   0    0.81    0.32
 -10 -17   0    0.57    0.32
  10  17   0    1.21    0.30
  10  17   0    1.46    0.36
  10  17   0    1.22    0.32
  -9 -16   0    1.90    0.34
  -9 -16   0    1.93    0.34
   9  16   0    1.36    0.25
   9  16   0    1.90    0.34
   9  16   0    1.55    0.30
  -8 -15   0    0.30    0.25
  -8 -15   0   -0.06    0.24
   8  15   0    0.29    0.19
   8  15   0    0.22    0.24
   8  15   0    0.37    0.22
  -7 -14   0    0.39    0.18
  -7 -14   0   -0.02    0.21
   7  14   0    0.33    0.19
   7  14   0    0.27    0.20
   7  14   0    0.51    0.24
  -6 -13   0   12.61    0.54
  -6 -13   0   12.33    0.53
   6  13   0   13.41    0.58
   6  13   0   12.86    0.57
   6  13   0   12.82    0.59
  -5 -12   0   -0.26    0.16
  -5 -12   0   -0.02    0.13
   5  12   0   -0.25    0.15
   5  12   0   -0.14    0.17
   5  12   0   -0.14    0.15
  -4 -11   0    2.30    0.21
  -4 -11   0    2.14    0.23
   4  11   0    1.80    0.21
   4  11   0    2.00    0.22
   4  11   0    1.87    0.22
  -3 -10   0    0.03    0.14
  -3 -10   0    0.29    0.11
   3  10   0   -0.05    0.13
   3  10   0    0.39    0.14
  -2  -9   0   13.03    0.44
  -2  -9   0   13.33    0.42
   2   9   0   12.36    0.44
  -1  -8   0    0.14    0.03
  -1  -8   0    0.29    0.09
  -1  -8   0    0.14    0.03
  -1  -8   0    0.22    0.11
   1   8   0    0.19    0.03
   1   8   0    0.21    0.09
   1   8   0    0.15    0.03
   1   8   0   -0.12    0.12
   0  -7   0    1.14    0.11
   0  -7   0    1.43    0.15
   0  -7   0    0.98    0.09
   0  -7   0    0.71    0.07
   0   7   0    1.09    0.09
   0   7   0    1.18    0.09
   0   7   0    0.86    0.14
   0   7   0    1.02    0.11
   1  -6   0    0.03    0.10
   1  -6   0    0.14    0.06
   1  -6   0    0.21    0.07
   1  -6   0   -0.05    0.06
  -1   6   0    0.11    0.08
  -1   6   0    0.18    0.07
  -1   6   0   -0.04    0.12
  -1   6   0   -0.01    0.07
   2  -5   0   85.17    1.99
   2  -5   0   82.85    1.88
   2  -5   0   85.17    1.89
  -2   5   0   84.42    1.88
  -2   5   0   82.93    1.88
  -2   5   0   83.97    1.99
  -2   5   0   83.56    2.03
  -2   5   0   82.35    2.38
   3  -4   0    9.18    0.29
   3  -4   0    8.21    0.30
   3  -4   0    9.24    0.39
   3  -4   0    9.06    0.31
  -3   4   0    8.98    0.29
  -3   4   0    8.66    0.30
  -3   4   0    8.93    0.41
  -3   4   0    8.75    0.30
  -3   4   0    9.12    0.27
  -3   4   0    9.41    0.39
   4  -3   0    0.10    0.06
   4  -3   0    0.14    0.10
   4  -3   0    0.19    0.08
   4  -3   0    0.13    0.10
   4  -3   0    0.14    0.10
  -4   3   0    0.02    0.12
  -4   3   0    0.18    0.07
  -4   3   0    0.29    0.07
  -4   3   0    0.27    0.11
  -4   3   0    0.12    0.09
  -4   3   0    0.03    0.10
   5  -2   0   38.85    0.99
   5  -2   0   38.10    1.01
   5  -2   0   40.70    1.00
   5  -2   0   39.78    1.21
   5  -2   0   39.24    1.00
  -5   2   0   40.25    1.01
  -5   2   0   40.31    0.99
  -5   2   0   38.28    1.21
  -5   2   0   38.31    0.99
  -5   2   0   41.49    1.18
   6  -1   0   27.63    0.74
   6  -1   0   26.62    0.89
   6  -1   0   25.80    0.87
   6  -1   0   26.80    0.74
   6  -1   0   28.13    0.75
   6  -1   0   25.67    0.74
  -6   1   0   28.16    0.88
  -6   1   0   26.62    0.74
  -6   1   0   27.65    0.74
  -6   1   0   26.09    0.89
  -6   1   0   28.25    0.75
  -6   1   0   27.94    0.64
   7   0   0    4.32    0.25
   7   0   0    4.49    0.25
   7   0   0    4.79    0.26
   7   0   0    4.85    0.29
   7   0   0    4.67    0.35
   7   0   0    4.84    0.31
  -7   0   0    5.08    0.29
  -7   0   0    4.27    0.32
  -7   0   0    4.55    0.25
  -7   0   0    4.89    0.25
  -7   0   0    4.73    0.35
  -7   0   0    4.39    0.18
   8   1   0   25.59    0.89
   8   1   0   25.15    0.75
   8   1   0   26.03    0.75
   8   1   0   25.56    0.86
   8   1   0   24.71    0.73
  -8  -1   0   25.45    0.75
  -8  -1   0   25.04    0.73
  -8  -1   0   25.19    0.65
  -8  -1   0   23.99    0.73
  -8  -1   0   24.66    0.87
  -8  -1   0   25.78    0.83
   9   2   0    3.93    0.40
   9   2   0    3.97    0.27
   9   2   0    3.91    0.34
   9   2   0    4.16    0.30
   9   2   0    4.13    0.30
  -9  -2   0    4.47    0.29
  -9  -2   0    3.76    0.34
  -9  -2   0    4.05    0.23
  -9  -2   0    4.25    0.28
  10   3   0    1.31    0.24
  10   3   0    1.22    0.20
  10   3   0    1.35    0.20
  10   3   0    1.48    0.22
 -10  -3   0    1.21    0.15
 -10  -3   0    1.26    0.17
 -10  -3   0    1.15    0.21
 -10  -3   0    1.18    0.19
  11   4   0    0.31    0.25
  11   4   0    0.05    0.19
  11   4   0    0.20    0.19
 -11  -4   0    0.12    0.10
 -11  -4   0    0.12    0.18
 -11  -4   0    0.31    0.15
 -11  -4   0    0.17    0.20
  12   5   0    9.12    0.51
  12   5   0   10.02    0.63
  12   5   0    9.99    0.50
 -12  -5   0   10.06    0.52
 -12  -5   0   10.53    0.44
  13   6   0    1.38    0.29
  13   6   0    1.64    0.27
  13   6   0    1.24    0.35
 -13  -6   0    1.60    0.28
 -13  -6   0    1.98    0.26
  14   7   0    0.51    0.34
  14   7   0    0.90    0.26
  14   7   0    0.91    0.29
 -14  -7   0    0.90    0.26
 -14  -7   0    0.93    0.24
  15   8   0    0.29    0.27
  15   8   0    0.31    0.30
 -15  -8   0    0.50    0.26
 -15  -8   0    0.29    0.26
  -9 -17   0    2.61    0.39
  -9 -17   0    2.28    0.37
   9  17   0    2.83    0.39
   9  17   0    2.16    0.33
   9  17   0    2.05    0.33
  -8 -16   0    1.37    0.31
  -8 -16   0    1.27    0.30
   8  16   0    1.16    0.30
   8  16   0    1.44    0.27
   8  16   0    1.26    0.25
   8  16   0    1.11    0.27
  -7 -15   0    4.51    0.40
  -7 -15   0    4.82    0.41
   7  15   0    5.36    0.45
   7  15   0    5.58    0.43
   7  15   0    5.18    0.42
   7  15   0    4.83    0.38
  -6 -14   0    7.90    0.45
  -6 -14   0    7.63    0.40
   6  14   0    7.46    0.47
   6  14   0    8.06    0.46
   6  14   0    7.45    0.46
   6  14   0    7.99    0.50
  -5 -13   0    9.20    0.45
  -5 -13   0    9.74    0.45
   5  13   0    9.50    0.47
   5  13   0    8.90    0.50
   5  13   0    8.29    0.46
   5  13   0    9.09    0.47
  -4 -12   0   14.82    0.53
  -4 -12   0   13.37    0.50
   4  12   0   14.39    0.56
   4  12   0   14.02    0.55
   4  12   0   13.90    0.58
  -3 -11   0    0.69    0.18
  -3 -11   0    0.79    0.17
   3  11   0    0.61    0.16
   3  11   0    0.62    0.16
  -2 -10   0   17.72    0.56
  -2 -10   0   17.63    0.53
   2  10   0   16.74    0.69
   2  10   0   17.15    0.56
   2  10   0   16.72    0.56
  -1  -9   0    2.12    0.08
  -1  -9   0    2.09    0.19
  -1  -9   0    2.08    0.17
  -1  -9   0    2.01    0.08
   1   9   0    2.19    0.08
   1   9   0    2.19    0.24
   1   9   0    2.73    0.22
   1   9   0    2.18    0.09
   0  -8   0   16.26    0.41
   0  -8   0   16.27    0.41
   0  -8   0   16.70    0.51
   0  -8   0   16.92    0.46
   0   8   0   17.02    0.42
   0   8   0   16.57    0.41
   0   8   0   15.91    0.64
   0   8   0   16.36    0.51
   1  -7   0    2.33    0.14
   1  -7   0    1.86    0.13
   1  -7   0    2.36    0.16
   1  -7   0    2.18    0.14
  -1   7   0    2.17    0.14
  -1   7   0    2.14    0.14
  -1   7   0    2.41    0.17
  -1   7   0    1.76    0.21
   2  -6   0    6.92    0.28
   2  -6   0    6.17    0.25
   2  -6   0    6.33    0.24
   2  -6   0    6.75    0.25
  -2   6   0    6.53    0.37
  -2   6   0    6.14    0.24
  -2   6   0    6.76    0.25
  -2   6   0    6.37    0.24
  -2   6   0    6.71    0.23
   3  -5   0    7.89    0.27
   3  -5   0    7.32    0.28
   3  -5   0    7.89    0.29
   3  -5   0    8.19    0.38
  -3   5   0    7.87    0.40
  -3   5   0    7.84    0.28
  -3   5   0    7.45    0.28
  -3   5   0    8.08    0.28
  -3   5   0    8.10    0.25
  -3   5   0    8.33    0.38
   4  -4   0   35.83    0.89
   4  -4   0   33.16    0.87
   4  -4   0   35.62    0.88
   4  -4   0   35.17    1.11
  -4   4   0   33.64    1.11
  -4   4   0   36.32    1.06
  -4   4   0   34.21    0.87
  -4   4   0   34.41    0.87
  -4   4   0   34.54    0.88
  -4   4   0   33.66    0.87
   5  -3   0   15.69    0.59
   5  -3   0   15.28    0.48
   5  -3   0   15.36    0.45
   5  -3   0   14.67    0.43
   5  -3   0   14.32    0.47
  -5   3   0   14.04    0.47
  -5   3   0   15.50    0.58
  -5   3   0   14.90    0.47
  -5   3   0   14.85    0.43
  -5   3   0   14.48    0.59
   6  -2   0    7.64    0.31
   6  -2   0    6.79    0.28
   6  -2   0    7.48    0.29
   6  -2   0    7.35    0.38
   6  -2   0    7.32    0.33
  -6   2   0    6.91    0.39
  -6   2   0    7.01    0.30
  -6   2   0    7.26    0.33
  -6   2   0    7.25    0.27
  -6   2   0    7.36    0.38
   7  -1   0    0.81    0.13
   7  -1   0    0.67    0.17
   7  -1   0    0.61    0.13
   7  -1   0    0.66    0.16
   7  -1   0    0.78    0.17
   7  -1   0    0.86    0.17
  -7   1   0    0.52    0.18
  -7   1   0    0.74    0.17
  -7   1   0    0.86    0.12
  -7   1   0    0.84    0.09
   8   0   0    0.45    0.14
   8   0   0    0.69    0.19
   8   0   0    0.39    0.15
   8   0   0    0.48    0.22
   8   0   0    0.71    0.14
  -8   0   0    0.80    0.14
  -8   0   0    0.73    0.11
  -8   0   0    0.65    0.19
  -8   0   0    0.56    0.15
   9   1   0   22.48    0.85
   9   1   0   24.25    0.74
   9   1   0   23.06    0.74
   9   1   0   23.89    0.73
   9   1   0   24.40    0.87
  -9  -1   0   23.87    0.63
  -9  -1   0   24.19    0.74
  -9  -1   0   24.42    0.74
  -9  -1   0   24.04    0.82
  -9  -1   0   23.74    0.87
  10   2   0   14.45    0.54
  10   2   0   13.95    0.67
  10   2   0   13.71    0.56
 -10  -2   0   14.84    0.56
 -10  -2   0   14.41    0.46
 -10  -2   0   14.03    0.54
 -10  -2   0   14.21    0.63
  11   3   0   -0.22    0.17
  11   3   0   -0.41    0.23
  11   3   0   -0.04    0.14
 -11  -3   0    0.16    0.15
 -11  -3   0   -0.23    0.13
 -11  -3   0   -0.34    0.19
  12   4   0    1.76    0.28
  12   4   0    1.61    0.24
  12   4   0    1.43    0.32
 -12  -4   0    1.67    0.27
 -12  -4   0    1.53    0.26
 -12  -4   0    1.84    0.22
  13   5   0    1.04    0.26
  13   5   0    0.62    0.27
  13   5   0    0.74    0.30
 -13  -5   0    0.84    0.26
 -13  -5   0    1.05    0.22
  14   6   0    0.55    0.27
  14   6   0    0.16    0.31
  14   6   0    0.76    0.27
 -14  -6   0    0.41    0.27
 -14  -6   0    0.76    0.23
  15   7   0    0.35    0.30
  15   7   0    0.23    0.27
  15   7   0    0.10    0.35
 -15  -7   0    0.78    0.24
 -15  -7   0    0.14    0.26
  -8 -17   0    0.90    0.29
  -8 -17   0    0.86    0.29
   8  17   0    1.00    0.25
   8  17   0    1.08    0.24
   8  17   0    0.87    0.27
   8  17   0    1.36    0.31
   8  17   0    0.66    0.27
  -7 -16   0    0.97    0.28
  -7 -16   0    1.00    0.24
   7  16   0    1.45    0.29
   7  16   0    1.05    0.26
   7  16   0    1.15    0.25
   7  16   0    1.03    0.26
  -6 -15   0    8.54    0.48
  -6 -15   0    8.94    0.49
   6  15   0    8.87    0.54
   6  15   0    9.44    0.51
   6  15   0    9.29    0.52
   6  15   0    8.80    0.50
  -5 -14   0    0.18    0.21
  -5 -14   0    0.30    0.21
   5  14   0    0.27    0.20
   5  14   0    0.01    0.18
   5  14   0    0.48    0.21
   5  14   0    0.20    0.18
  -4 -13   0   10.77    0.46
  -4 -13   0   10.88    0.45
   4  13   0   10.51    0.52
   4  13   0   10.62    0.57
   4  13   0   11.07    0.49
   4  13   0   10.59    0.49
  -3 -12   0   26.68    0.82
  -3 -12   0   27.64    0.80
   3  12   0   27.70    1.01
   3  12   0   27.44    0.85
   3  12   0   28.65    0.86
  -2 -11   0   19.25    0.58
  -2 -11   0   18.16    0.59
   2  11   0   18.84    0.63
   2  11   0   17.98    0.62
   2  11   0   18.95    0.76
  -1 -10   0    2.17    0.08
  -1 -10   0    2.65    0.20
  -1 -10   0    2.16    0.08
  -1 -10   0    2.23    0.22
   1  10   0    2.22    0.08
   1  10   0    2.62    0.23
   1  10   0    1.85    0.25
   1  10   0    2.21    0.09
   0  -9   0   19.38    0.49
   0  -9   0   20.78    0.56
   0  -9   0   20.22    0.50
   0  -9   0   20.06    0.61
   0   9   0   19.78    0.77
   0   9   0   19.95    0.50
   0   9   0   20.99    0.62
   0   9   0   20.17    0.50
   1  -8   0    0.03    0.06
   1  -8   0    0.02    0.08
   1  -8   0    0.03    0.12
   1  -8   0   -0.07    0.07
  -1   8   0   -0.02    0.07
  -1   8   0   -0.08    0.07
  -1   8   0   -0.02    0.15
  -1   8   0   -0.03    0.10
   2  -7   0    8.74    0.31
   2  -7   0    8.35    0.34
   2  -7   0    8.57    0.30
   2  -7   0    8.16    0.29
  -2   7   0    8.64    0.29
  -2   7   0    8.32    0.29
  -2   7   0    8.37    0.42
  -2   7   0    8.57    0.31
   3  -6   0    4.62    0.23
   3  -6   0    4.78    0.24
   3  -6   0    4.82    0.22
  -3   6   0    4.39    0.22
  -3   6   0    5.16    0.19
  -3   6   0    4.31    0.35
  -3   6   0    5.13    0.22
  -3   6   0    4.59    0.23
  -3   6   0    5.19    0.32
   4  -5   0    7.10    0.29
   4  -5   0    6.85    0.26
   4  -5   0    6.54    0.29
   4  -5   0    6.95    0.39
  -4   5   0    7.28    0.24
  -4   5   0    6.74    0.40
  -4   5   0    7.17    0.29
  -4   5   0    6.73    0.26
  -4   5   0    7.24    0.39
  -4   5   0    6.60    0.29
   5  -4   0   -0.23    0.11
   5  -4   0   -0.05    0.09
   5  -4   0    0.03    0.12
   5  -4   0   -0.02    0.08
  -5   4   0    0.00    0.15
  -5   4   0   -0.14    0.11
  -5   4   0   -0.09    0.12
  -5   4   0    0.01    0.08
  -5   4   0   -0.26    0.11
  -5   4   0    0.08    0.07
   6  -3   0    7.13    0.28
   6  -3   0    7.03    0.34
   6  -3   0    8.03    0.31
   6  -3   0    7.96    0.42
   6  -3   0    7.78    0.33
  -6   3   0    7.51    0.28
  -6   3   0    7.24    0.43
  -6   3   0    6.96    0.34
   7  -2   0    4.29    0.24
   7  -2   0    4.73    0.27
   7  -2   0    4.55    0.31
   7  -2   0    4.58    0.36
   7  -2   0    4.45    0.26
  -7   2   0    4.59    0.23
  -7   2   0    4.69    0.31
  -7   2   0    4.83    0.37
   8  -1   0   52.58    1.32
   8  -1   0   50.24    1.56
   8  -1   0   51.75    1.59
   8  -1   0   50.92    1.33
   8  -1   0   50.50    1.34
  -8   1   0   49.13    1.59
  -8   1   0   50.98    1.32
  -8   1   0   51.92    1.34
  -8   1   0   51.37    1.16
   9   0   0    1.17    0.19
   9   0   0    1.33    0.20
   9   0   0    1.18    0.19
   9   0   0    1.08    0.27
  -9   0   0    1.34    0.19
  -9   0   0    1.11    0.25
  -9   0   0    1.51    0.18
  -9   0   0    1.22    0.13
  10   1   0    0.26    0.15
  10   1   0    0.26    0.24
  10   1   0    0.24    0.17
 -10  -1   0    0.38    0.11
 -10  -1   0    0.05    0.15
 -10  -1   0    0.06    0.19
 -10  -1   0    0.34    0.16
  11   2   0   -0.02    0.20
  11   2   0    0.00    0.18
  11   2   0    0.03    0.25
 -11  -2   0   -0.34    0.20
 -11  -2   0   -0.09    0.12
 -11  -2   0   -0.05    0.15
  12   3   0   -0.10    0.18
  12   3   0    0.03    0.21
  12   3   0   -0.03    0.20
 -12  -3   0    0.27    0.15
 -12  -3   0   -0.22    0.15
  13   4   0    0.99    0.32
  13   4   0    0.86    0.22
  13   4   0    0.46    0.26
 -13  -4   0    0.77    0.20
 -13  -4   0    0.99    0.23
 -13  -4   0    0.52    0.25
  14   5   0    0.73    0.33
  14   5   0    1.10    0.29
  14   5   0    0.73    0.29
 -14  -5   0    1.39    0.24
 -14  -5   0    0.59    0.28
  15   6   0    1.23    0.32
  -8 -18   0    0.19    0.23
  -8 -18   0   -0.18    0.26
   8  18   0    0.04    0.24
   8  18   0    0.27    0.24
   8  18   0    0.25    0.25
   8  18   0    0.04    0.27
   8  18   0    0.05    0.21
  -7 -17   0    0.16    0.21
  -7 -17   0    0.48    0.28
   7  17   0    0.86    0.26
   7  17   0    0.75    0.24
   7  17   0    0.98    0.27
   7  17   0    0.51    0.24
   7  17   0    0.39    0.25
  -6 -16   0    6.06    0.44
  -6 -16   0    4.90    0.41
   6  16   0    4.88    0.44
   6  16   0    6.10    0.48
   6  16   0    6.15    0.46
   6  16   0    5.46    0.45
   6  16   0    6.09    0.48
  -5 -15   0    8.11    0.45
  -5 -15   0    7.27    0.46
   5  15   0    7.76    0.47
   5  15   0    8.12    0.52
   5  15   0    8.46    0.54
   5  15   0    7.90    0.47
   5  15   0    7.18    0.46
  -4 -14   0    8.82    0.43
  -4 -14   0    8.94    0.44
   4  14   0    9.53    0.56
   4  14   0    9.21    0.47
   4  14   0    9.29    0.55
   4  14   0    9.63    0.47
   4  14   0    9.06    0.51
  -3 -13   0    0.04    0.18
  -3 -13   0   -0.18    0.16
   3  13   0    0.12    0.17
   3  13   0    0.00    0.19
   3  13   0    0.29    0.16
  -2 -12   0    7.60    0.34
  -2 -12   0    6.63    0.38
   2  12   0    7.54    0.38
   2  12   0    7.39    0.48
   2  12   0    7.11    0.38
  -1 -11   0    0.29    0.13
  -1 -11   0    0.19    0.13
   1  11   0    0.16    0.03
   1  11   0   -0.25    0.18
   1  11   0    0.12    0.03
   1  11   0   -0.20    0.14
   0 -10   0   23.26    0.55
   0 -10   0   21.86    0.54
   0 -10   0   22.45    0.61
   0 -10   0   21.87    0.68
   0  10   0   21.97    0.54
   0  10   0   22.34    0.68
   0  10   0   21.42    0.86
   1  -9   0   11.12    0.34
   1  -9   0   11.75    0.36
   1  -9   0   11.43    0.43
  -1   9   0   11.23    0.40
  -1   9   0   11.45    0.34
  -1   9   0   10.93    0.34
  -1   9   0   11.68    0.57
   2  -8   0   24.88    0.66
   2  -8   0   26.10    0.74
   2  -8   0   25.97    0.67
  -2   8   0   25.54    0.66
  -2   8   0   25.20    0.93
  -2   8   0   25.65    0.71
  -2   8   0   25.87    0.66
   3  -7   0    0.87    0.12
   3  -7   0    0.63    0.16
   3  -7   0    0.70    0.14
   3  -7   0    0.80    0.13
  -3   7   0    0.66    0.13
  -3   7   0    1.21    0.13
  -3   7   0    0.98    0.21
  -3   7   0    1.00    0.12
  -3   7   0    0.89    0.13
  -3   7   0    0.80    0.20
   4  -6   0    4.88    0.26
   4  -6   0    4.83    0.26
   4  -6   0    5.12    0.23
  -4   6   0    5.27    0.21
  -4   6   0    4.55    0.33
  -4   6   0    4.86    0.28
  -4   6   0    4.97    0.24
  -4   6   0    5.76    0.38
   5  -5   0   17.01    0.50
   5  -5   0   15.82    0.53
   5  -5   0   17.28    0.54
  -5   5   0   16.88    0.50
  -5   5   0   16.84    0.53
  -5   5   0   16.91    0.70
  -5   5   0   16.58    0.47
   6  -4   0   38.65    1.03
   6  -4   0   40.73    1.05
   6  -4   0   40.24    1.03
  -6   4   0   40.08    1.02
  -6   4   0   39.57    1.31
  -6   4   0   38.50    1.04
   7  -3   0    9.79    0.43
   7  -3   0   10.29    0.38
   7  -3   0    9.49    0.35
   7  -3   0   10.52    0.41
  -7   3   0   10.46    0.44
  -7   3   0   10.42    0.36
  -7   3   0    9.87    0.53
   8  -2   0    1.76    0.23
   8  -2   0    1.38    0.16
   8  -2   0    1.49    0.18
  -8   2   0    1.15    0.22
  -8   2   0    1.85    0.20
  -8   2   0    1.34    0.25
   9  -1   0    0.61    0.25
   9  -1   0    0.50    0.20
   9  -1   0    0.13    0.15
   9  -1   0    0.41    0.15
  -9   1   0    0.24    0.21
  -9   1   0    0.36    0.20
  -9   1   0    0.67    0.14
  -9   1   0    0.59    0.09
  10   0   0    9.36    0.44
  10   0   0    9.44    0.57
  10   0   0    8.58    0.41
 -10   0   0    8.97    0.54
 -10   0   0    9.58    0.31
 -10   0   0    8.99    0.44
 -10   0   0    9.08    0.47
  11   1   0    0.97    0.30
  11   1   0    1.38    0.23
  11   1   0    1.65    0.24
 -11  -1   0    1.57    0.23
 -11  -1   0    1.28    0.27
 -11  -1   0    1.76    0.17
  12   2   0   -0.28    0.20
  12   2   0    0.11    0.22
  12   2   0   -0.13    0.25
 -12  -2   0   -0.15    0.13
 -12  -2   0   -0.08    0.23
 -12  -2   0    0.13    0.18
  13   3   0    3.09    0.42
  13   3   0    2.82    0.31
  13   3   0    3.44    0.37
 -13  -3   0    2.54    0.34
 -13  -3   0    3.05    0.29
 -13  -3   0    3.96    0.37
  14   4   0    1.59    0.37
  14   4   0    1.58    0.31
  14   4   0    1.49    0.31
 -14  -4   0    0.66    0.28
 -14  -4   0    1.51    0.28
 -14  -4   0    1.66    0.23
  -7 -18   0    0.31    0.22
  -7 -18   0    0.22    0.27
   7  18   0    0.53    0.27
   7  18   0    0.40    0.26
   7  18   0    0.07    0.24
   7  18   0    0.14    0.24
   7  18   0    0.63    0.26
  -6 -17   0    1.64    0.31
  -6 -17   0    1.33    0.30
   6  17   0    1.97    0.31
   6  17   0    1.92    0.33
   6  17   0    1.86    0.31
   6  17   0    1.64    0.30
   6  17   0    1.81    0.29
  -5 -16   0    1.57    0.29
  -5 -16   0    1.80    0.30
   5  16   0    2.07    0.30
   5  16   0    1.96    0.28
   5  16   0    2.05    0.33
   5  16   0    2.17    0.28
   5  16   0    2.35    0.30
  -4 -15   0    2.20    0.30
  -4 -15   0    1.41    0.26
   4  15   0    1.52    0.28
   4  15   0    1.89    0.30
   4  15   0    1.99    0.27
   4  15   0    1.46    0.24
   4  15   0    1.64    0.27
  -3 -14   0    4.51    0.37
  -3 -14   0    5.10    0.35
   3  14   0    5.37    0.36
   3  14   0    5.44    0.47
   3  14   0    5.00    0.37
  -2 -13   0   14.00    0.52
  -2 -13   0   12.95    0.55
   2  13   0   14.24    0.55
   2  13   0   14.94    0.70
   2  13   0   15.07    0.55
  -1 -12   0    2.11    0.21
  -1 -12   0    1.57    0.23
   1  12   0    1.63    0.27
   1  12   0    1.57    0.20
   1  12   0    1.71    0.19
   0 -11   0   15.92    0.41
   0 -11   0   14.88    0.40
   0 -11   0   15.48    0.56
   0 -11   0   15.86    0.49
   0  11   0   15.58    0.54
   0  11   0   15.07    0.40
   0  11   0   15.51    0.72
   1 -10   0    0.18    0.11
   1 -10   0    0.24    0.16
   1 -10   0    0.31    0.10
  -1  10   0    0.35    0.13
  -1  10   0    0.37    0.09
  -1  10   0    0.26    0.09
  -1  10   0    0.04    0.20
   2  -9   0    3.84    0.23
   2  -9   0    3.87    0.28
   2  -9   0    4.05    0.22
  -2   9   0    3.90    0.41
  -2   9   0    3.94    0.25
  -2   9   0    3.74    0.21
  -2   9   0    3.45    0.21
   3  -8   0    0.75    0.18
   3  -8   0    0.71    0.13
   3  -8   0    0.96    0.13
   3  -8   0    0.80    0.13
  -3   8   0    0.89    0.13
  -3   8   0    0.65    0.23
  -3   8   0    0.90    0.14
  -3   8   0    0.97    0.11
   4  -7   0    0.14    0.13
   4  -7   0    0.30    0.10
   4  -7   0    0.13    0.12
  -4   7   0    0.21    0.12
  -4   7   0   -0.05    0.19
  -4   7   0    0.13    0.10
  -4   7   0    0.11    0.08
   5  -6   0    0.31    0.14
   5  -6   0    0.21    0.13
   5  -6   0    0.36    0.11
  -5   6   0    0.10    0.20
  -5   6   0    0.26    0.08
  -5   6   0    0.24    0.14
  -5   6   0    0.35    0.11
   6  -5   0   16.39    0.56
   6  -5   0   17.08    0.52
   6  -5   0   17.39    0.57
  -6   5   0   17.06    0.48
  -6   5   0   16.73    0.57
  -6   5   0   16.25    0.73
   7  -4   0    3.22    0.29
   7  -4   0    3.02    0.25
   7  -4   0    3.03    0.23
  -7   4   0    3.01    0.20
  -7   4   0    2.68    0.30
  -7   4   0    2.88    0.26
   8  -3   0    9.04    0.38
   8  -3   0    8.84    0.44
   8  -3   0    9.36    0.35
  -8   3   0    9.17    0.34
  -8   3   0    9.07    0.54
  -8   3   0    8.70    0.44
   9  -2   0   10.64    0.43
   9  -2   0    9.80    0.49
   9  -2   0   10.12    0.40
  -9   2   0   10.38    0.39
  -9   2   0   10.01    0.49
  -9   2   0   10.02    0.57
  10  -1   0   23.97    0.79
  10  -1   0   22.59    0.72
 -10   1   0   22.74    0.92
 -10   1   0   22.44    0.79
  11   0   0    0.19    0.27
  11   0   0    0.36    0.19
  11   0   0    0.30    0.18
 -11   0   0    0.27    0.22
 -11   0   0    0.20    0.23
  12   1   0    1.41    0.25
  12   1   0    1.58    0.26
  12   1   0    1.20    0.32
 -12  -1   0    1.81    0.27
 -12  -1   0    1.11    0.30
  13   2   0    3.94    0.40
  13   2   0    3.95    0.45
  13   2   0    5.05    0.46
 -13  -2   0    3.55    0.35
 -13  -2   0    3.45    0.40
  14   3   0    2.45    0.36
  14   3   0    2.11    0.32
  14   3   0    2.74    0.43
 -14  -3   0    1.94    0.34
 -14  -3   0    2.89    0.34
  -6 -18   0    1.59    0.32
  -6 -18   0    1.40    0.28
   6  18   0    2.08    0.31
   6  18   0    1.64    0.30
   6  18   0    1.93    0.30
   6  18   0    1.60    0.32
   6  18   0    1.93    0.32
  -5 -17   0    0.22    0.25
  -5 -17   0    0.16    0.23
   5  17   0    0.24    0.23
   5  17   0    0.23    0.20
   5  17   0    0.31    0.22
   5  17   0    0.17    0.20
   5  17   0    0.05    0.21
  -4 -16   0   -0.02    0.21
  -4 -16   0   -0.09    0.22
   4  16   0    0.54    0.23
   4  16   0    0.43    0.19
   4  16   0    0.19    0.24
   4  16   0   -0.01    0.22
   4  16   0    0.32    0.21
  -3 -15   0    2.97    0.30
  -3 -15   0    3.45    0.31
   3  15   0    4.00    0.34
   3  15   0    4.34    0.46
   3  15   0    3.97    0.35
  -2 -14   0   18.50    0.69
  -2 -14   0   20.13    0.65
   2  14   0   20.20    0.71
   2  14   0   19.64    0.88
   2  14   0   19.00    0.68
  -1 -13   0    2.51    0.23
  -1 -13   0    2.55    0.29
   1  13   0    2.32    0.32
   1  13   0    3.16    0.28
   1  13   0    2.64    0.26
   0 -12   0   17.16    0.62
   0 -12   0   17.72    0.54
   0 -12   0   17.26    0.44
   0 -12   0   17.08    0.44
   0  12   0   17.50    0.57
   0  12   0   17.18    0.44
   0  12   0   17.09    0.44
   0  12   0   17.28    0.79
   0  12   0   17.26    0.61
   1 -11   0    1.78    0.17
   1 -11   0    1.88    0.22
   1 -11   0    2.02    0.17
  -1  11   0    1.87    0.29
  -1  11   0    1.79    0.20
  -1  11   0    1.79    0.16
   2 -10   0    1.00    0.14
   2 -10   0    0.87    0.14
   2 -10   0    0.69    0.20
  -2  10   0    0.95    0.16
  -2  10   0    0.84    0.21
  -2  10   0    0.93    0.13
  -2  10   0    1.04    0.13
   3  -9   0   18.44    0.63
   3  -9   0   19.62    0.58
   3  -9   0   19.59    0.58
  -3   9   0   20.10    0.85
  -3   9   0   19.70    0.58
  -3   9   0   19.77    0.56
  -3   9   0   19.88    0.60
   4  -8   0    8.56    0.37
   4  -8   0    7.88    0.39
   4  -8   0    8.11    0.32
   4  -8   0    8.07    0.37
  -4   8   0    7.87    0.33
  -4   8   0    7.53    0.54
  -4   8   0    7.25    0.34
  -4   8   0    7.83    0.28
   5  -7   0    0.87    0.13
   5  -7   0    0.83    0.17
   5  -7   0    0.72    0.17
  -5   7   0    0.79    0.10
  -5   7   0    0.81    0.17
  -5   7   0    0.53    0.20
  -5   7   0    0.67    0.13
   6  -6   0    0.12    0.15
   6  -6   0    0.14    0.11
   6  -6   0    0.36    0.16
  -6   6   0    0.14    0.22
  -6   6   0    0.29    0.16
  -6   6   0    0.18    0.08
   7  -5   0    7.15    0.35
   7  -5   0    6.53    0.30
   7  -5   0    6.87    0.38
  -7   5   0    6.59    0.49
  -7   5   0    6.90    0.26
  -7   5   0    6.29    0.38
   8  -4   0    4.52    0.35
   8  -4   0    4.60    0.27
  -8   4   0    4.81    0.36
  -8   4   0    4.93    0.44
  -8   4   0    4.60    0.23
   9  -3   0    0.32    0.13
   9  -3   0    0.21    0.14
   9  -3   0    0.53    0.21
  -9   3   0    0.50    0.21
  -9   3   0    0.42    0.23
  10  -2   0   13.27    0.59
  10  -2   0   12.69    0.49
 -10   2   0   13.53    0.70
 -10   2   0   13.16    0.59
  11  -1   0   27.76    0.87
  11  -1   0   29.14    0.95
 -11   1   0   28.38    0.94
 -11   1   0   28.08    1.10
  12   0   0    1.82    0.25
  12   0   0    2.12    0.32
 -12   0   0    1.79    0.31
 -12   0   0    1.68    0.35
  13   1   0    9.78    0.53
  13   1   0   12.11    0.73
  13   1   0   11.53    0.57
 -13  -1   0   10.72    0.71
 -13  -1   0   12.30    0.59
  14   2   0    0.20    0.28
  14   2   0    0.13    0.32
 -14  -2   0   -0.50    0.26
 -14  -2   0    0.12    0.22
  -5 -18   0    2.34    0.35
  -5 -18   0    2.48    0.34
   5  18   0    2.49    0.33
   5  18   0    2.53    0.37
   5  18   0    2.80    0.35
   5  18   0    2.64    0.38
   5  18   0    3.13    0.36
  -4 -17   0    3.81    0.37
  -4 -17   0    4.41    0.42
   4  17   0    4.96    0.52
   4  17   0    4.85    0.42
   4  17   0    4.61    0.41
   4  17   0    4.50    0.44
   4  17   0    4.83    0.50
  -3 -16   0    0.35    0.24
  -3 -16   0   -0.11    0.19
   3  16   0    0.13    0.26
   3  16   0    0.30    0.21
   3  16   0    0.53    0.24
   3  16   0    0.45    0.22
  -2 -15   0   -0.13    0.20
  -2 -15   0    0.10    0.20
   2  15   0    0.44    0.26
   2  15   0    0.06    0.17
   2  15   0    0.44    0.18
  -1 -14   0    0.29    0.18
  -1 -14   0    0.40    0.20
   1  14   0    0.59    0.18
   1  14   0    0.44    0.25
   1  14   0    0.27    0.17
   0 -13   0    6.84    0.21
   0 -13   0    6.66    0.41
   0 -13   0    7.19    0.34
   0 -13   0    6.54    0.21
   0  13   0    7.06    0.55
   0  13   0    6.94    0.35
   0  13   0    7.14    0.40
   1 -12   0    3.90    0.24
   1 -12   0    3.27    0.32
   1 -12   0    4.13    0.21
   1 -12   0    3.58    0.20
  -1  12   0    3.47    0.29
  -1  12   0    3.92    0.22
  -1  12   0    4.10    0.26
  -1  12   0    3.90    0.46
   2 -11   0    0.03    0.17
   2 -11   0    0.10    0.10
   2 -11   0    0.05    0.11
  -2  11   0    0.09    0.10
  -2  11   0   -0.09    0.13
  -2  11   0    0.01    0.10
  -2  11   0   -0.06    0.22
   3 -10   0    0.97    0.16
   3 -10   0    1.12    0.15
   3 -10   0    0.93    0.21
  -3  10   0    0.87    0.14
  -3  10   0    0.86    0.26
  -3  10   0    1.20    0.13
  -3  10   0    0.90    0.15
   4  -9   0    3.57    0.31
   4  -9   0    3.35    0.25
   4  -9   0    3.53    0.27
  -4   9   0    3.15    0.23
  -4   9   0    2.94    0.36
  -4   9   0    3.41    0.27
  -4   9   0    2.96    0.18
   5  -8   0    0.38    0.11
   5  -8   0    0.32    0.16
   5  -8   0    0.27    0.19
   5  -8   0    0.22    0.15
  -5   8   0    0.28    0.08
  -5   8   0    0.34    0.11
  -5   8   0    0.13    0.19
  -5   8   0    0.26    0.16
   6  -7   0   11.28    0.41
   6  -7   0   11.49    0.47
   6  -7   0   11.31    0.47
  -6   7   0   12.56    0.66
  -6   7   0   11.36    0.47
  -6   7   0   11.31    0.34
  -6   7   0   11.82    0.41
   7  -6   0   30.49    0.85
   7  -6   0   30.40    0.90
   7  -6   0   31.32    0.91
  -7   6   0   30.61    0.79
  -7   6   0   29.95    0.90
  -7   6   0   30.28    1.16
   8  -5   0    1.81    0.25
  -8   5   0    2.21    0.32
  -8   5   0    1.86    0.25
   9  -4   0   -0.05    0.19
  -9   4   0   -0.14    0.19
  -9   4   0    0.13    0.24
  10  -3   0    4.19    0.40
  10  -3   0    4.10    0.27
 -10   3   0    3.60    0.35
 -10   3   0    4.44    0.49
  11  -2   0   10.27    0.56
  11  -2   0   10.50    0.46
 -11   2   0    9.88    0.65
 -11   2   0   11.01    0.57
  12  -1   0    1.43    0.31
 -12   1   0    1.25    0.32
 -12   1   0    1.62    0.31
  13   0   0   -0.12    0.25
 -13   0   0   -0.58    0.25
 -13   0   0   -0.22    0.26
  14   1   0    2.31    0.33
 -14  -1   0    2.29    0.33
 -14  -1   0    1.96    0.37
  -4 -18   0    0.04    0.23
  -4 -18   0    0.13    0.26
   4  18   0    0.18    0.22
   4  18   0    0.05    0.24
   4  18   0    0.75    0.32
   4  18   0    0.47    0.23
   4  18   0    0.72    0.28
  -3 -17   0    0.24    0.24
  -3 -17   0    0.12    0.23
   3  17   0    0.08    0.20
   3  17   0    0.12    0.22
   3  17   0    0.16    0.24
   3  17   0    0.16    0.26
  -2 -16   0    1.16    0.23
  -2 -16   0    1.27    0.28
   2  16   0    1.36    0.24
   2  16   0    1.30    0.32
   2  16   0    1.04    0.24
  -1 -15   0    0.38    0.19
  -1 -15   0    0.55    0.23
   1  15   0    0.80    0.28
   1  15   0    0.53    0.21
   1  15   0    0.69    0.18
   0 -14   0    5.19    0.38
   0 -14   0    5.19    0.32
   0  14   0    5.52    0.34
   0  14   0    4.91    0.46
   0  14   0    5.72    0.37
   1 -13   0    1.38    0.25
   1 -13   0    2.00    0.17
  -1  13   0    1.70    0.18
  -1  13   0    1.32    0.27
  -1  13   0    1.48    0.20
   2 -12   0    7.11    0.30
   2 -12   0    6.51    0.41
  -2  12   0    7.61    0.32
  -2  12   0    7.48    0.58
  -2  12   0    7.57    0.37
   3 -11   0   16.17    0.63
   3 -11   0   17.63    0.54
  -3  11   0   17.33    0.54
  -3  11   0   17.31    0.57
  -3  11   0   17.69    0.84
   4 -10   0    2.84    0.27
   4 -10   0    2.58    0.29
  -4  10   0    2.60    0.35
  -4  10   0    3.14    0.24
  -4  10   0    3.33    0.25
   5  -9   0    1.02    0.24
   5  -9   0    0.99    0.18
  -5   9   0    1.09    0.16
  -5   9   0    1.57    0.20
  -5   9   0    1.27    0.26
   6  -8   0    0.87    0.21
  -6   8   0    1.09    0.25
  -6   8   0    1.01    0.15
  -6   8   0    0.73    0.18
   7  -7   0   18.93    0.67
  -7   7   0   19.34    0.67
  -7   7   0   19.45    0.89
   8  -6   0    3.03    0.30
  -8   6   0    2.84    0.30
  -8   6   0    4.05    0.49
   9  -5   0    0.19    0.21
  -9   5   0    0.19    0.25
  -9   5   0   -0.05    0.21
  10  -4   0    2.13    0.29
 -10   4   0    1.86    0.34
 -10   4   0    1.85    0.29
  11  -3   0    0.51    0.26
 -11   3   0    0.02    0.26
 -11   3   0    0.39    0.25
  12  -2   0    0.53    0.27
 -12   2   0   -0.48    0.29
  13  -1   0    0.67    0.31
 -13   1   0   -0.28    0.32
 -13   1   0    0.84    0.31
  -2 -17   0    0.30    0.26
  -2 -17   0    0.57    0.23
   2  17   0    0.69    0.30
   2  17   0    0.68    0.29
   2  17   0    0.07    0.19
  -1 -16   0    0.96    0.28
  -1 -16   0    0.57    0.20
   1  16   0    0.84    0.21
   1  16   0    0.92    0.31
   0 -15   0    0.29    0.23
   0  15   0    0.76    0.21
   0  15   0    0.67    0.30
   1 -14   0   10.07    0.52
   1 -14   0   10.05    0.32
  -1  14   0   10.62    0.70
  -1  14   0   10.93    0.48
   2 -13   0    0.46    0.12
   2 -13   0    0.45    0.23
  -2  13   0    0.42    0.16
  -2  13   0    0.29    0.27
   3 -12   0    1.17    0.24
   3 -12   0    0.90    0.16
  -3  12   0    0.86    0.17
  -3  12   0    1.05    0.30
   4 -11   0    1.36    0.25
   4 -11   0    1.70    0.20
  -4  11   0    1.36    0.18
  -4  11   0    0.75    0.30
   5 -10   0    5.01    0.38
   5 -10   0    4.58    0.34
  -5  10   0    4.86    0.34
  -5  10   0    5.21    0.29
  -5  10   0    5.46    0.54
   6  -9   0    0.11    0.16
   6  -9   0   -0.15    0.20
  -6   9   0    0.09    0.20
  -6   9   0    0.06    0.18
  -6   9   0    0.01    0.12
   7  -8   0    4.85    0.37
  -7   8   0    4.60    0.36
  -7   8   0    4.76    0.52
   8  -7   0   10.82    0.52
  -8   7   0   10.17    0.51
  -8   7   0   11.05    0.69
   9  -6   0    1.51    0.27
  -9   6   0    1.22    0.26
  -9   6   0    1.55    0.34
  10  -5   0    7.13    0.49
 -10   5   0    6.41    0.48
 -10   5   0    6.65    0.60
  11  -4   0    1.74    0.27
 -11   4   0    1.47    0.30
 -11   4   0    1.23    0.35
  12  -3   0    1.89    0.34
 -12   3   0    1.81    0.34
 -12   3   0    0.90    0.37
  -1 -17   0    0.10    0.26
   1  17   0    0.51    0.31
   0 -16   0    4.28    0.41
   0  16   0    4.32    0.39
   0  16   0    5.24    0.60
   1 -15   0    0.37    0.24
  -1  15   0    0.20    0.18
  -1  15   0   -0.04    0.29
   2 -14   0   10.87    0.51
   2 -14   0   11.17    0.38
  -2  14   0   10.99    0.75
  -2  14   0   10.99    0.54
   3 -13   0    7.56    0.35
   3 -13   0    6.95    0.45
  -3  13   0    7.24    0.63
   4 -12   0    0.07    0.22
   4 -12   0    0.09    0.16
  -4  12   0    0.16    0.22
   5 -11   0    1.49    0.23
   5 -11   0    1.16    0.23
  -5  11   0    1.60    0.36
   6 -10   0    3.51    0.36
   6 -10   0    3.88    0.33
  -6  10   0    4.84    0.55
   7  -9   0    4.86    0.40
   7  -9   0    4.11    0.38
  -7   9   0    4.99    0.37
  -7   9   0    4.20    0.47
   8  -8   0    6.22    0.43
  -8   8   0    6.83    0.44
  -8   8   0    5.94    0.59
   9  -7   0    0.83    0.25
  -9   7   0    0.83    0.31
  -9   7   0    0.97    0.25
  10  -6   0    0.15    0.24
 -10   6   0   -0.15    0.22
 -10   6   0    0.23    0.30
  11  -5   0    0.22    0.25
 -11   5   0   -0.18    0.30
 -11   5   0    0.13    0.26
  12  -4   0    2.54    0.33
 -12   4   0    3.07    0.35
 -12   4   0    1.69    0.43
   1 -16   0    0.04    0.25
  -1  16   0    0.26    0.32
   2 -15   0    0.04    0.24
  -2  15   0    0.26    0.31
   3 -14   0    8.04    0.36
   3 -14   0    9.02    0.52
  -3  14   0    9.41    0.72
   4 -13   0    0.48    0.25
   4 -13   0    0.04    0.16
  -4  13   0   -0.05    0.30
   5 -12   0    0.56    0.19
   5 -12   0    0.95    0.27
  -5  12   0    1.33    0.36
   6 -11   0    0.07    0.24
   6 -11   0   -0.09    0.19
  -6  11   0   -0.12    0.30
   7 -10   0   -0.03    0.24
   7 -10   0    0.09    0.19
  -7  10   0   -0.04    0.27
   8  -9   0    3.25    0.33
   8  -9   0    3.31    0.37
  -8   9   0    3.05    0.44
   9  -8   0    1.10    0.27
  -9   8   0    1.35    0.37
  10  -7   0    0.74    0.27
 -10   7   0    0.55    0.27
 -10   7   0    0.61    0.35
   4 -14   0    3.44    0.31
   4 -14   0    3.83    0.40
  -4  14   0    3.04    0.43
   5 -13   0   -0.07    0.18
   5 -13   0   -0.25    0.24
  -5  13   0    0.16    0.32
   6 -12   0    1.11    0.29
   6 -12   0    1.10    0.24
  -6  12   0    0.68    0.37
   7 -11   0    1.33    0.26
   7 -11   0    0.87    0.30
  -7  11   0    1.40    0.40
   8 -10   0   -0.30    0.23
   8 -10   0   -0.12    0.25
  -8  10   0   -0.17    0.32
  -7  11   1    2.08    0.44
   7 -11  -1    1.74    0.32
   7 -11  -1    1.95    0.27
  -6  12   1    0.04    0.27
   6 -12  -1    0.51    0.27
   6 -12  -1    0.17    0.21
  -5  13   1    0.98    0.38
   5 -13  -1    0.78    0.21
   5 -13  -1    1.02    0.29
 -10   7   1   -0.04    0.25
 -10   7   1   -0.12    0.31
  10  -7  -1   -0.30    0.23
  -9   8   1   -0.16    0.31
   9  -8  -1   -0.02    0.23
  -8   9   1    0.52    0.33
   8  -9  -1    0.80    0.24
   8  -9  -1    0.62    0.27
  -7  10   1    3.83    0.49
   7 -10  -1    3.70    0.38
   7 -10  -1    5.10    0.39
  -6  11   1    0.01    0.30
   6 -11  -1    0.19    0.24
   6 -11  -1    0.16    0.20
  -5  12   1    6.31    0.66
   5 -12  -1    6.07    0.39
   5 -12  -1    6.01    0.44
  -4  13   1    0.05    0.24
   4 -13  -1    0.17    0.23
   4 -13  -1    0.10    0.16
  -3  14   1    0.24    0.31
   3 -14  -1   -0.06    0.14
   3 -14  -1    0.29    0.26
  -2  15   1    0.07    0.31
   2 -15  -1    0.09    0.24
  -1  16   1   -0.24    0.29
   1 -16  -1    0.48    0.27
 -11   5   1    3.43    0.39
 -11   5   1    2.51    0.43
  11  -5  -1    3.66    0.40
 -10   6   1    0.70    0.34
 -10   6   1    1.43    0.29
  10  -6  -1    1.28    0.29
  -9   7   1    1.46    0.28
  -9   7   1    1.32    0.36
   9  -7  -1    1.84    0.30
  -8   8   1    0.84    0.24
  -8   8   1    0.75    0.33
   8  -8  -1    0.84    0.24
  -7   9   1    0.33    0.30
   7  -9  -1    0.23    0.22
   7  -9  -1    0.49    0.23
  -6  10   1    0.47    0.31
   6 -10  -1    0.14    0.22
   6 -10  -1    0.27    0.20
  -5  11   1    0.61    0.25
   5 -11  -1    0.77    0.20
   5 -11  -1    1.02    0.26
  -4  12   1    3.11    0.43
   4 -12  -1    3.37    0.35
   4 -12  -1    3.59    0.30
  -3  13   1    0.29    0.30
   3 -13  -1    0.67    0.24
   3 -13  -1    0.46    0.15
  -2  14   1    2.71    0.42
   2 -14  -1    2.72    0.33
   2 -14  -1    2.94    0.23
  -1  15   1    0.27    0.30
   1 -15  -1    0.03    0.21
   0  16   1   -0.20    0.28
   0 -16  -1    0.11    0.23
   1  17   1    0.77    0.33
   1  17   1    0.77    0.31
  -1 -17  -1    0.77    0.26
 -12   3   1    0.26    0.22
 -12   3   1   -0.38    0.29
  12  -3  -1    0.20    0.27
 -11   4   1   -0.51    0.27
 -11   4   1   -0.58    0.23
  11  -4  -1    0.44    0.27
 -10   5   1    0.95    0.27
 -10   5   1    0.58    0.31
  10  -5  -1    0.94    0.27
  -9   6   1    5.20    0.56
  -9   6   1    4.94    0.43
   9  -6  -1    5.64    0.43
  -8   7   1    8.21    0.65
  -8   7   1    9.13    0.48
   8  -7  -1    8.40    0.47
  -7   8   1   19.56    0.69
  -7   8   1   19.44    0.94
   7  -8  -1   18.82    0.68
  -6   9   1    0.58    0.29
  -6   9   1    0.19    0.17
   6  -9  -1    0.47    0.19
   6  -9  -1    0.57    0.23
  -5  10   1    0.33    0.12
  -5  10   1    0.22    0.26
  -5  10   1    0.54    0.18
   5 -10  -1    0.08    0.20
   5 -10  -1    0.51    0.17
  -4  11   1    0.73    0.14
  -4  11   1    0.47    0.29
   4 -11  -1    1.13    0.19
   4 -11  -1    0.82    0.23
  -3  12   1   -0.13    0.12
  -3  12   1   -0.08    0.26
   3 -12  -1    0.06    0.18
   3 -12  -1    0.00    0.13
  -2  13   1    5.14    0.56
  -2  13   1    4.81    0.32
   2 -13  -1    4.52    0.36
   2 -13  -1    4.87    0.27
  -1  14   1   20.24    0.67
  -1  14   1   20.10    0.96
   1 -14  -1   18.50    0.52
   1 -14  -1   19.73    0.72
   0  15   1   -0.09    0.16
   0  15   1    0.22    0.28
   0  15   1    0.50    0.17
   0 -15  -1    0.38    0.23
   1  16   1    0.98    0.26
   1  16   1    0.77    0.20
   1  16   1    0.71    0.30
  -1 -16  -1    0.83    0.25
   2  17   1    0.72    0.29
   2  17   1    1.16    0.32
   2  17   1    0.72    0.22
  -2 -17  -1    0.70    0.24
  -2 -17  -1    0.69    0.27
 -13   1   1   -0.97    0.32
 -13   1   1    0.18    0.28
  13  -1  -1   -0.06    0.27
 -12   2   1    4.13    0.42
 -12   2   1    2.92    0.43
  12  -2  -1    4.02    0.41
 -11   3   1    0.19    0.24
 -11   3   1    0.35    0.30
  11  -3  -1    0.26    0.24
 -10   4   1    4.55    0.43
 -10   4   1    3.90    0.45
  10  -4  -1    4.51    0.42
  -9   5   1    2.00    0.29
  -9   5   1    1.51    0.33
   9  -5  -1    1.96    0.28
  -8   6   1    0.39    0.26
  -8   6   1    0.04    0.19
   8  -6  -1   -0.05    0.19
  -7   7   1    6.79    0.40
  -7   7   1    5.90    0.54
   7  -7  -1    6.27    0.39
  -6   8   1    3.03    0.39
  -6   8   1    3.89    0.32
   6  -8  -1    4.29    0.33
  -5   9   1    4.29    0.49
  -5   9   1    4.21    0.32
  -5   9   1    4.38    0.24
   5  -9  -1    4.13    0.33
   5  -9  -1    3.40    0.32
  -4  10   1   15.60    0.53
  -4  10   1   15.01    0.74
  -4  10   1   15.59    0.49
   4 -10  -1   15.42    0.52
   4 -10  -1   14.16    0.57
  -3  11   1    9.56    0.38
  -3  11   1    9.97    0.38
  -3  11   1   10.10    0.65
   3 -11  -1    9.30    0.39
   3 -11  -1    9.14    0.46
  -2  12   1    0.16    0.19
  -2  12   1    0.07    0.13
   2 -12  -1   -0.30    0.17
   2 -12  -1    0.08    0.12
  -1  13   1    6.84    0.57
  -1  13   1    7.24    0.37
   1 -13  -1    6.64    0.26
   1 -13  -1    6.89    0.41
   0  14   1    0.34    0.27
   0  14   1    0.25    0.16
   0  14   1    0.54    0.17
   0 -14  -1    0.43    0.21
   0 -14  -1    0.49    0.06
   1  15   1    5.03    0.35
   1  15   1    5.67    0.54
   1  15   1    4.59    0.37
  -1 -15  -1    4.77    0.38
  -1 -15  -1    4.72    0.34
   2  16   1    0.37    0.20
   2  16   1    0.15    0.25
   2  16   1    0.55    0.26
   2  16   1    0.49    0.20
  -2 -16  -1    0.34    0.23
  -2 -16  -1    0.49    0.22
   3  17   1    0.03    0.20
   3  17   1    0.30    0.25
   3  17   1   -0.28    0.19
   3  17   1    0.26    0.26
  -3 -17  -1    0.45    0.24
  -3 -17  -1   -0.10    0.22
   4  18   1    0.20    0.23
   4  18   1    0.36    0.27
   4  18   1    0.34    0.24
   4  18   1    0.47    0.23
   4  18   1    0.26    0.28
  -4 -18  -1   -0.31    0.22
  -4 -18  -1   -0.18    0.25
 -13   0   1    0.92    0.26
 -13   0   1    0.71    0.33
  13   0  -1    1.25    0.27
 -12   1   1   -0.21    0.27
 -12   1   1    0.46    0.27
  12  -1  -1   -0.03    0.25
 -11   2   1    0.07    0.27
 -11   2   1    0.49    0.25
  11  -2  -1    0.42    0.18
  11  -2  -1    0.50    0.25
 -10   3   1   -0.03    0.27
 -10   3   1    0.04    0.21
  10  -3  -1    0.00    0.14
  10  -3  -1   -0.06    0.22
  -9   4   1    1.23    0.30
  -9   4   1    1.58    0.26
   9  -4  -1    1.77    0.24
  -8   5   1    3.96    0.35
  -8   5   1    2.89    0.36
   8  -5  -1    3.01    0.30
  -7   6   1    6.08    0.52
  -7   6   1    6.15    0.38
   7  -6  -1    6.43    0.39
   7  -6  -1    6.16    0.38
  -6   7   1    3.58    0.22
  -6   7   1    3.71    0.39
  -6   7   1    4.26    0.31
   6  -7  -1    4.79    0.33
   6  -7  -1    4.24    0.22
   6  -7  -1    4.37    0.32
  -5   8   1   20.85    0.91
  -5   8   1   20.71    0.60
  -5   8   1   21.72    0.66
  -5   8   1   21.97    0.61
   5  -8  -1   20.86    0.67
   5  -8  -1   21.11    0.66
   5  -8  -1   21.17    0.60
   5  -8  -1   19.74    0.68
  -4   9   1    1.64    0.19
  -4   9   1    1.68    0.15
  -4   9   1    1.33    0.25
  -4   9   1    1.55    0.15
   4  -9  -1    1.47    0.19
   4  -9  -1    1.70    0.20
   4  -9  -1    1.39    0.23
  -3  10   1    0.62    0.24
  -3  10   1    0.61    0.13
  -3  10   1    0.92    0.14
  -3  10   1    0.50    0.12
   3 -10  -1    0.92    0.15
   3 -10  -1    0.67    0.15
   3 -10  -1    0.47    0.19
  -2  11   1    5.04    0.29
  -2  11   1    5.01    0.27
  -2  11   1    4.71    0.48
  -2  11   1    4.98    0.25
   2 -11  -1    4.94    0.25
   2 -11  -1    4.89    0.26
   2 -11  -1    4.76    0.33
  -1  12   1   -0.10    0.22
  -1  12   1   -0.17    0.13
   1 -12  -1    0.04    0.10
   1 -12  -1   -0.08    0.09
   1 -12  -1   -0.15    0.17
   0  13   1   10.23    0.59
   0  13   1    9.98    0.44
   0 -13  -1   10.29    0.29
   0 -13  -1   10.28    0.40
   0 -13  -1    9.79    0.47
   0 -13  -1    9.63    0.28
   1  14   1   -0.09    0.15
   1  14   1   -0.18    0.16
   1  14   1    0.08    0.23
  -1 -14  -1   -0.14    0.16
  -1 -14  -1    0.06    0.19
   2  15   1    0.09    0.18
   2  15   1   -0.13    0.18
   2  15   1   -0.08    0.23
  -2 -15  -1   -0.14    0.17
  -2 -15  -1    0.08    0.20
   3  16   1    5.26    0.51
   3  16   1    4.91    0.37
   3  16   1    4.89    0.38
   3  16   1    4.92    0.51
  -3 -16  -1    3.74    0.36
  -3 -16  -1    4.73    0.39
   4  17   1    0.34    0.21
   4  17   1    0.29    0.23
   4  17   1    0.29    0.21
   4  17   1    0.48    0.27
   4  17   1    0.37    0.26
  -4 -17  -1   -0.25    0.22
  -4 -17  -1    0.25    0.25
   5  18   1    0.36    0.22
   5  18   1    0.44    0.27
   5  18   1    0.16    0.21
   5  18   1    0.02    0.24
   5  18   1    0.35    0.25
  -5 -18  -1    0.31    0.27
  -5 -18  -1   -0.01    0.25
 -14  -2   1    0.29    0.31
 -14  -2   1   -0.38    0.29
  14   2  -1    0.56    0.31
 -13  -1   1   -0.36    0.29
 -13  -1   1    0.34    0.28
  13   1  -1    0.00    0.22
  13   1  -1    0.67    0.28
 -12   0   1   -0.11    0.28
 -12   0   1    0.15    0.20
  12   0  -1    0.11    0.19
  12   0  -1    0.13    0.19
 -11   1   1    4.96    0.45
 -11   1   1    4.81    0.51
  11  -1  -1    5.13    0.37
  11  -1  -1    5.21    0.45
 -10   2   1    0.14    0.22
 -10   2   1    0.13    0.24
  10  -2  -1    0.54    0.23
  10  -2  -1    0.02    0.15
  -9   3   1    9.93    0.50
  -9   3   1   10.38    0.62
   9  -3  -1    9.33    0.49
   9  -3  -1    9.66    0.41
  -8   4   1    1.86    0.22
  -8   4   1    2.49    0.21
  -8   4   1    2.14    0.31
   8  -4  -1    2.23    0.26
   8  -4  -1    2.06    0.18
  -7   5   1   22.26    0.90
  -7   5   1   22.46    0.71
  -7   5   1   22.55    0.65
   7  -5  -1   23.38    0.73
   7  -5  -1   22.54    0.73
  -6   6   1    4.41    0.46
  -6   6   1    4.74    0.32
  -6   6   1    4.67    0.23
   6  -6  -1    5.24    0.33
   6  -6  -1    4.59    0.23
   6  -6  -1    4.85    0.33
  -5   7   1    1.61    0.29
  -5   7   1    2.04    0.19
  -5   7   1    1.84    0.18
  -5   7   1    2.01    0.21
   5  -7  -1    1.86    0.21
   5  -7  -1    1.95    0.17
   5  -7  -1    1.97    0.22
  -4   8   1   13.76    0.48
  -4   8   1   14.41    0.44
  -4   8   1   12.91    0.65
  -4   8   1   14.19    0.45
   4  -8  -1   13.74    0.48
   4  -8  -1   14.49    0.49
   4  -8  -1   13.70    0.51
  -3   9   1    1.12    0.16
  -3   9   1    1.16    0.23
  -3   9   1    1.40    0.14
  -3   9   1    1.42    0.15
   3  -9  -1    1.12    0.16
   3  -9  -1    1.03    0.20
   3  -9  -1    1.05    0.16
  -2  10   1   13.16    0.67
  -2  10   1   12.38    0.41
  -2  10   1   13.03    0.44
  -2  10   1   13.41    0.44
   2 -10  -1   12.05    0.49
   2 -10  -1   12.69    0.42
   2 -10  -1   12.65    0.41
  -1  11   1    1.44    0.28
  -1  11   1    1.52    0.13
  -1  11   1    1.62    0.18
   1 -11  -1    1.49    0.13
   1 -11  -1    1.28    0.22
   0  12   1    0.01    0.13
   0  12   1    0.04    0.07
   0  12   1    0.45    0.23
   0 -12  -1    0.04    0.08
   0 -12  -1    0.19    0.08
   0 -12  -1    0.13    0.17
   0 -12  -1    0.19    0.14
   1  13   1    6.60    0.38
   1  13   1    8.12    0.55
  -1 -13  -1    6.81    0.34
  -1 -13  -1    6.97    0.39
   2  14   1   -0.05    0.15
   2  14   1    0.24    0.23
   2  14   1   -0.08    0.16
  -2 -14  -1    0.07    0.18
  -2 -14  -1    0.16    0.20
   3  15   1    2.02    0.27
   3  15   1    1.58    0.29
   3  15   1    1.64    0.24
   3  15   1    1.63    0.30
  -3 -15  -1    2.10    0.29
  -3 -15  -1    1.44    0.26
   4  16   1    0.86    0.28
   4  16   1    1.44    0.26
   4  16   1    1.06    0.24
   4  16   1    1.17    0.23
   4  16   1    1.54    0.29
  -4 -16  -1    1.36    0.28
  -4 -16  -1    1.24    0.26
   5  17   1    0.35    0.24
   5  17   1    0.31    0.21
   5  17   1    0.04    0.23
   5  17   1    0.37    0.21
   5  17   1    0.29    0.25
  -5 -17  -1    0.34    0.23
  -5 -17  -1   -0.07    0.22
   6  18   1    0.65    0.26
   6  18   1    0.67    0.26
   6  18   1    0.33    0.25
   6  18   1    0.64    0.29
   6  18   1    0.18    0.24
  -6 -18  -1    0.24    0.26
  -6 -18  -1    0.08    0.26
 -14  -3   1    1.49    0.35
 -14  -3   1    0.91    0.33
  14   3  -1    1.14    0.32
  14   3  -1    1.34    0.32
  14   3  -1    1.68    0.32
 -13  -2   1    1.70    0.33
 -13  -2   1    0.75    0.32
  13   2  -1    1.25    0.26
  13   2  -1    0.94    0.30
  13   2  -1    1.56    0.35
 -12  -1   1    2.05    0.32
 -12  -1   1    1.07    0.32
  12   1  -1    1.72    0.30
  12   1  -1    1.81    0.35
  12   1  -1    1.54    0.26
 -11   0   1    5.14    0.55
 -11   0   1    5.95    0.39
  11   0  -1    5.92    0.39
  11   0  -1    5.78    0.39
 -10   1   1    2.97    0.32
 -10   1   1    4.24    0.29
 -10   1   1    3.06    0.35
  10  -1  -1    2.58    0.24
  10  -1  -1    3.06    0.32
  10  -1  -1    3.64    0.31
  -9   2   1    9.02    0.56
  -9   2   1    8.84    0.43
  -9   2   1    9.40    0.39
   9  -2  -1    9.07    0.43
   9  -2  -1    8.93    0.39
   9  -2  -1    8.66    0.38
  -8   3   1   -0.33    0.17
  -8   3   1    0.02    0.12
  -8   3   1   -0.02    0.20
   8  -3  -1   -0.13    0.12
   8  -3  -1   -0.26    0.11
   8  -3  -1   -0.40    0.17
  -7   4   1    0.09    0.20
  -7   4   1   -0.12    0.16
  -7   4   1   -0.07    0.11
   7  -4  -1   -0.21    0.15
   7  -4  -1   -0.21    0.10
   7  -4  -1    0.04    0.17
  -6   5   1    2.42    0.20
  -6   5   1    1.99    0.22
  -6   5   1    2.05    0.29
   6  -5  -1    2.59    0.24
   6  -5  -1    1.86    0.22
   6  -5  -1    2.48    0.19
  -5   6   1   26.91    0.74
  -5   6   1   27.06    0.77
  -5   6   1   27.38    1.02
   5  -6  -1   27.62    0.78
   5  -6  -1   27.09    0.78
   5  -6  -1   27.89    0.73
  -4   7   1   14.51    0.45
  -4   7   1   14.37    0.68
  -4   7   1   14.43    0.48
  -4   7   1   14.42    0.44
   4  -7  -1   14.27    0.48
   4  -7  -1   14.82    0.49
   4  -7  -1   14.56    0.44
  -3   8   1    3.15    0.33
  -3   8   1    3.15    0.22
  -3   8   1    3.30    0.21
  -3   8   1    3.38    0.21
   3  -8  -1    3.45    0.27
   3  -8  -1    3.19    0.24
   3  -8  -1    3.46    0.24
  -2   9   1    3.45    0.22
  -2   9   1    3.28    0.21
  -2   9   1    2.88    0.20
  -2   9   1    3.13    0.33
   2  -9  -1    3.05    0.21
   2  -9  -1    3.26    0.26
   2  -9  -1    3.20    0.22
  -1  10   1    1.17    0.12
  -1  10   1    0.98    0.25
  -1  10   1    1.26    0.12
  -1  10   1    1.43    0.16
   1 -10  -1    1.28    0.18
   1 -10  -1    1.21    0.12
   0  11   1   24.72    0.98
   0  11   1   25.37    0.62
   0  11   1   25.67    0.62
   0  11   1   26.65    0.76
   0 -11  -1   26.62    0.71
   0 -11  -1   25.59    0.62
   0 -11  -1   24.22    0.62
   0 -11  -1   25.30    0.76
   1  12   1    0.32    0.21
   1  12   1    0.44    0.16
  -1 -12  -1    0.35    0.14
  -1 -12  -1    0.44    0.14
   2  13   1    8.56    0.41
   2  13   1    9.08    0.55
  -2 -13  -1    8.28    0.39
  -2 -13  -1    8.69    0.39
   3  14   1    8.83    0.56
   3  14   1    7.61    0.55
   3  14   1    8.47    0.46
   3  14   1    8.95    0.46
  -3 -14  -1    9.19    0.43
  -3 -14  -1    8.44    0.44
   4  15   1    1.31    0.28
   4  15   1    1.41    0.26
   4  15   1    1.16    0.22
   4  15   1    1.21    0.26
   4  15   1    1.32    0.24
  -4 -15  -1    0.68    0.24
  -4 -15  -1    1.15    0.25
   5  16   1    4.32    0.43
   5  16   1    4.17    0.37
   5  16   1    4.39    0.49
   5  16   1    3.57    0.38
   5  16   1    4.21    0.45
  -5 -16  -1    3.68    0.36
  -5 -16  -1    3.07    0.33
   6  17   1    0.56    0.26
   6  17   1    0.70    0.26
   6  17   1    1.00    0.26
   6  17   1    0.74    0.23
   6  17   1    0.57    0.25
  -6 -17  -1    0.41    0.25
  -6 -17  -1    0.17    0.24
   7  18   1    4.34    0.52
   7  18   1    3.36    0.37
   7  18   1    3.39    0.40
   7  18   1    3.71    0.41
   7  18   1    2.99    0.36
  -7 -18  -1    2.71    0.38
  -7 -18  -1    3.54    0.42
 -14  -4   1   -0.43    0.23
 -14  -4   1   -0.05    0.19
 -14  -4   1   -0.36    0.25
  14   4  -1   -0.27    0.23
  14   4  -1    0.00    0.31
  14   4  -1   -0.30    0.26
 -13  -3   1    0.28    0.27
 -13  -3   1    0.96    0.20
 -13  -3   1    0.88    0.29
  13   3  -1    0.63    0.26
  13   3  -1    0.44    0.26
  13   3  -1    0.61    0.32
 -12  -2   1   -0.40    0.24
 -12  -2   1   -0.10    0.23
 -12  -2   1   -0.12    0.14
  12   2  -1    0.05    0.25
  12   2  -1   -0.18    0.18
  12   2  -1   -0.20    0.22
 -11  -1   1    0.87    0.21
 -11  -1   1    0.87    0.15
 -11  -1   1    0.46    0.27
  11   1  -1    0.89    0.21
  11   1  -1    1.15    0.30
  11   1  -1    0.96    0.20
 -10   0   1    0.14    0.10
 -10   0   1   -0.21    0.19
 -10   0   1   -0.28    0.20
  10   0  -1   -0.30    0.22
  10   0  -1   -0.25    0.15
  10   0  -1    0.16    0.20
  10   0  -1   -0.17    0.13
  -9   1   1    0.67    0.10
  -9   1   1    0.83    0.16
  -9   1   1    0.46    0.20
  -9   1   1    0.10    0.21
   9  -1  -1    0.53    0.21
   9  -1  -1    0.51    0.16
   9  -1  -1    0.72    0.17
  -8   2   1    4.39    0.30
  -8   2   1    4.41    0.17
  -8   2   1    4.52    0.42
  -8   2   1    4.44    0.27
   8  -2  -1    4.13    0.26
   8  -2  -1    4.40    0.30
   8  -2  -1    4.26    0.28
  -7   3   1   23.47    0.91
  -7   3   1   24.21    0.69
  -7   3   1   24.08    0.74
   7  -3  -1   25.19    0.75
   7  -3  -1   22.88    0.70
   7  -3  -1   23.73    0.73
   7  -3  -1   23.57    0.68
  -6   4   1    8.81    0.33
  -6   4   1    8.75    0.39
  -6   4   1    8.33    0.50
   6  -4  -1    9.01    0.39
   6  -4  -1    8.69    0.39
   6  -4  -1    8.71    0.32
  -5   5   1    2.37    0.18
  -5   5   1    1.69    0.25
  -5   5   1    1.89    0.19
   5  -5  -1    1.58    0.18
   5  -5  -1    2.01    0.19
   5  -5  -1    2.30    0.16
  -4   6   1   13.40    0.46
  -4   6   1   14.40    0.42
  -4   6   1   13.42    0.63
  -4   6   1   14.77    0.44
   4  -6  -1   13.85    0.41
   4  -6  -1   14.83    0.47
   4  -6  -1   13.85    0.46
  -3   7   1    5.85    0.38
  -3   7   1    5.98    0.25
  -3   7   1    5.97    0.27
  -3   7   1    5.86    0.27
  -3   7   1    6.68    0.26
   3  -7  -1    6.14    0.29
   3  -7  -1    5.95    0.27
   3  -7  -1    6.12    0.30
   3  -7  -1    6.50    0.24
  -2   8   1    4.71    0.24
  -2   8   1    4.80    0.22
  -2   8   1    5.05    0.40
  -2   8   1    5.12    0.24
  -2   8   1    5.27    0.23
   2  -8  -1    4.99    0.28
   2  -8  -1    4.83    0.23
   2  -8  -1    4.99    0.24
  -1   9   1    0.27    0.09
  -1   9   1    0.53    0.12
  -1   9   1    0.38    0.10
  -1   9   1    0.40    0.20
   1  -9  -1    0.28    0.14
   1  -9  -1    0.31    0.10
   1  -9  -1    0.17    0.08
   0  10   1    1.03    0.15
   0  10   1    0.92    0.09
   0  10   1    0.96    0.10
   0  10   1    0.81    0.19
   0 -10  -1    0.80    0.13
   0 -10  -1    0.76    0.17
   0 -10  -1    0.82    0.09
   0 -10  -1    0.85    0.09
   1  11   1    7.17    0.34
   1  11   1    7.26    0.19
   1  11   1    7.36    0.19
   1  11   1    7.15    0.48
  -1 -11  -1    6.60    0.35
  -1 -11  -1    6.99    0.18
  -1 -11  -1    7.26    0.18
  -1 -11  -1    7.34    0.33
   2  12   1    1.27    0.25
   2  12   1    1.33    0.20
  -2 -12  -1    1.09    0.21
  -2 -12  -1    1.55    0.19
   3  13   1    1.26    0.21
   3  13   1    1.20    0.25
   3  13   1    1.00    0.20
  -3 -13  -1    1.15    0.22
  -3 -13  -1    0.90    0.20
   4  14   1    0.13    0.17
   4  14   1    0.10    0.18
   4  14   1    0.01    0.19
   4  14   1    0.41    0.21
   4  14   1    0.27    0.19
  -4 -14  -1   -0.16    0.17
  -4 -14  -1    0.07    0.20
   5  15   1    6.69    0.47
   5  15   1    5.79    0.42
   5  15   1    6.30    0.50
   5  15   1    6.58    0.42
   5  15   1    6.82    0.50
  -5 -15  -1    6.63    0.42
  -5 -15  -1    6.47    0.42
   6  16   1    0.58    0.24
   6  16   1    0.85    0.23
   6  16   1    0.44    0.24
   6  16   1    0.29    0.21
   6  16   1    0.45    0.21
  -6 -16  -1    0.61    0.24
  -6 -16  -1    0.13    0.23
   7  17   1    2.21    0.31
   7  17   1    1.92    0.30
   7  17   1    2.14    0.33
   7  17   1    2.11    0.31
   7  17   1    2.10    0.32
  -7 -17  -1    2.08    0.34
  -7 -17  -1    1.79    0.31
   8  18   1    0.63    0.26
   8  18   1   -0.10    0.23
   8  18   1    0.54    0.25
   8  18   1    0.33    0.28
   8  18   1    0.50    0.26
  -8 -18  -1    0.35    0.30
  -8 -18  -1    0.73    0.31
 -14  -5   1    0.58    0.22
 -14  -5   1    0.23    0.21
  14   5  -1    0.66    0.31
  14   5  -1    0.28    0.27
  14   5  -1    0.58    0.27
 -13  -4   1    1.83    0.24
 -13  -4   1    0.81    0.28
 -13  -4   1    1.56    0.26
  13   4  -1    1.75    0.31
  13   4  -1    1.92    0.31
  13   4  -1    1.58    0.29
 -12  -3   1    0.12    0.18
 -12  -3   1   -0.01    0.22
 -12  -3   1    0.41    0.17
  12   3  -1    0.20    0.23
  12   3  -1    0.01    0.22
  12   3  -1    0.10    0.27
 -11  -2   1    3.60    0.31
 -11  -2   1    2.97    0.24
 -11  -2   1    2.72    0.34
  11   2  -1    3.19    0.31
  11   2  -1    3.50    0.31
  11   2  -1    2.69    0.36
 -10  -1   1    1.98    0.30
 -10  -1   1    2.54    0.27
 -10  -1   1    2.53    0.28
 -10  -1   1    2.61    0.21
  10   1  -1    2.18    0.24
  10   1  -1    2.09    0.32
  10   1  -1    2.71    0.27
  -9   0   1   20.61    0.55
  -9   0   1   21.23    0.67
  -9   0   1   19.58    0.82
  -9   0   1   21.22    0.70
   9   0  -1   21.19    0.70
   9   0  -1   19.29    0.67
   9   0  -1   19.36    0.81
   9   0  -1   20.67    0.66
  -8   1   1   24.35    0.71
  -8   1   1   22.79    0.88
  -8   1   1   23.65    0.59
  -8   1   1   22.91    0.73
   8  -1  -1   22.49    0.71
   8  -1  -1   23.48    0.69
   8  -1  -1   23.26    0.73
  -7   2   1   13.27    0.34
  -7   2   1   12.78    0.60
  -7   2   1   12.68    0.49
  -7   2   1   13.32    0.44
   7  -2  -1   12.04    0.45
   7  -2  -1   12.57    0.49
   7  -2  -1   12.93    0.43
   7  -2  -1   13.03    0.49
  -6   3   1    1.45    0.23
  -6   3   1    1.69    0.17
  -6   3   1    1.50    0.17
   6  -3  -1    1.83    0.23
   6  -3  -1    1.64    0.20
   6  -3  -1    1.51    0.15
   6  -3  -1    1.62    0.17
   6  -3  -1    1.51    0.19
  -5   4   1    2.35    0.27
  -5   4   1    1.96    0.24
  -5   4   1    2.14    0.17
  -5   4   1    1.81    0.18
   5  -4  -1    1.96    0.15
   5  -4  -1    1.68    0.18
   5  -4  -1    1.70    0.22
   5  -4  -1    1.87    0.19
  -4   5   1    3.50    0.31
  -4   5   1    3.50    0.19
  -4   5   1    3.58    0.32
  -4   5   1    3.40    0.17
  -4   5   1    3.56    0.22
  -4   5   1    3.18    0.22
   4  -5  -1    3.43    0.30
   4  -5  -1    3.39    0.17
   4  -5  -1    3.16    0.22
   4  -5  -1    3.44    0.22
  -3   6   1   17.98    0.51
  -3   6   1   18.79    0.52
  -3   6   1   17.37    0.51
  -3   6   1   17.81    0.71
  -3   6   1   18.91    0.65
  -3   6   1   18.14    0.50
   3  -6  -1   17.24    0.51
   3  -6  -1   18.29    0.69
   3  -6  -1   17.93    0.49
   3  -6  -1   17.81    0.52
  -2   7   1    3.51    0.18
  -2   7   1    3.04    0.19
  -2   7   1    3.60    0.19
  -2   7   1    3.26    0.19
  -2   7   1    3.05    0.32
   2  -7  -1    3.22    0.22
   2  -7  -1    3.01    0.20
   2  -7  -1    3.53    0.20
  -1   8   1    1.67    0.15
  -1   8   1    1.57    0.23
  -1   8   1    1.74    0.16
  -1   8   1    1.75    0.14
   1  -8  -1    1.80    0.14
   1  -8  -1    1.85    0.15
   1  -8  -1    1.45    0.17
   1  -8  -1    1.36    0.12
   0   9   1    7.34    0.31
   0   9   1    7.16    0.23
   0   9   1    7.13    0.44
   0   9   1    7.02    0.23
   0  -9  -1    7.20    0.23
   0  -9  -1    6.96    0.23
   0  -9  -1    7.38    0.28
   0  -9  -1    6.92    0.32
   1  10   1   22.69    0.52
   1  10   1   22.05    0.67
   1  10   1   21.99    0.85
  -1 -10  -1   23.50    0.64
  -1 -10  -1   22.57    0.52
  -1 -10  -1   22.77    0.52
  -1 -10  -1   21.87    0.66
   2  11   1   -0.20    0.17
   2  11   1    0.19    0.14
  -2 -11  -1   -0.23    0.14
  -2 -11  -1    0.14    0.13
   3  12   1    1.73    0.25
   3  12   1    1.57    0.21
  -3 -12  -1    1.95    0.22
  -3 -12  -1    1.55    0.23
   4  13   1   13.97    0.56
   4  13   1   14.33    0.67
   4  13   1   14.03    0.61
   4  13   1   14.22    0.57
   4  13   1   14.67    0.67
  -4 -13  -1   13.41    0.54
  -4 -13  -1   13.99    0.53
   5  14   1   17.38    0.66
   5  14   1   17.25    0.68
   5  14   1   17.46    0.77
   5  14   1   18.46    0.77
   5  14   1   16.67    0.71
  -5 -14  -1   17.89    0.65
  -5 -14  -1   18.15    0.64
   6  15   1    0.07    0.19
   6  15   1    0.17    0.21
   6  15   1    0.19    0.20
   6  15   1    0.14    0.21
   6  15   1    0.29    0.21
  -6 -15  -1    0.19    0.22
  -6 -15  -1   -0.08    0.21
   7  16   1    3.54    0.43
   7  16   1    2.76    0.33
   7  16   1    3.50    0.36
   7  16   1    3.94    0.45
   7  16   1    2.74    0.33
  -7 -16  -1    2.73    0.34
  -7 -16  -1    2.89    0.31
   8  17   1    0.33    0.24
   8  17   1    0.37    0.24
   8  17   1    0.13    0.23
   8  17   1    0.46    0.22
   8  17   1    0.22    0.22
  -8 -17  -1    0.08    0.26
  -8 -17  -1   -0.26    0.25
   9  18   1    5.15    0.48
   9  18   1    3.55    0.43
   9  18   1    3.86    0.44
   9  18   1    3.49    0.39
  -9 -18  -1    3.59    0.42
  -9 -18  -1    3.59    0.43
 -14  -6   1    0.20    0.20
 -14  -6   1    0.03    0.25
  14   6  -1    0.04    0.31
  14   6  -1   -0.09    0.26
  14   6  -1   -0.01    0.24
 -13  -5   1    3.91    0.34
 -13  -5   1    3.25    0.37
  13   5  -1    3.65    0.43
  13   5  -1    3.73    0.38
  13   5  -1    3.53    0.35
 -12  -4   1   -0.15    0.16
 -12  -4   1   -0.06    0.22
 -12  -4   1   -0.22    0.20
  12   4  -1   -0.08    0.15
  12   4  -1    0.08    0.23
  12   4  -1    0.05    0.27
 -11  -3   1   10.95    0.62
 -11  -3   1   11.95    0.44
 -11  -3   1   11.52    0.53
  11   3  -1   10.81    0.58
  11   3  -1   10.54    0.52
  11   3  -1   11.30    0.49
 -10  -2   1   -0.02    0.19
 -10  -2   1   -0.11    0.12
 -10  -2   1    0.18    0.19
 -10  -2   1    0.16    0.13
  10   2  -1   -0.29    0.18
  10   2  -1    0.05    0.23
  10   2  -1    0.15    0.15
  -9  -1   1    0.25    0.18
  -9  -1   1    0.17    0.22
  -9  -1   1    0.10    0.12
  -9  -1   1    0.19    0.13
  -9  -1   1    0.19    0.13
   9   1  -1   -0.02    0.16
   9   1  -1    0.08    0.18
   9   1  -1    0.21    0.24
   9   1  -1    0.11    0.15
  -8   0   1    3.31    0.19
  -8   0   1    3.25    0.30
  -8   0   1    3.27    0.36
  -8   0   1    3.44    0.26
   8   0  -1    3.41    0.37
   8   0  -1    3.37    0.30
   8   0  -1    3.77    0.27
   8   0  -1    3.28    0.35
   8   0  -1    3.06    0.25
  -7   1   1    8.11    0.25
  -7   1   1    7.20    0.34
  -7   1   1    7.65    0.44
  -7   1   1    7.91    0.33
   7  -1  -1    8.20    0.35
   7  -1  -1    8.26    0.43
   7  -1  -1    7.20    0.33
   7  -1  -1    7.49    0.33
   7  -1  -1    7.17    0.44
   7  -1  -1    7.69    0.32
  -6   2   1    0.70    0.12
  -6   2   1    0.61    0.16
  -6   2   1    0.75    0.07
  -6   2   1    0.61    0.17
  -6   2   1    0.57    0.14
  -6   2   1    0.52    0.15
   6  -2  -1    0.70    0.16
   6  -2  -1    0.56    0.12
   6  -2  -1    0.63    0.15
   6  -2  -1    0.65    0.11
   6  -2  -1    0.33    0.14
  -5   3   1    0.08    0.14
  -5   3   1   -0.06    0.11
  -5   3   1   -0.08    0.12
  -5   3   1    0.11    0.09
  -5   3   1    0.10    0.16
   5  -3  -1    0.03    0.12
   5  -3  -1    0.23    0.11
   5  -3  -1    0.19    0.09
   5  -3  -1   -0.06    0.11
   5  -3  -1    0.14    0.08
  -4   4   1    0.44    0.12
  -4   4   1    0.26    0.11
  -4   4   1    0.52    0.16
  -4   4   1    0.65    0.17
  -4   4   1    0.54    0.08
  -4   4   1    0.54    0.09
   4  -4  -1    0.53    0.15
   4  -4  -1    0.42    0.08
   4  -4  -1    0.53    0.12
   4  -4  -1    0.34    0.11
  -3   5   1    0.75    0.15
  -3   5   1    0.81    0.09
  -3   5   1    0.83    0.17
  -3   5   1    0.93    0.10
  -3   5   1    0.82    0.12
  -3   5   1    0.76    0.12
   3  -5  -1    0.65    0.11
   3  -5  -1    0.55    0.11
   3  -5  -1    1.11    0.11
   3  -5  -1    0.86    0.14
  -2   6   1   -0.07    0.10
  -2   6   1   -0.06    0.07
  -2   6   1   -0.18    0.08
  -2   6   1    0.04    0.07
  -2   6   1    0.02    0.06
   2  -6  -1    0.08    0.10
   2  -6  -1    0.17    0.06
   2  -6  -1   -0.07    0.07
   2  -6  -1    0.00    0.09
  -1   7   1   28.86    0.71
  -1   7   1   28.94    0.71
  -1   7   1   29.35    0.76
  -1   7   1   28.76    0.98
   1  -7  -1   28.48    0.71
   1  -7  -1   29.63    0.71
   1  -7  -1   30.04    0.77
   1  -7  -1   28.63    0.71
   0   8   1   -0.01    0.06
   0   8   1    0.00    0.05
   0   8   1   -0.11    0.08
   0   8   1   -0.11    0.10
   0  -8  -1   -0.11    0.05
   0  -8  -1    0.01    0.06
   0  -8  -1    0.09    0.09
   0  -8  -1   -0.04    0.10
   1   9   1   46.53    1.03
   1   9   1   46.03    1.19
   1   9   1   45.43    1.43
  -1  -9  -1   45.58    1.02
  -1  -9  -1   47.90    1.13
  -1  -9  -1   46.24    1.15
  -1  -9  -1   46.34    1.02
   2  10   1    0.97    0.20
   2  10   1    1.29    0.17
  -2 -10  -1    1.34    0.16
  -2 -10  -1    1.65    0.19
   3  11   1    1.23    0.18
   3  11   1    1.15    0.21
  -3 -11  -1    1.07    0.19
  -3 -11  -1    1.40    0.19
   4  12   1    5.50    0.35
   4  12   1    4.72    0.41
   4  12   1    4.93    0.39
   4  12   1    5.36    0.40
   4  12   1    5.35    0.33
  -4 -12  -1    5.16    0.34
  -4 -12  -1    5.18    0.33
   5  13   1    4.71    0.40
   5  13   1    4.53    0.37
   5  13   1    5.04    0.37
   5  13   1    4.56    0.35
   5  13   1    4.40    0.38
  -5 -13  -1    4.85    0.35
  -5 -13  -1    4.16    0.29
   6  14   1    5.32    0.41
   6  14   1    4.74    0.37
   6  14   1    4.71    0.40
   6  14   1    5.17    0.41
  -6 -14  -1    4.26    0.37
  -6 -14  -1    4.53    0.37
   7  15   1    3.42    0.42
   7  15   1    3.05    0.36
   7  15   1    2.62    0.31
   7  15   1    2.80    0.33
  -7 -15  -1    2.45    0.33
  -7 -15  -1    3.47    0.31
   8  16   1    0.71    0.24
   8  16   1    0.96    0.25
   8  16   1    1.02    0.23
   8  16   1    1.02    0.26
   8  16   1    0.68    0.28
  -8 -16  -1    0.70    0.28
  -8 -16  -1    1.21    0.29
   9  17   1    2.03    0.33
   9  17   1    2.21    0.31
   9  17   1    2.31    0.30
   9  17   1    2.07    0.35
   9  17   1    1.99    0.32
  -9 -17  -1    1.84    0.35
  -9 -17  -1    2.00    0.35
 -14  -7   1    0.00    0.24
 -14  -7   1    0.03    0.23
  14   7  -1    0.26    0.25
  14   7  -1    0.03    0.23
  14   7  -1    0.03    0.27
 -13  -6   1    9.58    0.53
 -13  -6   1    8.70    0.44
  13   6  -1    8.63    0.62
  13   6  -1    8.46    0.51
  13   6  -1    7.69    0.53
 -12  -5   1    1.50    0.22
 -12  -5   1    1.93    0.29
  12   5  -1    1.53    0.26
  12   5  -1    1.25    0.29
  12   5  -1    1.38    0.32
 -11  -4   1    3.73    0.16
 -11  -4   1    3.05    0.31
 -11  -4   1    2.51    0.31
 -11  -4   1    3.15    0.29
  11   4  -1    2.90    0.31
  11   4  -1    3.23    0.31
  11   4  -1    3.84    0.37
 -10  -3   1   -0.05    0.19
 -10  -3   1   -0.03    0.13
 -10  -3   1    0.16    0.18
 -10  -3   1   -0.15    0.10
  10   3  -1   -0.16    0.22
  10   3  -1    0.14    0.18
  10   3  -1   -0.41    0.17
  -9  -2   1    8.37    0.37
  -9  -2   1    8.09    0.50
  -9  -2   1    8.34    0.39
  -9  -2   1    8.30    0.42
  -9  -2   1    8.28    0.33
   9   2  -1    7.78    0.40
   9   2  -1    7.79    0.38
   9   2  -1    8.17    0.45
   9   2  -1    8.62    0.42
   9   2  -1    8.19    0.50
  -8  -1   1    5.65    0.26
  -8  -1   1    6.28    0.35
  -8  -1   1    5.22    0.39
  -8  -1   1    6.45    0.33
   8   1  -1    5.90    0.34
   8   1  -1    5.47    0.34
   8   1  -1    5.33    0.39
   8   1  -1    5.86    0.31
   8   1  -1    5.91    0.42
  -7   0   1    0.30    0.12
  -7   0   1    0.29    0.12
  -7   0   1    0.20    0.16
  -7   0   1    0.27    0.11
  -7   0   1    0.30    0.09
   7   0  -1    0.35    0.12
   7   0  -1    0.36    0.14
   7   0  -1    0.34    0.12
   7   0  -1    0.25    0.12
   7   0  -1    0.40    0.14
   7   0  -1    0.19    0.14
  -6   1   1    0.89    0.19
  -6   1   1    0.61    0.16
  -6   1   1    0.80    0.14
  -6   1   1    0.62    0.12
  -6   1   1    0.70    0.15
  -6   1   1    0.67    0.08
   6  -1  -1    0.34    0.11
   6  -1  -1    0.52    0.14
   6  -1  -1    0.53    0.14
   6  -1  -1    0.34    0.14
   6  -1  -1    0.49    0.14
   6  -1  -1    0.58    0.10
  -5   2   1    9.26    0.44
  -5   2   1   10.09    0.27
  -5   2   1   10.08    0.42
  -5   2   1    9.13    0.34
  -5   2   1    9.85    0.33
  -5   2   1    9.85    0.36
   5  -2  -1    9.44    0.33
   5  -2  -1    9.89    0.35
   5  -2  -1    9.56    0.36
   5  -2  -1    9.60    0.43
   5  -2  -1   10.28    0.32
  -4   3   1   75.07    1.71
  -4   3   1   71.61    2.13
  -4   3   1   75.97    1.82
  -4   3   1   71.13    1.71
  -4   3   1   76.79    2.04
   4  -3  -1   75.09    1.76
   4  -3  -1   71.97    1.82
   4  -3  -1   74.60    2.13
   4  -3  -1   74.22    1.71
   4  -3  -1   72.02    1.71
  -3   4   1   44.37    1.40
  -3   4   1   48.17    1.35
  -3   4   1   47.50    1.18
  -3   4   1   45.39    1.11
  -3   4   1   47.04    1.13
  -3   4   1   47.42    1.12
   3  -4  -1   45.81    1.12
   3  -4  -1   48.01    1.12
   3  -4  -1   48.11    1.41
   3  -4  -1   46.86    1.13
  -2   5   1    0.53    0.09
  -2   5   1    0.65    0.16
  -2   5   1    0.80    0.09
  -2   5   1    0.69    0.10
  -2   5   1    0.59    0.08
   2  -5  -1    0.60    0.12
   2  -5  -1    0.57    0.07
   2  -5  -1    0.46    0.09
   2  -5  -1    0.55    0.10
  -1   6   1   12.15    0.51
  -1   6   1   12.13    0.36
  -1   6   1   12.01    0.34
  -1   6   1   12.20    0.34
   1  -6  -1   12.07    0.38
   1  -6  -1   12.53    0.33
   1  -6  -1   12.50    0.34
   1  -6  -1   11.85    0.34
   0   7   1    6.04    0.24
   0   7   1    5.61    0.19
   0   7   1    4.87    0.33
   0   7   1    5.93    0.19
   0  -7  -1    6.06    0.25
   0  -7  -1    5.70    0.19
   0  -7  -1    6.03    0.22
   1   8   1    2.45    0.09
   1   8   1    2.28    0.18
   1   8   1    2.29    0.09
   1   8   1    1.64    0.20
  -1  -8  -1    2.42    0.09
  -1  -8  -1    2.20    0.17
  -1  -8  -1    2.34    0.09
  -1  -8  -1    2.26    0.18
   2   9   1    0.99    0.18
   2   9   1    1.20    0.15
  -2  -9  -1    1.45    0.17
  -2  -9  -1    1.58    0.15
   3  10   1    2.72    0.29
   3  10   1    3.01    0.23
  -3 -10  -1    2.80    0.22
  -3 -10  -1    2.90    0.23
   4  11   1   18.54    0.74
   4  11   1   18.91    0.65
   4  11   1   18.73    0.69
  -4 -11  -1   18.37    0.60
  -4 -11  -1   19.36    0.61
   5  12   1    1.23    0.23
   5  12   1    1.61    0.24
   5  12   1    1.70    0.24
  -5 -12  -1    1.46    0.23
  -5 -12  -1    1.40    0.23
   6  13   1    4.23    0.40
   6  13   1    4.67    0.37
   6  13   1    4.03    0.36
  -6 -13  -1    3.97    0.35
  -6 -13  -1    4.29    0.30
   7  14   1    2.16    0.30
   7  14   1    3.01    0.34
   7  14   1    1.96    0.29
  -7 -14  -1    2.44    0.27
  -7 -14  -1    2.12    0.26
   8  15   1    3.18    0.34
   8  15   1    3.53    0.40
   8  15   1    3.11    0.34
  -8 -15  -1    3.30    0.36
  -8 -15  -1    3.79    0.33
   9  16   1    5.03    0.49
   9  16   1    4.92    0.47
   9  16   1    4.74    0.44
  -9 -16  -1    4.61    0.43
  -9 -16  -1    3.93    0.36
  10  17   1   -0.23    0.26
  10  17   1    0.55    0.30
 -10 -17  -1   -0.32    0.27
 -10 -17  -1   -0.28    0.29
 -14  -8   1    1.39    0.29
 -14  -8   1    1.43    0.29
  14   8  -1    1.34    0.28
  14   8  -1    1.37    0.33
  14   8  -1    0.94    0.36
 -13  -7   1    1.09    0.25
 -13  -7   1    0.98    0.25
  13   7  -1    0.84    0.28
  13   7  -1    0.81    0.24
  13   7  -1    0.78    0.31
 -12  -6   1    0.11    0.16
 -12  -6   1    0.09    0.17
  12   6  -1   -0.19    0.18
  12   6  -1   -0.15    0.22
  12   6  -1    0.09    0.25
 -11  -5   1   -0.05    0.18
 -11  -5   1   -0.04    0.16
  11   5  -1   -0.21    0.18
  11   5  -1   -0.10    0.23
  11   5  -1   -0.11    0.20
 -10  -4   1    0.47    0.15
 -10  -4   1    0.47    0.07
 -10  -4   1    0.26    0.18
 -10  -4   1    0.28    0.19
  10   4  -1    0.25    0.19
  10   4  -1    0.48    0.20
  10   4  -1    0.46    0.25
  10   4  -1    0.30    0.18
  -9  -3   1   32.00    0.90
  -9  -3   1   31.16    0.92
  -9  -3   1   30.56    1.05
  -9  -3   1   30.86    0.82
  -9  -3   1   29.97    0.88
   9   3  -1   30.36    0.93
   9   3  -1   30.07    1.03
   9   3  -1   30.01    0.87
   9   3  -1   28.88    1.01
  -8  -2   1    5.23    0.31
  -8  -2   1    5.32    0.26
  -8  -2   1    5.92    0.30
  -8  -2   1    5.26    0.29
  -8  -2   1    4.98    0.36
  -8  -2   1    5.23    0.26
   8   2  -1    4.79    0.36
   8   2  -1    4.47    0.30
   8   2  -1    5.25    0.34
   8   2  -1    4.88    0.31
  -7  -1   1    9.36    0.37
  -7  -1   1    9.53    0.31
  -7  -1   1    9.91    0.38
  -7  -1   1    8.47    0.35
  -7  -1   1    8.68    0.46
  -7  -1   1    9.26    0.44
   7   1  -1    9.39    0.43
   7   1  -1    8.80    0.35
   7   1  -1    8.58    0.45
   7   1  -1    8.88    0.37
   7   1  -1   10.17    0.39
  -6   0   1    9.28    0.37
  -6   0   1   10.06    0.30
  -6   0   1   10.31    0.43
  -6   0   1   10.17    0.36
  -6   0   1    9.73    0.37
  -6   0   1    9.51    0.44
   6   0  -1   10.27    0.38
   6   0  -1   10.47    0.35
   6   0  -1    9.78    0.43
   6   0  -1    9.56    0.37
   6   0  -1    9.38    0.37
   6   0  -1    9.58    0.44
  -5   1   1    1.89    0.23
  -5   1   1    1.91    0.20
  -5   1   1    1.93    0.16
  -5   1   1    2.13    0.16
  -5   1   1    2.05    0.11
  -5   1   1    2.13    0.16
   5  -1  -1    1.75    0.17
   5  -1  -1    1.85    0.19
   5  -1  -1    2.01    0.16
   5  -1  -1    2.08    0.15
   5  -1  -1    1.85    0.16
   5  -1  -1    2.13    0.19
  -4   2   1    0.89    0.12
  -4   2   1    0.68    0.14
  -4   2   1    0.84    0.16
  -4   2   1    0.75    0.12
  -4   2   1    0.87    0.10
   4  -2  -1    0.74    0.13
   4  -2  -1    0.85    0.09
   4  -2  -1    0.85    0.10
   4  -2  -1    0.75    0.12
   4  -2  -1    0.75    0.10
  -3   3   1   43.54    1.08
  -3   3   1   42.08    1.02
  -3   3   1   42.17    1.02
  -3   3   1   43.86    1.23
  -3   3   1   42.34    1.03
  -3   3   1   40.68    1.28
   3  -3  -1   44.74    1.03
   3  -3  -1   43.39    1.03
   3  -3  -1   43.45    1.28
   3  -3  -1   41.98    1.07
   3  -3  -1   42.14    1.02
  -2   4   1  102.46    2.97
  -2   4   1  107.73    2.58
  -2   4   1  105.79    2.49
  -2   4   1  107.85    2.38
  -2   4   1  106.54    2.38
   2  -4  -1  111.21    2.38
   2  -4  -1  107.54    2.49
   2  -4  -1  107.50    2.98
   2  -4  -1  105.64    2.38
  -1   5   1   36.78    0.86
  -1   5   1   36.92    0.91
  -1   5   1   36.40    1.13
  -1   5   1   36.60    0.86
   1  -5  -1   38.02    1.13
   1  -5  -1   37.14    0.86
   1  -5  -1   36.13    0.86
   1  -5  -1   37.55    0.89
   0   6   1    2.60    0.15
   0   6   1    3.04    0.24
   0   6   1    2.55    0.12
   0   6   1    2.64    0.12
   0  -6  -1    2.79    0.15
   0  -6  -1    2.37    0.12
   0  -6  -1    2.83    0.15
   1   7   1    7.46    0.38
   1   7   1    8.45    0.21
   1   7   1    8.04    0.30
   1   7   1    8.33    0.21
  -1  -7  -1    8.50    0.21
  -1  -7  -1    8.43    0.30
  -1  -7  -1    8.26    0.29
  -1  -7  -1    8.45    0.21
   2   8   1    0.23    0.13
  -2  -8  -1    0.48    0.11
  -2  -8  -1    0.23    0.11
  -3  -9  -1   18.29    0.54
  -3  -9  -1   17.63    0.53
   4  10   1    7.75    0.41
   4  10   1    7.54    0.39
  -4 -10  -1    7.84    0.34
  -4 -10  -1    7.80    0.35
   5  11   1    2.68    0.27
   5  11   1    3.18    0.31
   5  11   1    2.92    0.32
  -5 -11  -1    2.91    0.23
  -5 -11  -1    3.10    0.28
   6  12   1    0.25    0.20
   6  12   1    0.02    0.15
   6  12   1    0.03    0.18
  -6 -12  -1   -0.62    0.19
  -6 -12  -1    0.03    0.18
   7  13   1    0.39    0.21
   7  13   1    0.51    0.19
   7  13   1    0.85    0.20
  -7 -13  -1    0.51    0.18
  -7 -13  -1    0.55    0.22
   8  14   1    0.25    0.24
   8  14   1    0.48    0.19
   8  14   1    0.54    0.25
  -8 -14  -1    0.46    0.24
  -8 -14  -1    0.25    0.23
   9  15   1    2.18    0.32
   9  15   1    1.69    0.25
   9  15   1    1.89    0.28
  -9 -15  -1    1.80    0.32
  -9 -15  -1    1.95    0.28
  10  16   1    1.13    0.30
  10  16   1    0.86    0.32
 -10 -16  -1    1.63    0.34
 -10 -16  -1    1.22    0.32
  11  17   1    0.80    0.34
  11  17   1    0.97    0.32
 -11 -17  -1    1.00    0.33
 -11 -17  -1    0.77    0.34
 -14  -9   1    0.15    0.22
 -14  -9   1   -0.12    0.24
  14   9  -1    0.01    0.30
  14   9  -1    0.24    0.28
 -13  -8   1    3.39    0.33
 -13  -8   1    3.05    0.33
  13   8  -1    2.64    0.30
  13   8  -1    2.38    0.36
  13   8  -1    2.58    0.39
 -12  -7   1    1.46    0.25
 -12  -7   1    1.51    0.26
  12   7  -1    1.82    0.30
  12   7  -1    1.54    0.32
  12   7  -1    1.95    0.27
 -11  -6   1   -0.05    0.16
 -11  -6   1   -0.05    0.18
  11   6  -1   -0.15    0.22
  11   6  -1   -0.07    0.21
  11   6  -1   -0.21    0.17
 -10  -5   1    0.41    0.18
 -10  -5   1    0.23    0.15
 -10  -5   1    0.12    0.17
  10   5  -1   -0.09    0.22
  10   5  -1    0.05    0.17
  10   5  -1    0.22    0.20
  10   5  -1    0.12    0.17
  -9  -4   1    1.44    0.11
  -9  -4   1    1.65    0.21
  -9  -4   1    1.24    0.20
  -9  -4   1    1.18    0.17
  -9  -4   1    1.23    0.23
   9   4  -1    1.22    0.20
   9   4  -1    1.16    0.25
   9   4  -1    1.25    0.22
   9   4  -1    1.33    0.23
  -8  -3   1   14.99    0.52
  -8  -3   1   14.78    0.50
  -8  -3   1   13.91    0.46
  -8  -3   1   14.37    0.50
  -8  -3   1   14.16    0.46
  -8  -3   1   13.97    0.58
   8   3  -1   14.81    0.57
   8   3  -1   14.14    0.60
   8   3  -1   13.27    0.52
   8   3  -1   13.34    0.49
  -7  -2   1   23.76    0.66
  -7  -2   1   23.74    0.79
  -7  -2   1   23.51    0.72
  -7  -2   1   23.00    0.67
  -7  -2   1   24.09    0.71
  -7  -2   1   22.91    0.80
  -7  -2   1   24.24    0.63
   7   2  -1   22.77    0.80
   7   2  -1   23.98    0.80
   7   2  -1   23.59    0.67
   7   2  -1   22.57    0.70
   7   2  -1   22.26    0.66
  -6  -1   1    0.95    0.14
  -6  -1   1    0.99    0.13
  -6  -1   1    0.59    0.13
  -6  -1   1    0.73    0.17
  -6  -1   1    0.59    0.14
  -6  -1   1    1.00    0.11
   6   1  -1    0.72    0.15
   6   1  -1    0.87    0.12
   6   1  -1    0.68    0.14
   6   1  -1    0.62    0.16
   6   1  -1    0.62    0.13
  -5   0   1   44.63    1.06
  -5   0   1   44.90    1.26
  -5   0   1   44.28    1.13
  -5   0   1   41.31    1.06
  -5   0   1   42.11    1.29
  -5   0   1   45.63    1.00
   5   0  -1   44.95    1.07
   5   0  -1   44.45    1.30
   5   0  -1   41.26    1.25
   5   0  -1   42.57    1.13
   5   0  -1   41.91    1.05
  -4   1   1   17.00    0.40
  -4   1   1   15.44    0.56
  -4   1   1   17.12    0.55
  -4   1   1   16.53    0.47
  -4   1   1   15.91    0.47
  -4   1   1   16.26    0.47
   4  -1  -1   15.65    0.54
   4  -1  -1   16.77    0.47
   4  -1  -1   16.44    0.57
   4  -1  -1   15.89    0.46
   4  -1  -1   16.12    0.44
   4  -1  -1   15.87    0.47
  -3   2   1   45.47    1.14
  -3   2   1   45.39    1.07
  -3   2   1   46.61    1.07
  -3   2   1   46.83    1.28
  -3   2   1   44.45    1.33
   3  -2  -1   44.86    1.33
   3  -2  -1   44.92    1.14
   3  -2  -1   46.87    1.07
   3  -2  -1   44.10    1.07
   3  -2  -1   45.93    1.09
  -2   3   1   15.76    0.40
  -2   3   1   15.24    0.53
  -2   3   1   15.54    0.42
  -2   3   1   15.96    0.42
  -2   3   1   15.76    0.43
   2  -3  -1   15.69    0.42
   2  -3  -1   16.13    0.42
   2  -3  -1   15.80    0.40
   2  -3  -1   15.62    0.54
  -1   4   1   15.11    0.39
  -1   4   1   14.72    0.39
  -1   4   1   15.32    0.39
  -1   4   1   14.78    0.53
   1  -4  -1   15.23    0.39
   1  -4  -1   14.66    0.39
   1  -4  -1   15.44    0.41
   1  -4  -1   15.12    0.39
   1  -4  -1   15.10    0.52
   0   5   1   69.34    1.68
   0   5   1   70.09    2.00
   0   5   1   70.25    1.56
   0   5   1   70.74    1.56
   0  -5  -1   72.95    1.59
   0  -5  -1   73.04    1.61
   0  -5  -1   70.17    1.56
   1   6   1   46.80    1.03
   1   6   1   46.05    1.03
   1   6   1   46.55    1.38
   1   6   1   45.82    1.16
  -1  -6  -1   48.47    1.11
  -1  -6  -1   47.03    1.03
  -1  -6  -1   47.30    1.09
  -1  -6  -1   47.06    1.03
  -2  -7  -1    2.73    0.16
  -2  -7  -1    2.77    0.17
  -3  -8  -1    1.69    0.14
  -3  -8  -1    1.37    0.14
   4   9   1    0.38    0.14
   4   9   1    0.04    0.12
  -4  -9  -1    0.36    0.13
  -4  -9  -1    0.36    0.14
   5  10   1    6.46    0.36
   5  10   1    6.09    0.36
   5  10   1    6.30    0.36
  -5 -10  -1    6.19    0.29
  -5 -10  -1    6.31    0.33
   6  11   1   15.19    0.62
   6  11   1   15.09    0.62
   6  11   1   14.84    0.60
  -6 -11  -1   15.65    0.55
  -6 -11  -1   14.77    0.56
   7  12   1    5.58    0.14
   7  12   1    5.53    0.15
   7  12   1    6.05    0.41
   7  12   1    5.63    0.41
   7  12   1    5.56    0.39
  -7 -12  -1    4.52    0.32
  -7 -12  -1    5.33    0.36
   8  13   1    5.50    0.38
   8  13   1    4.61    0.15
   8  13   1    5.25    0.42
   8  13   1    5.46    0.44
   8  13   1    4.60    0.15
  -8 -13  -1    4.64    0.13
  -8 -13  -1    5.48    0.39
  -8 -13  -1    5.66    0.40
  -8 -13  -1    4.46    0.13
   9  14   1    5.45    0.39
   9  14   1    5.96    0.47
   9  14   1    5.18    0.45
  -9 -14  -1    5.00    0.40
  -9 -14  -1    4.70    0.41
  -9 -14  -1    4.68    0.14
  10  15   1   -0.24    0.22
  10  15   1   -0.17    0.19
  10  15   1   -0.11    0.24
 -10 -15  -1   -0.30    0.24
 -10 -15  -1    0.01    0.24
  11  16   1    0.16    0.27
  11  16   1    0.92    0.33
 -11 -16  -1    0.40    0.31
 -14 -10   1    0.02    0.24
 -14 -10   1    0.01    0.21
  14  10  -1    0.04    0.24
  14  10  -1   -0.11    0.31
 -13  -9   1    3.95    0.39
 -13  -9   1    3.66    0.35
  13   9  -1    4.75    0.38
  13   9  -1    3.69    0.43
  13   9  -1    3.76    0.42
 -12  -8   1    2.23    0.27
 -12  -8   1    2.31    0.29
  12   8  -1    1.66    0.33
  12   8  -1    1.83    0.32
  12   8  -1    2.06    0.26
 -11  -7   1    2.72    0.27
 -11  -7   1    2.04    0.26
 -11  -7   1    2.47    0.27
  11   7  -1    2.32    0.33
  11   7  -1    2.11    0.30
  11   7  -1    2.46    0.26
 -10  -6   1    7.18    0.38
 -10  -6   1    7.22    0.37
 -10  -6   1    7.97    0.39
  10   6  -1    7.15    0.44
  10   6  -1    7.10    0.40
  10   6  -1    6.90    0.37
  10   6  -1    7.16    0.49
  -9  -5   1   13.82    0.50
  -9  -5   1   12.60    0.47
  -9  -5   1   13.10    0.47
   9   5  -1   13.42    0.55
   9   5  -1   13.11    0.49
   9   5  -1   13.64    0.61
   9   5  -1   13.48    0.56
  -8  -4   1    5.81    0.28
  -8  -4   1    5.65    0.35
  -8  -4   1    6.69    0.34
  -8  -4   1    6.01    0.28
  -8  -4   1    5.81    0.29
  -8  -4   1    6.63    0.36
  -8  -4   1    5.00    0.18
   8   4  -1    6.29    0.40
   8   4  -1    5.98    0.31
   8   4  -1    5.63    0.31
   8   4  -1    5.96    0.36
  -7  -3   1   47.07    1.35
  -7  -3   1   45.45    1.29
  -7  -3   1   45.64    1.23
  -7  -3   1   46.03    1.11
  -7  -3   1   46.83    1.14
  -7  -3   1   45.50    1.38
  -7  -3   1   44.28    1.13
   7   3  -1   47.32    1.15
   7   3  -1   46.00    1.37
   7   3  -1   44.80    1.13
   7   3  -1   44.13    1.23
   7   3  -1   44.00    1.34
  -6  -2   1    1.82    0.14
  -6  -2   1    1.90    0.18
  -6  -2   1    1.66    0.19
  -6  -2   1    1.63    0.18
  -6  -2   1    1.64    0.16
  -6  -2   1    1.45    0.15
  -6  -2   1    1.66    0.13
   6   2  -1    1.78    0.20
   6   2  -1    1.60    0.15
   6   2  -1    1.71    0.16
   6   2  -1    1.62    0.19
   6   2  -1    1.41    0.16
  -5  -1   1    7.31    0.28
  -5  -1   1    7.16    0.33
  -5  -1   1    7.31    0.28
  -5  -1   1    7.55    0.24
  -5  -1   1    7.15    0.29
  -5  -1   1    7.35    0.32
   5   1  -1    7.15    0.29
   5   1  -1    7.20    0.33
   5   1  -1    6.95    0.28
   5   1  -1    7.07    0.32
   5   1  -1    7.29    0.28
  -4   0   1   45.08    1.33
  -4   0   1   47.67    1.29
  -4   0   1   44.20    1.08
  -4   0   1   47.23    1.04
  -4   0   1   47.01    1.09
  -4   0   1   45.84    1.16
   4   0  -1   46.44    1.33
   4   0  -1   43.88    1.16
   4   0  -1   44.74    1.08
   4   0  -1   44.18    1.27
   4   0  -1   47.77    1.09
  -3   1   1   13.58    0.45
  -3   1   1   13.11    0.38
  -3   1   1   13.12    0.46
  -3   1   1   13.73    0.37
  -3   1   1   13.11    0.37
   3  -1  -1   13.01    0.45
   3  -1  -1   12.24    0.44
   3  -1  -1   12.94    0.38
   3  -1  -1   12.53    0.36
   3  -1  -1   12.80    0.35
   3  -1  -1   13.33    0.37
  -2   2   1   59.86    1.58
  -2   2   1   56.93    1.33
  -2   2   1   59.47    1.44
  -2   2   1   58.19    1.38
  -2   2   1   57.27    1.66
  -2   2   1   59.08    1.33
   2  -2  -1   60.65    1.34
   2  -2  -1   60.17    1.38
   2  -2  -1   58.33    1.66
   2  -2  -1   58.02    1.44
   2  -2  -1   59.20    1.33
  -1   3   1   24.49    0.58
  -1   3   1   24.02    0.74
  -1   3   1   24.88    0.58
  -1   3   1   24.30    0.59
   1  -3  -1   24.09    0.59
   1  -3  -1   24.96    0.58
   1  -3  -1   24.06    0.74
   1  -3  -1   24.08    0.58
   0   4   1   27.15    0.62
   0   4   1   27.12    0.62
   0   4   1   26.85    0.82
   0   4   1   26.49    0.67
   0  -4  -1   27.09    0.62
   0  -4  -1   28.25    0.64
   1   5   1   99.68    2.77
   1   5   1   99.92    2.18
   1   5   1  101.50    2.22
  -1  -5  -1  100.95    2.18
  -1  -5  -1  101.19    2.23
  -1  -5  -1   99.17    2.20
  -1  -5  -1  102.71    2.24
  -2  -6  -1    1.88    0.14
  -2  -6  -1    2.19    0.13
   3   7   1   27.21    0.89
   3   7   1   27.02    0.83
  -3  -7  -1   28.35    0.72
  -3  -7  -1   28.35    0.72
   4   8   1    3.61    0.09
   4   8   1    3.54    0.09
   4   8   1    3.61    0.25
   4   8   1    3.47    0.26
  -4  -8  -1    3.63    0.22
  -4  -8  -1    3.34    0.22
   5   9   1   10.39    0.25
   5   9   1   10.25    0.44
   5   9   1   10.34    0.43
   5   9   1   10.52    0.25
   5   9   1    9.69    0.43
  -5  -9  -1   10.12    0.38
  -5  -9  -1   10.24    0.25
  -5  -9  -1    9.78    0.40
   6  10   1   19.28    0.67
   6  10   1   19.94    0.47
   6  10   1   20.05    0.71
   6  10   1   20.48    0.71
   6  10   1   19.72    0.47
  -6 -10  -1   19.43    0.63
  -6 -10  -1   18.97    0.62
  -6 -10  -1   19.55    0.47
   7  11   1   12.32    0.32
   7  11   1   12.81    0.53
   7  11   1   11.95    0.32
   7  11   1   10.92    0.54
   7  11   1   11.55    0.55
  -7 -11  -1   11.60    0.32
  -7 -11  -1   12.13    0.49
  -7 -11  -1   11.18    0.49
   8  12   1   11.15    0.32
   8  12   1   11.46    0.52
   8  12   1   11.20    0.32
   8  12   1   10.94    0.56
   8  12   1   11.48    0.56
  -8 -12  -1   11.36    0.32
  -8 -12  -1   10.96    0.51
  -8 -12  -1   10.99    0.50
   9  13   1   12.53    0.56
   9  13   1   12.35    0.62
   9  13   1   13.37    0.64
  -9 -13  -1   12.52    0.54
  -9 -13  -1   13.69    0.59
  -9 -13  -1   12.41    0.36
  10  14   1    0.23    0.20
  10  14   1    0.44    0.24
  10  14   1    0.44    0.17
 -10 -14  -1    0.32    0.10
 -10 -14  -1   -0.04    0.18
 -10 -14  -1   -0.12    0.25
  11  15   1    0.69    0.31
  11  15   1    0.16    0.29
 -11 -15  -1    0.03    0.26
 -11 -15  -1    0.31    0.10
  12  16   1   -0.31    0.27
  12  16   1   -0.43    0.29
 -12 -16  -1   -0.19    0.30
 -14 -11   1    1.14    0.24
 -14 -11   1    1.24    0.30
  14  11  -1    0.48    0.34
  14  11  -1    0.36    0.33
 -13 -10   1    0.57    0.21
 -13 -10   1    0.97    0.27
  13  10  -1    0.38    0.30
  13  10  -1    0.34    0.30
 -12  -9   1   -0.36    0.16
 -12  -9   1   -0.10    0.21
  12   9  -1   -0.30    0.16
  12   9  -1   -0.20    0.24
  12   9  -1   -0.21    0.24
 -11  -8   1    2.84    0.26
 -11  -8   1    2.48    0.26
 -11  -8   1    2.88    0.27
  11   8  -1    2.74    0.26
  11   8  -1    3.00    0.34
  11   8  -1    2.67    0.34
 -10  -7   1    0.59    0.19
 -10  -7   1    0.27    0.16
 -10  -7   1    0.41    0.16
  10   7  -1    0.12    0.22
  10   7  -1    0.21    0.21
  10   7  -1    0.39    0.16
  10   7  -1    0.18    0.18
  -9  -6   1   24.39    0.73
  -9  -6   1   25.01    0.73
  -9  -6   1   25.21    0.73
   9   6  -1   24.46    0.72
   9   6  -1   25.87    0.88
   9   6  -1   24.29    0.83
   9   6  -1   24.15    0.88
  -8  -5   1    0.28    0.14
  -8  -5   1    0.24    0.12
  -8  -5   1    0.28    0.14
  -8  -5   1    0.20    0.14
  -8  -5   1    0.12    0.13
   8   5  -1    0.46    0.14
   8   5  -1    0.51    0.19
   8   5  -1    0.34    0.17
   8   5  -1   -0.17    0.14
  -7  -4   1   31.18    0.84
  -7  -4   1   33.11    0.93
  -7  -4   1   33.25    1.01
  -7  -4   1   31.78    0.83
  -7  -4   1   31.35    1.02
  -7  -4   1   32.23    0.84
   7   4  -1   31.02    0.93
   7   4  -1   33.77    1.02
   7   4  -1   30.27    0.99
   7   4  -1   32.72    0.85
   7   4  -1   31.57    0.84
  -6  -3   1    1.17    0.14
  -6  -3   1    1.45    0.15
  -6  -3   1    1.37    0.09
  -6  -3   1    1.41    0.15
  -6  -3   1    1.09    0.17
  -6  -3   1    1.29    0.13
  -6  -3   1    1.05    0.16
   6   3  -1    1.45    0.14
   6   3  -1    1.12    0.16
   6   3  -1    1.30    0.16
   6   3  -1    1.08    0.17
   6   3  -1    1.14    0.14
  -5  -2   1   38.68    1.09
  -5  -2   1   38.60    0.91
  -5  -2   1   36.34    0.92
  -5  -2   1   38.31    0.93
  -5  -2   1   38.85    1.01
  -5  -2   1   37.80    1.13
  -5  -2   1   37.82    1.07
   5   2  -1   36.53    0.92
   5   2  -1   38.55    0.93
   5   2  -1   37.16    1.09
   5   2  -1   39.44    1.13
   5   2  -1   36.79    1.01
  -4  -1   1    6.43    0.24
  -4  -1   1    6.54    0.29
  -4  -1   1    6.08    0.24
  -4  -1   1    6.19    0.24
  -4  -1   1    6.38    0.29
  -4  -1   1    6.59    0.21
   4   1  -1    6.31    0.28
   4   1  -1    6.22    0.24
   4   1  -1    6.15    0.25
   4   1  -1    6.24    0.24
   4   1  -1    6.33    0.29
  -3   0   1    0.47    0.11
  -3   0   1    0.42    0.10
  -3   0   1    0.30    0.08
   3   0  -1    0.21    0.08
   3   0  -1    0.30    0.07
  -2   1   1   88.59    2.09
  -2   1   1   85.96    1.92
  -2   1   1   87.72    1.92
  -2   1   1   85.35    2.38
  -2   1   1   88.41    2.27
   2  -1  -1   86.28    2.38
   2  -1  -1   86.71    1.92
   2  -1  -1   87.54    1.93
   2  -1  -1   85.54    2.01
   2  -1  -1   85.57    2.09
  -1   2   1   11.74    0.29
  -1   2   1   11.70    0.30
  -1   2   1   11.45    0.38
  -1   2   1   11.42    0.32
  -1   2   1   11.64    0.30
   1  -2  -1   11.60    0.38
   1  -2  -1   12.05    0.30
   1  -2  -1   11.37    0.29
   1  -2  -1   11.43    0.30
   0   3   1   14.22    0.34
   0   3   1   14.57    0.34
   0   3   1   13.97    0.46
   0   3   1   13.86    0.36
   0  -3  -1   14.55    0.34
   0  -3  -1   14.45    0.46
   1   4   1   50.69    1.48
   1   4   1   53.64    1.15
   1   4   1   52.19    1.15
  -1  -4  -1   53.06    1.19
  -1  -4  -1   52.92    1.15
  -1  -4  -1   54.21    1.15
  -2  -5  -1   27.32    0.67
  -2  -5  -1   27.14    0.66
   3   6   1   19.95    0.44
   3   6   1   18.98    0.61
   3   6   1   19.49    0.65
   3   6   1   19.88    0.44
  -3  -6  -1   19.86    0.54
  -3  -6  -1   20.15    0.53
  -3  -6  -1   20.02    0.44
  -3  -6  -1   19.86    0.44
   4   7   1   -0.06    0.11
   4   7   1    0.07    0.04
   4   7   1    0.07    0.04
   4   7   1    0.02    0.10
  -4  -7  -1    0.19    0.11
  -4  -7  -1    0.10    0.10
  -4  -7  -1    0.07    0.04
   5   8   1    9.53    0.38
   5   8   1    9.74    0.26
   5   8   1    9.38    0.41
   5   8   1   10.04    0.27
   5   8   1    9.60    0.40
  -5  -8  -1    9.63    0.27
  -5  -8  -1    9.60    0.37
  -5  -8  -1    9.84    0.35
  -5  -8  -1   10.23    0.27
   6   9   1    0.89    0.08
   6   9   1    0.87    0.18
   6   9   1    0.69    0.15
   6   9   1    0.80    0.08
   6   9   1    0.64    0.13
  -6  -9  -1    1.07    0.15
  -6  -9  -1    0.83    0.08
  -6  -9  -1    0.76    0.08
  -6  -9  -1    0.78    0.14
   7  10   1   13.90    0.55
   7  10   1   14.83    0.40
   7  10   1   13.99    0.58
   7  10   1   15.22    0.60
   7  10   1   14.41    0.39
  -7 -10  -1   13.96    0.50
  -7 -10  -1   14.38    0.40
  -7 -10  -1   13.83    0.53
   8  11   1    0.35    0.14
   8  11   1   -0.13    0.19
   8  11   1   -0.33    0.19
   8  11   1    0.01    0.08
   8  11   1    0.09    0.09
  -8 -11  -1    0.04    0.15
  -8 -11  -1   -0.02    0.18
  -8 -11  -1   -0.01    0.06
  -8 -11  -1    0.13    0.09
   9  12   1   51.49    1.20
   9  12   1   53.06    1.56
   9  12   1   51.25    1.58
   9  12   1   49.79    1.50
  -9 -12  -1   51.29    1.20
  -9 -12  -1   48.98    1.37
  -9 -12  -1   48.86    1.36
  10  13   1    9.43    0.56
  10  13   1    9.12    0.45
  10  13   1    8.67    0.50
 -10 -13  -1    8.12    0.49
 -10 -13  -1    8.34    0.33
  11  14   1    0.00    0.26
  11  14   1   -0.05    0.24
 -11 -14  -1    0.03    0.11
 -11 -14  -1    0.03    0.25
  12  15   1    0.47    0.30
  12  15   1    0.41    0.31
 -12 -15  -1    0.70    0.25
 -12 -15  -1    0.49    0.14
 -14 -12   1    0.24    0.28
 -14 -12   1    0.27    0.22
  14  12  -1   -0.12    0.32
  14  12  -1   -0.29    0.32
 -13 -11   1    1.80    0.25
 -13 -11   1    1.90    0.31
  13  11  -1    1.55    0.36
  13  11  -1    2.11    0.38
 -12 -10   1   -0.02    0.22
 -12 -10   1   -0.04    0.18
  12  10  -1   -0.29    0.18
  12  10  -1   -0.16    0.25
  12  10  -1   -0.04    0.24
 -11  -9   1    3.32    0.32
 -11  -9   1    2.99    0.29
  11   9  -1    2.64    0.34
  11   9  -1    2.13    0.32
  11   9  -1    2.65    0.25
 -10  -8   1   11.13    0.44
 -10  -8   1   10.57    0.44
 -10  -8   1   10.16    0.43
  10   8  -1    9.86    0.42
  10   8  -1   10.57    0.56
  10   8  -1   11.12    0.55
  10   8  -1   10.59    0.51
  -9  -7   1   34.48    0.94
  -9  -7   1   35.01    0.93
  -9  -7   1   35.25    0.96
   9   7  -1   33.83    1.06
   9   7  -1   35.23    1.14
   9   7  -1   35.57    1.14
   9   7  -1   34.71    0.93
  -8  -6   1   48.40    1.23
  -8  -6   1   49.23    1.21
  -8  -6   1   50.48    1.45
  -8  -6   1   48.06    1.22
   8   6  -1   47.71    1.20
   8   6  -1   47.27    1.44
   8   6  -1   47.42    1.36
   8   6  -1   50.70    1.49
  -7  -5   1    8.28    0.32
  -7  -5   1    8.93    0.38
  -7  -5   1    7.86    0.33
  -7  -5   1    7.93    0.32
  -7  -5   1    8.99    0.41
   7   5  -1    7.91    0.40
   7   5  -1    7.80    0.39
   7   5  -1    7.75    0.32
   7   5  -1    8.64    0.39
   7   5  -1    8.47    0.33
  -6  -4   1    2.95    0.20
  -6  -4   1    3.06    0.20
  -6  -4   1    3.18    0.23
  -6  -4   1    3.19    0.25
  -6  -4   1    2.64    0.17
   6   4  -1    2.90    0.17
   6   4  -1    2.55    0.24
   6   4  -1    3.15    0.20
   6   4  -1    3.06    0.23
   6   4  -1    3.06    0.25
  -5  -3   1    0.45    0.11
  -5  -3   1    0.37    0.10
  -5  -3   1    0.67    0.10
  -5  -3   1    0.50    0.10
  -5  -3   1    0.49    0.12
  -5  -3   1    0.38    0.10
   5   3  -1    0.54    0.10
   5   3  -1    0.57    0.11
   5   3  -1    0.56    0.10
   5   3  -1    0.45    0.12
   5   3  -1    0.49    0.08
  -4  -2   1    5.40    0.22
  -4  -2   1    5.62    0.22
  -4  -2   1    5.62    0.26
  -4  -2   1    5.47    0.22
  -4  -2   1    5.39    0.18
  -4  -2   1    5.82    0.20
  -4  -2   1    5.70    0.27
   4   2  -1    5.65    0.22
   4   2  -1    5.44    0.26
   4   2  -1    5.61    0.26
   4   2  -1    5.27    0.24
   4   2  -1    5.62    0.22
  -3  -1   1  248.01    5.92
  -3  -1   1  244.24    6.71
  -3  -1   1  253.27    5.38
  -3  -1   1  254.52    6.36
  -3  -1   1  252.15    5.40
  -3  -1   1  245.41    5.40
   3   1  -1  250.59    6.66
   3   1  -1  244.99    5.92
   3   1  -1  253.93    5.40
   3   1  -1  243.69    6.36
   3   1  -1  245.91    5.40
  -2   0   1   96.87    2.61
  -2   0   1   96.71    2.49
  -2   0   1   96.94    2.11
  -2   0   1   94.65    2.11
  -2   0   1   96.23    2.31
   2   0  -1   95.32    2.31
   2   0  -1   94.26    2.11
   2   0  -1   97.47    2.61
   2   0  -1   93.81    2.49
   2   0  -1   98.00    2.12
  -1   1   1   18.48    0.44
  -1   1   1   17.99    0.41
  -1   1   1   14.07    0.50
   1  -1  -1   16.45    0.44
   1  -1  -1   17.97    0.52
   1  -1  -1   18.24    0.41
   0   2   1   11.92    0.32
   0   2   1   15.61    0.33
   0  -2  -1   15.53    0.43
   0  -2  -1   13.14    0.32
   1   3   1  250.55    6.74
   1   3   1  241.89    5.34
   1   3   1  239.53    5.33
  -1  -3  -1  245.37    5.34
  -1  -3  -1  246.59    5.34
  -1  -3  -1  250.82    5.31
   2   4   1   17.71    0.40
   2   4   1   17.44    0.57
   2   4   1   18.37    0.40
  -2  -4  -1   18.76    0.46
  -2  -4  -1   18.42    0.40
  -2  -4  -1   17.92    0.40
   3   5   1  108.61    3.03
   3   5   1  108.49    2.84
   3   5   1  110.30    2.35
   3   5   1  109.15    2.35
  -3  -5  -1  111.00    2.41
  -3  -5  -1   98.92    2.35
  -3  -5  -1  110.36    2.42
  -3  -5  -1  110.27    2.35
   4   6   1    7.44    0.32
   4   6   1    8.03    0.22
   4   6   1    7.44    0.31
   4   6   1    7.63    0.21
  -4  -6  -1    7.86    0.27
  -4  -6  -1    7.57    0.27
  -4  -6  -1    7.45    0.22
   5   7   1    0.19    0.13
   5   7   1    0.27    0.12
   5   7   1    0.13    0.06
   5   7   1    0.14    0.09
   5   7   1    0.15    0.06
  -5  -7  -1    0.16    0.09
  -5  -7  -1    0.09    0.08
  -5  -7  -1    0.17    0.07
   6   8   1    0.86    0.09
   6   8   1    0.80    0.12
   6   8   1    0.81    0.09
   6   8   1    0.85    0.17
   6   8   1    0.81    0.17
  -6  -8  -1    0.95    0.16
  -6  -8  -1    0.84    0.13
  -6  -8  -1    0.64    0.09
  -6  -8  -1    1.03    0.14
   7   9   1    4.99    0.35
   7   9   1    4.76    0.21
   7   9   1    5.29    0.21
   7   9   1    5.09    0.29
   7   9   1    5.25    0.36
  -7  -9  -1    4.46    0.22
  -7  -9  -1    5.38    0.30
  -7  -9  -1    5.35    0.31
  -7  -9  -1    4.72    0.31
   8  10   1   21.38    0.73
   8  10   1   21.78    0.57
   8  10   1   21.60    0.57
   8  10   1   21.28    0.76
   8  10   1   21.99    0.80
  -8 -10  -1   20.97    0.57
  -8 -10  -1   20.94    0.69
  -8 -10  -1   20.96    0.57
  -8 -10  -1   20.83    0.67
   9  11   1   -0.02    0.20
   9  11   1   -0.04    0.10
   9  11   1   -0.06    0.15
   9  11   1   -0.14    0.20
   9  11   1    0.00    0.13
  -9 -11  -1   -0.04    0.15
  -9 -11  -1    0.08    0.10
  -9 -11  -1   -0.01    0.10
  10  12   1    5.11    0.46
  10  12   1    5.75    0.40
  10  12   1    5.52    0.41
  10  12   1    5.10    0.33
 -10 -12  -1    5.59    0.41
 -10 -12  -1    5.61    0.27
  11  13   1    0.01    0.25
  11  13   1   -0.17    0.26
 -11 -13  -1   -0.43    0.24
 -11 -13  -1   -0.05    0.12
  12  14   1    0.10    0.28
  12  14   1   -0.28    0.25
 -12 -14  -1   -0.21    0.13
 -12 -14  -1   -0.13    0.27
  13  15   1    2.27    0.37
  13  15   1    1.88    0.39
 -13 -15  -1    3.14    0.28
 -13 -15  -1    2.76    0.41
 -13 -12   1    6.55    0.49
 -13 -12   1    5.73    0.38
  13  12  -1    6.12    0.56
  13  12  -1    5.59    0.55
 -12 -11   1    0.69    0.21
 -12 -11   1    0.30    0.19
  12  11  -1    0.20    0.27
  12  11  -1   -0.13    0.25
 -11 -10   1    5.10    0.33
 -11 -10   1    5.29    0.40
  11  10  -1    5.52    0.48
  11  10  -1    5.70    0.36
  11  10  -1    5.41    0.48
 -10  -9   1    1.22    0.24
 -10  -9   1    1.18    0.18
 -10  -9   1    0.85    0.19
  10   9  -1    0.92    0.26
  10   9  -1    0.86    0.20
  10   9  -1    1.20    0.18
  10   9  -1    0.78    0.26
  -9  -8   1   21.06    0.62
  -9  -8   1   19.85    0.62
  -9  -8   1   20.50    0.67
   9   8  -1   20.17    0.73
   9   8  -1   20.22    0.61
   9   8  -1   20.87    0.78
   9   8  -1   20.53    0.78
  -8  -7   1   27.92    0.80
  -8  -7   1   27.83    0.77
  -8  -7   1   28.60    0.77
  -8  -7   1   29.23    0.93
   8   7  -1   28.42    0.94
   8   7  -1   29.65    0.96
   8   7  -1   27.79    0.76
   8   7  -1   26.87    0.89
  -7  -6   1    0.17    0.10
  -7  -6   1    0.17    0.13
  -7  -6   1   -0.04    0.13
  -7  -6   1    0.18    0.11
   7   6  -1    0.16    0.15
   7   6  -1    0.00    0.13
   7   6  -1    0.31    0.16
   7   6  -1    0.15    0.10
   7   6  -1   -0.02    0.11
  -6  -5   1   23.11    0.63
  -6  -5   1   24.10    0.75
  -6  -5   1   23.45    0.65
  -6  -5   1   24.32    0.63
  -6  -5   1   23.97    0.72
   6   5  -1   24.50    0.78
   6   5  -1   24.02    0.63
   6   5  -1   23.16    0.76
   6   5  -1   23.60    0.63
   6   5  -1   22.51    0.72
  -5  -4   1   55.15    1.29
  -5  -4   1   54.75    1.28
  -5  -4   1   55.71    1.43
  -5  -4   1   56.02    1.28
  -5  -4   1   56.19    1.52
   5   4  -1   56.32    1.58
   5   4  -1   52.55    1.42
   5   4  -1   54.45    1.28
   5   4  -1   52.10    1.51
   5   4  -1   56.45    1.28
  -4  -3   1    0.45    0.08
  -4  -3   1    0.41    0.08
  -4  -3   1    0.62    0.09
  -4  -3   1    0.60    0.09
  -4  -3   1    0.66    0.11
   4   3  -1    0.52    0.07
   4   3  -1    0.44    0.07
   4   3  -1    0.52    0.11
   4   3  -1    0.54    0.10
   4   3  -1    0.44    0.09
  -3  -2   1   95.58    2.13
  -3  -2   1   97.12    2.63
  -3  -2   1   99.00    2.13
  -3  -2   1   96.21    2.34
  -3  -2   1   98.01    2.13
  -3  -2   1   98.72    2.51
   3   2  -1   97.12    2.13
   3   2  -1   96.41    2.63
   3   2  -1   93.54    2.50
   3   2  -1   92.89    2.13
   3   2  -1   92.45    2.34
  -2  -1   1   22.77    0.62
  -2  -1   1   21.62    0.53
  -2  -1   1   22.80    0.58
  -2  -1   1   22.89    0.66
  -2  -1   1   22.75    0.53
   2   1  -1   21.38    0.53
   2   1  -1   23.38    0.66
   2   1  -1   21.03    0.62
   2   1  -1   21.91    0.58
   2   1  -1   22.98    0.53
  -1   0   1   26.84    0.54
  -1   0   1   23.66    0.59
   1   0  -1   20.11    0.66
   1   0  -1   23.36    0.54
   0   1   1    0.00    0.01
   0   1   1   -0.01    0.01
   0   1   1    0.01    0.02
   0  -1  -1   -0.01    0.01
   1   2   1  185.89    4.07
   2   3   1   96.30    2.12
   2   3   1   94.28    2.54
   2   3   1   97.43    2.72
   2   3   1   98.61    2.13
  -2  -3  -1  101.24    2.72
  -2  -3  -1   98.23    2.13
  -2  -3  -1  101.02    2.16
   3   4   1    0.52    0.06
   3   4   1    0.61    0.05
   3   4   1    0.46    0.10
  -3  -4  -1    0.38    0.09
   4   5   1   28.46    0.67
   4   5   1   28.03    0.84
   4   5   1   29.08    0.67
   4   5   1   28.74    0.86
  -4  -5  -1   29.25    0.84
  -4  -5  -1   28.96    0.72
  -4  -5  -1   28.48    0.67
  -4  -5  -1   29.23    0.72
   5   6   1   42.12    0.95
   5   6   1   40.16    1.10
   5   6   1   40.73    1.20
   5   6   1   39.60    1.17
   5   6   1   41.06    0.95
  -5  -6  -1   40.69    1.00
  -5  -6  -1   41.37    1.01
  -5  -6  -1   40.54    0.95
  -5  -6  -1   41.58    0.95
  -5  -6  -1   42.38    1.18
   6   7   1    4.94    0.30
   6   7   1    4.76    0.31
   6   7   1    5.05    0.20
   6   7   1    5.22    0.20
   6   7   1    5.21    0.26
  -6  -7  -1    5.24    0.27
  -6  -7  -1    4.97    0.29
  -6  -7  -1    4.88    0.27
  -6  -7  -1    5.08    0.21
  -6  -7  -1    5.02    0.21
   7   8   1   18.25    0.49
   7   8   1   16.74    0.63
   7   8   1   18.87    0.67
   7   8   1   18.10    0.61
   7   8   1   18.07    0.50
  -7  -8  -1   18.62    0.65
  -7  -8  -1   18.37    0.50
  -7  -8  -1   17.64    0.50
  -7  -8  -1   17.36    0.56
  -7  -8  -1   18.18    0.58
   8   9   1   10.47    0.42
   8   9   1    9.85    0.34
   8   9   1    9.75    0.48
   8   9   1   10.72    0.46
   8   9   1    9.85    0.51
   8   9   1   10.17    0.35
  -8  -9  -1   10.14    0.35
  -8  -9  -1   10.39    0.36
  -8  -9  -1    9.80    0.44
   9  10   1    8.17    0.50
   9  10   1    8.15    0.32
   9  10   1    7.65    0.43
   9  10   1    8.31    0.38
   9  10   1    8.14    0.43
  -9 -10  -1    8.06    0.33
  -9 -10  -1    8.24    0.33
  -9 -10  -1    8.13    0.43
  10  11   1   -0.08    0.16
  10  11   1    0.20    0.23
  10  11   1    0.06    0.12
  10  11   1    0.00    0.12
  10  11   1   -0.13    0.22
 -10 -11  -1    0.11    0.13
 -10 -11  -1   -0.04    0.21
  11  12   1    1.30    0.30
  11  12   1    1.35    0.30
 -11 -12  -1    1.14    0.17
 -11 -12  -1    1.16    0.23
  12  13   1   -0.24    0.26
  12  13   1   -0.29    0.24
 -12 -13  -1   -0.09    0.14
 -12 -13  -1    0.02    0.19
  13  14   1    0.58    0.31
  13  14   1   -0.09    0.28
 -13 -14  -1    0.38    0.29
 -13 -14  -1    0.31    0.16
 -13 -13   1    0.08    0.17
 -13 -13   1   -0.11    0.27
  13  13  -1   -0.12    0.30
  13  13  -1   -0.40    0.27
 -12 -12   1    0.18    0.26
 -12 -12   1    0.06    0.18
  12  12  -1    0.00    0.28
  12  12  -1   -0.45    0.26
 -11 -11   1   -0.09    0.23
 -11 -11   1   -0.04    0.13
  11  11  -1   -0.04    0.24
  11  11  -1    0.11    0.26
  11  11  -1   -0.03    0.16
 -10 -10   1    3.09    0.28
 -10 -10   1    3.80    0.30
  10  10  -1    3.47    0.34
  10  10  -1    3.43    0.26
  10  10  -1    2.72    0.33
  -9  -9   1    8.81    0.43
  -9  -9   1    7.92    0.35
  -9  -9   1    8.85    0.36
   9   9  -1    8.66    0.35
   9   9  -1    8.32    0.45
   9   9  -1    8.38    0.49
   9   9  -1    8.26    0.49
  -8  -8   1    0.17    0.15
  -8  -8   1    0.39    0.13
  -8  -8   1    0.34    0.12
  -8  -8   1    0.47    0.18
   8   8  -1    0.08    0.16
   8   8  -1    0.18    0.18
   8   8  -1    0.27    0.13
   8   8  -1    0.30    0.20
  -7  -7   1    1.06    0.15
  -7  -7   1    1.37    0.15
  -7  -7   1    1.29    0.18
  -7  -7   1    1.19    0.14
   7   7  -1    1.23    0.21
   7   7  -1    1.27    0.14
   7   7  -1    1.34    0.20
   7   7  -1    1.20    0.09
   7   7  -1    1.24    0.13
   7   7  -1    1.08    0.19
  -6  -6   1    3.11    0.23
  -6  -6   1    3.18    0.19
  -6  -6   1    3.19    0.20
  -6  -6   1    3.52    0.23
  -6  -6   1    2.91    0.23
   6   6  -1    3.23    0.20
   6   6  -1    2.55    0.22
   6   6  -1    3.32    0.25
   6   6  -1    3.36    0.18
   6   6  -1    3.63    0.25
   6   6  -1    2.89    0.13
  -5  -5   1    0.60    0.09
  -5  -5   1    0.86    0.13
  -5  -5   1    0.43    0.13
  -5  -5   1    0.81    0.11
  -5  -5   1    0.68    0.12
  -5  -5   1    0.73    0.11
   5   5  -1    0.70    0.12
   5   5  -1    0.65    0.09
   5   5  -1    0.69    0.14
   5   5  -1    0.73    0.09
   5   5  -1    0.96    0.08
   5   5  -1    0.70    0.13
  -4  -4   1    4.61    0.22
  -4  -4   1    4.78    0.18
  -4  -4   1    4.53    0.23
  -4  -4   1    5.07    0.20
  -4  -4   1    4.82    0.19
  -4  -4   1    5.07    0.20
   4   4  -1    4.67    0.16
   4   4  -1    4.86    0.18
   4   4  -1    4.53    0.24
   4   4  -1    4.74    0.18
   4   4  -1    4.41    0.23
   4   4  -1    4.87    0.24
  -3  -3   1  274.21    5.96
  -3  -3   1  272.08    6.44
  -3  -3   1  280.59    5.86
  -3  -3   1  270.23    5.90
  -3  -3   1  280.44    5.87
  -3  -3   1  267.50    6.93
   3   3  -1  269.28    5.87
   3   3  -1  261.35    7.42
   3   3  -1  260.68    5.85
   3   3  -1  262.52    6.99
   3   3  -1  267.93    6.44
   3   3  -1  276.12    7.24
  -2  -2   1   45.86    1.04
  -2  -2   1   47.45    1.23
  -2  -2   1   48.20    1.05
  -2  -2   1   46.52    1.16
  -2  -2   1   46.12    1.04
   2   2  -1   45.99    1.23
   2   2  -1   45.47    1.16
   2   2  -1   47.27    1.04
   2   2  -1   47.43    1.30
   2   2  -1   46.12    1.04
  -1  -1   1   19.09    0.50
  -1  -1   1   19.80    0.52
  -1  -1   1   19.02    0.45
   0   0   1   -0.09    0.01
   0   0   1   -0.08    0.01
   0   0   1   -0.08    0.01
   0   0   1   -0.09    0.01
   0   0   1   -0.07    0.01
   0   0   1   -0.09    0.01
   0   0  -1   -0.08    0.01
   0   0  -1   -0.08    0.01
   0   0  -1   -0.08    0.01
   0   0  -1   -0.09    0.01
   0   0  -1   -0.07    0.01
   0   0  -1   -0.08    0.01
   1   1   1   -0.27    0.01
   1   1   1   -0.29    0.01
   1   1   1   -0.29    0.01
   2   2   1    2.02    0.11
   2   2   1    1.93    0.12
   2   2   1    2.72    0.09
   2   2   1    2.31    0.09
  -2  -2  -1    2.21    0.09
  -2  -2  -1    2.57    0.09
  -2  -2  -1    2.64    0.11
  -2  -2  -1    2.47    0.13
  -2  -2  -1    2.64    0.11
   3   3   1  176.04    3.80
   3   3   1  171.30    3.79
   3   3   1  173.72    4.50
   3   3   1  172.88    4.89
  -3  -3  -1  182.50    3.82
  -3  -3  -1  173.31    4.84
  -3  -3  -1  176.33    3.80
  -3  -3  -1  172.80    4.49
  -3  -3  -1  177.21    3.80
   4   4   1    8.03    0.28
   4   4   1    7.97    0.30
   4   4   1    7.77    0.23
   4   4   1    7.17    0.29
   4   4   1    7.26    0.23
  -4  -4  -1    7.84    0.29
  -4  -4  -1    7.76    0.27
  -4  -4  -1    8.04    0.24
  -4  -4  -1    8.28    0.27
  -4  -4  -1    7.48    0.24
  -4  -4  -1    7.95    0.28
   5   5   1    7.57    0.29
   5   5   1    7.46    0.24
   5   5   1    7.31    0.31
   5   5   1    7.34    0.24
   5   5   1    7.24    0.33
   5   5   1    7.36    0.28
  -5  -5  -1    7.60    0.28
  -5  -5  -1    7.42    0.25
  -5  -5  -1    7.06    0.27
  -5  -5  -1    7.92    0.24
  -5  -5  -1    7.07    0.32
   6   6   1    0.60    0.10
   6   6   1    0.46    0.11
   6   6   1    0.47    0.12
   6   6   1    0.59    0.09
   6   6   1    0.47    0.09
   6   6   1    0.36    0.14
  -6  -6  -1    0.51    0.09
  -6  -6  -1    0.46    0.10
  -6  -6  -1    0.36    0.13
  -6  -6  -1    0.46    0.11
   7   7   1    1.17    0.17
   7   7   1    1.19    0.20
   7   7   1    1.47    0.14
   7   7   1    1.94    0.18
   7   7   1    1.59    0.15
   7   7   1    1.49    0.16
  -7  -7  -1    1.35    0.13
  -7  -7  -1    1.65    0.19
  -7  -7  -1    1.40    0.14
  -7  -7  -1    1.40    0.19
   8   8   1   -0.07    0.17
   8   8   1    0.11    0.11
   8   8   1    0.18    0.10
   8   8   1    0.41    0.19
   8   8   1    0.39    0.11
   8   8   1    0.20    0.13
  -8  -8  -1    0.23    0.11
  -8  -8  -1    0.26    0.13
  -8  -8  -1    0.17    0.12
   9   9   1   26.62    0.88
   9   9   1   26.59    0.72
   9   9   1   26.52    0.91
   9   9   1   26.60    0.82
   9   9   1   25.60    0.89
  -9  -9  -1   25.76    0.72
  -9  -9  -1   24.49    0.77
  -9  -9  -1   27.95    0.73
  10  10   1    0.37    0.22
  10  10   1    0.30    0.17
  10  10   1    0.38    0.23
  10  10   1    0.50    0.11
  10  10   1    0.38    0.15
 -10 -10  -1    0.53    0.14
 -10 -10  -1    0.53    0.15
 -10 -10  -1    0.35    0.22
  11  11   1    0.16    0.19
  11  11   1    0.33    0.25
  11  11   1    0.02    0.15
 -11 -11  -1    0.06    0.23
 -11 -11  -1    0.15    0.15
  12  12   1    0.10    0.26
  12  12   1    0.17    0.25
 -12 -12  -1    0.18    0.25
 -12 -12  -1    0.01    0.15
  13  13   1   -0.16    0.28
  13  13   1    0.10    0.28
 -13 -13  -1   -0.13    0.27
 -13 -13  -1   -0.11    0.16
 -13 -14   1    1.11    0.21
 -13 -14   1    1.38    0.35
  13  14  -1    0.92    0.36
  13  14  -1    0.81    0.36
 -12 -13   1    0.07    0.20
 -12 -13   1   -0.23    0.15
  12  13  -1    0.06    0.29
  12  13  -1   -0.56    0.24
 -11 -12   1   -0.12    0.14
 -11 -12   1    0.00    0.17
  11  12  -1   -0.18    0.24
  11  12  -1   -0.03    0.24
 -10 -11   1    1.41    0.27
 -10 -11   1    1.03    0.17
  10  11  -1    1.27    0.29
  10  11  -1    1.10    0.17
  10  11  -1    0.82    0.26
  -9 -10   1    0.69    0.15
  -9 -10   1    0.88    0.15
  -9 -10   1    0.84    0.23
   9  10  -1    0.91    0.25
   9  10  -1    0.63    0.21
   9  10  -1    0.75    0.14
   9  10  -1    0.70    0.08
   9  10  -1    1.11    0.24
  -8  -9   1    0.65    0.14
  -8  -9   1    0.42    0.19
  -8  -9   1    0.44    0.13
  -8  -9   1    0.90    0.20
   8   9  -1    0.56    0.09
   8   9  -1    0.42    0.18
   8   9  -1    0.36    0.22
   8   9  -1    0.67    0.12
   8   9  -1    0.76    0.21
  -7  -8   1   49.06    1.18
  -7  -8   1   50.20    1.43
  -7  -8   1   50.61    1.18
  -7  -8   1   47.89    1.25
  -7  -8   1   47.32    1.24
   7   8  -1   50.77    1.50
   7   8  -1   48.68    1.37
   7   8  -1   48.43    1.17
   7   8  -1   48.99    1.43
   7   8  -1   48.42    1.17
   7   8  -1   48.93    1.40
  -6  -7   1    8.66    0.38
  -6  -7   1    9.01    0.30
  -6  -7   1    9.37    0.34
  -6  -7   1    8.45    0.30
  -6  -7   1    8.73    0.35
   6   7  -1    8.67    0.31
   6   7  -1    8.54    0.29
   6   7  -1    8.19    0.37
   6   7  -1    8.66    0.30
   6   7  -1    8.42    0.39
   6   7  -1    8.92    0.40
  -5  -6   1    1.77    0.19
  -5  -6   1    1.40    0.15
  -5  -6   1    1.50    0.16
  -5  -6   1    1.70    0.14
  -5  -6   1    1.47    0.12
   5   6  -1    1.43    0.12
   5   6  -1    1.26    0.15
   5   6  -1    1.52    0.13
   5   6  -1    1.19    0.17
   5   6  -1    1.61    0.13
  -4  -5   1    7.90    0.25
  -4  -5   1    8.50    0.31
  -4  -5   1    7.67    0.24
  -4  -5   1    8.33    0.29
  -4  -5   1    8.17    0.29
  -4  -5   1    8.08    0.30
   4   5  -1    8.70    0.25
   4   5  -1    7.81    0.24
   4   5  -1    7.61    0.31
   4   5  -1    7.98    0.32
   4   5  -1    8.04    0.28
  -3  -4   1    0.12    0.07
  -3  -4   1   -0.03    0.08
  -3  -4   1    0.14    0.08
  -3  -4   1    0.09    0.06
  -3  -4   1    0.11    0.05
   3   4  -1    0.09    0.05
   3   4  -1    0.12    0.10
   3   4  -1    0.20    0.08
   3   4  -1    0.07    0.04
  -2  -3   1   87.56    1.88
  -2  -3   1   88.76    1.91
  -2  -3   1   84.72    2.09
  -2  -3   1   87.54    2.23
   2   3  -1   87.03    1.88
   2   3  -1   85.37    2.09
   2   3  -1   84.69    1.88
   2   3  -1   82.78    2.22
  -1  -2   1   52.91    1.23
  -1  -2   1   58.00    1.37
  -1  -2   1   57.78    1.45
   1   2  -1   56.53    1.23
   0  -1   1   -0.02    0.01
   0   1  -1   -0.03    0.01
   0   1  -1   -0.03    0.01
   0   1  -1   -0.02    0.01
   1   0   1   -0.24    0.01
   1   0   1   -0.22    0.01
  -1   0  -1   -0.23    0.01
  -1   0  -1   -0.23    0.01
   2   1   1    0.62    0.05
   2   1   1    0.47    0.04
  -2  -1  -1    0.49    0.06
  -2  -1  -1    0.60    0.05
  -2  -1  -1    0.62    0.05
  -2  -1  -1    0.79    0.07
   3   2   1   12.39    0.33
   3   2   1   13.04    0.40
   3   2   1   12.20    0.37
   3   2   1   12.38    0.33
   3   2   1   12.90    0.40
   3   2   1   13.09    0.38
  -3  -2  -1   13.10    0.40
  -3  -2  -1   13.27    0.41
  -3  -2  -1   12.84    0.38
  -3  -2  -1   12.72    0.33
  -3  -2  -1   12.85    0.33
  -3  -2  -1   12.24    0.33
   4   3   1    3.65    0.16
   4   3   1    3.22    0.15
   4   3   1    3.20    0.18
   4   3   1    3.19    0.15
   4   3   1    3.56    0.16
   4   3   1    3.62    0.19
  -4  -3  -1    3.52    0.15
  -4  -3  -1    3.68    0.16
  -4  -3  -1    3.52    0.16
  -4  -3  -1    3.42    0.15
  -4  -3  -1    3.61    0.18
   5   4   1   31.01    0.75
   5   4   1   29.18    0.83
   5   4   1   30.26    0.89
   5   4   1   29.49    0.74
   5   4   1   29.72    0.90
   5   4   1   31.49    0.89
  -5  -4  -1   31.00    0.89
  -5  -4  -1   31.36    0.90
  -5  -4  -1   31.00    0.74
  -5  -4  -1   29.88    0.74
  -5  -4  -1   30.83    0.76
   6   5   1  148.63    4.08
   6   5   1  149.23    3.27
   6   5   1  144.15    3.88
   6   5   1  143.07    3.62
   6   5   1  152.23    4.01
   6   5   1  145.55    3.27
  -6  -5  -1  146.99    3.29
  -6  -5  -1  150.85    3.27
  -6  -5  -1  145.51    3.27
  -6  -5  -1  147.16    4.07
  -6  -5  -1  152.87    3.89
   7   6   1   53.54    1.51
   7   6   1   54.88    1.53
   7   6   1   54.32    1.26
   7   6   1   52.19    1.25
   7   6   1   51.64    1.51
   7   6   1   52.16    1.42
  -7  -6  -1   52.70    1.26
  -7  -6  -1   53.87    1.52
  -7  -6  -1   53.37    1.29
  -7  -6  -1   52.27    1.26
  -7  -6  -1   51.75    1.51
   8   7   1   13.20    0.43
   8   7   1   14.18    0.53
   8   7   1   13.94    0.52
   8   7   1   13.93    0.46
   8   7   1   13.51    0.55
   8   7   1   13.86    0.45
  -8  -7  -1   13.59    0.44
  -8  -7  -1   13.61    0.56
  -8  -7  -1   13.09    0.48
  -8  -7  -1   14.38    0.45
   9   8   1    6.76    0.30
   9   8   1    6.31    0.40
   9   8   1    6.62    0.28
   9   8   1    6.86    0.37
   9   8   1    6.22    0.42
  -9  -8  -1    6.53    0.31
  -9  -8  -1    6.75    0.31
  -9  -8  -1    6.26    0.36
  10   9   1    0.18    0.15
  10   9   1    0.13    0.21
  10   9   1    0.18    0.17
  10   9   1    0.27    0.15
 -10  -9  -1    0.37    0.14
 -10  -9  -1    0.21    0.13
 -10  -9  -1    0.25    0.20
  11  10   1   -0.04    0.16
  11  10   1    0.51    0.25
  11  10   1    0.24    0.16
  11  10   1    0.09    0.22
 -11 -10  -1    0.12    0.15
 -11 -10  -1   -0.05    0.21
  12  11   1    0.34    0.27
  12  11   1   -0.20    0.24
 -12 -11  -1    0.31    0.23
 -12 -11  -1    0.11    0.17
  13  12   1    0.95    0.32
  13  12   1    0.31    0.30
 -13 -12  -1    0.58    0.20
 -13 -12  -1    0.52    0.26
  14  13   1    3.75    0.49
  14  13   1    4.41    0.49
 -14 -13  -1    4.42    0.37
 -14 -13  -1    4.24    0.43
 -12 -14   1    1.39    0.34
 -12 -14   1    2.10    0.22
  12  14  -1    2.17    0.34
  12  14  -1    2.08    0.36
 -11 -13   1    0.05    0.25
 -11 -13   1    0.11    0.13
  11  13  -1   -0.01    0.20
  11  13  -1   -0.15    0.23
 -10 -12   1    0.81    0.26
 -10 -12   1    0.62    0.15
  10  12  -1    1.04    0.24
  10  12  -1    0.41    0.24
  -9 -11   1    3.39    0.22
  -9 -11   1    2.97    0.31
  -9 -11   1    2.73    0.30
  -9 -11   1    2.88    0.23
   9  11  -1    3.14    0.22
   9  11  -1    3.34    0.23
   9  11  -1    2.77    0.31
   9  11  -1    3.01    0.32
  -8 -10   1    0.48    0.16
  -8 -10   1    0.48    0.12
  -8 -10   1    0.75    0.13
  -8 -10   1    0.77    0.18
   8  10  -1    0.60    0.19
   8  10  -1    0.75    0.20
   8  10  -1    0.79    0.13
   8  10  -1    0.70    0.21
   8  10  -1    0.72    0.12
  -7  -9   1    4.76    0.28
  -7  -9   1    5.05    0.23
  -7  -9   1    5.32    0.32
  -7  -9   1    4.99    0.31
  -7  -9   1    4.80    0.23
   7   9  -1    5.03    0.23
   7   9  -1    5.06    0.26
   7   9  -1    5.34    0.37
   7   9  -1    4.94    0.37
   7   9  -1    5.01    0.23
  -6  -8   1    4.84    0.30
  -6  -8   1    4.75    0.21
  -6  -8   1    4.92    0.28
  -6  -8   1    5.00    0.21
  -6  -8   1    4.65    0.28
   6   8  -1    5.29    0.33
   6   8  -1    4.75    0.24
   6   8  -1    5.04    0.21
   6   8  -1    5.01    0.21
   6   8  -1    5.02    0.31
  -5  -7   1   26.70    0.73
  -5  -7   1   24.53    0.65
  -5  -7   1   28.03    0.82
  -5  -7   1   26.90    0.73
  -5  -7   1   26.96    0.66
   5   7  -1   27.11    0.82
   5   7  -1   27.91    0.66
   5   7  -1   27.34    0.82
   5   7  -1   26.53    0.80
   5   7  -1   27.09    0.65
  -4  -6   1    3.28    0.18
  -4  -6   1    3.37    0.15
  -4  -6   1    3.19    0.19
  -4  -6   1    3.59    0.20
   4   6  -1    3.54    0.21
   4   6  -1    3.34    0.14
   4   6  -1    3.04    0.22
   4   6  -1    3.47    0.14
  -3  -5   1   12.47    0.31
  -3  -5   1   12.13    0.37
  -3  -5   1   12.51    0.40
  -3  -5   1   13.14    0.37
   3   5  -1   12.35    0.31
   3   5  -1   11.83    0.40
   3   5  -1   12.15    0.40
   3   5  -1   12.43    0.31
  -2  -4   1    0.00    0.01
  -2  -4   1    0.04    0.05
  -2  -4   1    0.03    0.05
  -2  -4   1    0.04    0.03
   2   4  -1    0.06    0.04
   2   4  -1    0.00    0.08
   2   4  -1    0.10    0.03
   2   4  -1   -0.02    0.07
  -1  -3   1    3.61    0.14
  -1  -3   1    3.43    0.15
  -1  -3   1    3.56    0.11
   1   3  -1    3.63    0.10
   1   3  -1    3.27    0.15
   1   3  -1    3.72    0.11
   0  -2   1    7.65    0.22
   0  -2   1    7.45    0.21
   0   2  -1    7.53    0.18
   1  -1   1   98.08    2.13
   1  -1   1   96.65    2.00
  -1   1  -1   90.85    1.99
  -1   1  -1   80.65    2.34
   2   0   1   55.68    1.32
   2   0   1   56.39    1.22
   2   0   1   55.53    1.49
   2   0   1   48.14    1.43
   2   0   1   56.96    1.30
  -2   0  -1   53.21    1.49
  -2   0  -1   57.57    1.44
  -2   0  -1   56.16    1.22
   3   1   1   36.86    0.86
   3   1   1   37.47    0.86
   3   1   1   37.23    1.02
   3   1   1   36.88    1.03
   3   1   1   36.65    0.93
  -3  -1  -1   37.12    0.86
  -3  -1  -1   37.63    1.03
  -3  -1  -1   36.58    0.86
  -3  -1  -1   37.66    1.02
  -3  -1  -1   38.14    1.06
   4   2   1    7.14    0.24
   4   2   1    7.62    0.26
   4   2   1    7.33    0.26
   4   2   1    7.51    0.30
   4   2   1    7.29    0.27
   4   2   1    7.15    0.24
  -4  -2  -1    8.02    0.29
  -4  -2  -1    7.70    0.25
  -4  -2  -1    7.59    0.27
  -4  -2  -1    6.98    0.23
  -4  -2  -1    7.60    0.23
  -4  -2  -1    7.71    0.27
   5   3   1    3.50    0.21
   5   3   1    3.66    0.18
   5   3   1    3.79    0.19
   5   3   1    3.51    0.17
   5   3   1    3.43    0.18
   5   3   1    3.29    0.20
  -5  -3  -1    3.61    0.18
  -5  -3  -1    3.75    0.17
  -5  -3  -1    3.77    0.17
  -5  -3  -1    3.68    0.18
  -5  -3  -1    3.50    0.19
  -5  -3  -1    3.71    0.23
   6   4   1    1.50    0.16
   6   4   1    0.90    0.12
   6   4   1    1.16    0.12
   6   4   1    0.78    0.09
   6   4   1    0.92    0.17
   6   4   1    0.99    0.12
  -6  -4  -1    0.89    0.12
  -6  -4  -1    0.83    0.09
  -6  -4  -1    0.74    0.12
  -6  -4  -1    1.02    0.13
  -6  -4  -1    0.93    0.14
   7   5   1   56.49    1.66
   7   5   1   57.27    1.55
   7   5   1   60.44    1.68
   7   5   1   59.67    1.67
   7   5   1   58.54    1.39
   7   5   1   61.39    1.40
  -7  -5  -1   58.08    1.67
  -7  -5  -1   61.13    1.68
  -7  -5  -1   60.73    1.40
  -7  -5  -1   59.25    1.41
  -7  -5  -1   56.73    1.40
   8   6   1    9.75    0.36
   8   6   1   10.15    0.49
   8   6   1   10.25    0.37
   8   6   1    9.66    0.42
   8   6   1   10.65    0.42
  -8  -6  -1    9.43    0.39
  -8  -6  -1   10.38    0.37
  -8  -6  -1    9.91    0.37
  -8  -6  -1   10.18    0.47
  -8  -6  -1    9.89    0.34
   9   7   1   13.10    0.51
   9   7   1   13.25    0.59
   9   7   1   12.76    0.45
   9   7   1   12.19    0.51
  -9  -7  -1   12.01    0.44
  -9  -7  -1   12.87    0.45
  -9  -7  -1   11.99    0.47
  10   8   1    5.31    0.34
  10   8   1    5.06    0.44
  10   8   1    4.97    0.40
  10   8   1    4.95    0.30
 -10  -8  -1    4.65    0.32
 -10  -8  -1    4.98    0.30
 -10  -8  -1    5.43    0.31
  11   9   1    0.50    0.17
  11   9   1    0.53    0.24
  11   9   1    0.47    0.26
  11   9   1    0.40    0.16
 -11  -9  -1    0.61    0.17
 -11  -9  -1    0.27    0.18
 -11  -9  -1    0.87    0.19
  12  10   1    1.18    0.29
  12  10   1    0.64    0.29
  12  10   1    0.89    0.19
 -12 -10  -1    1.06    0.25
 -12 -10  -1    0.85    0.19
  13  11   1    1.21    0.33
  13  11   1    1.36    0.32
 -13 -11  -1    1.56    0.23
 -13 -11  -1    1.13    0.28
  14  12   1    0.56    0.35
  14  12   1    1.18    0.35
 -14 -12  -1    0.59    0.22
 -14 -12  -1    0.82    0.30
 -12 -15   1    0.48    0.15
 -12 -15   1    1.07    0.33
  12  15  -1    0.56    0.27
  12  15  -1    0.66    0.31
 -11 -14   1    3.79    0.41
 -11 -14   1    4.07    0.27
  11  14  -1    4.08    0.44
  11  14  -1    4.60    0.51
 -10 -13   1    2.92    0.33
 -10 -13   1    2.94    0.34
 -10 -13   1    3.59    0.24
  10  13  -1    2.88    0.34
  10  13  -1    3.50    0.39
  -9 -12   1    5.51    0.40
  -9 -12   1    5.36    0.27
  -9 -12   1    5.23    0.35
   9  12  -1    5.55    0.31
   9  12  -1    5.23    0.26
   9  12  -1    5.56    0.46
   9  12  -1    5.64    0.43
  -8 -11   1    6.43    0.39
  -8 -11   1    6.14    0.26
  -8 -11   1    5.96    0.35
   8  11  -1    6.73    0.45
   8  11  -1    6.17    0.26
   8  11  -1    6.38    0.32
   8  11  -1    6.44    0.45
  -7 -10   1    6.10    0.24
  -7 -10   1    5.75    0.32
  -7 -10   1    5.86    0.32
   7  10  -1    5.89    0.41
   7  10  -1    6.35    0.41
   7  10  -1    5.91    0.24
   7  10  -1    5.77    0.31
   7  10  -1    5.79    0.24
  -6  -9   1    6.32    0.31
  -6  -9   1    6.49    0.31
  -6  -9   1    6.42    0.24
   6   9  -1    6.29    0.38
   6   9  -1    6.64    0.31
   6   9  -1    6.74    0.23
   6   9  -1    7.01    0.23
   6   9  -1    6.87    0.36
  -5  -8   1    5.81    0.20
  -5  -8   1    5.20    0.26
  -5  -8   1    5.80    0.29
   5   8  -1    5.77    0.28
   5   8  -1    5.96    0.33
   5   8  -1    5.73    0.20
   5   8  -1    6.07    0.20
   5   8  -1    5.94    0.31
  -4  -7   1   13.95    0.44
  -4  -7   1   14.35    0.36
  -4  -7   1   14.26    0.45
   4   7  -1   13.82    0.48
   4   7  -1   14.30    0.36
   4   7  -1   14.42    0.36
   4   7  -1   14.08    0.48
  -3  -6   1    7.56    0.21
  -3  -6   1    7.57    0.28
  -3  -6   1    7.81    0.21
  -3  -6   1    7.65    0.27
   3   6  -1    7.35    0.31
   3   6  -1    7.84    0.21
   3   6  -1    8.01    0.21
   3   6  -1    7.76    0.30
  -2  -5   1    2.00    0.14
  -2  -5   1    2.29    0.08
  -2  -5   1    2.13    0.14
  -2  -5   1    2.26    0.08
   2   5  -1    1.91    0.15
   2   5  -1    2.27    0.08
   2   5  -1    2.22    0.08
   2   5  -1    2.12    0.16
  -1  -4   1   53.86    1.17
  -1  -4   1   57.27    1.24
  -1  -4   1   55.72    1.22
  -1  -4   1   53.64    1.17
   1   4  -1   52.31    1.31
   1   4  -1   52.79    1.17
   1   4  -1   51.42    1.33
   1   4  -1   54.12    1.17
   0  -3   1   25.00    0.62
   0  -3   1   24.84    0.56
   0   3  -1   24.21    0.62
   0   3  -1   24.65    0.56
   0   3  -1   24.24    0.62
   1  -2   1   33.87    0.76
   1  -2   1   34.00    0.82
   1  -2   1   34.44    0.76
  -1   2  -1   32.88    0.82
  -1   2  -1   33.15    0.76
  -1   2  -1   34.14    0.76
   2  -1   1  218.31    4.69
   2  -1   1  222.93    5.08
   2  -1   1  212.11    5.17
   2  -1   1  213.37    5.79
   2  -1   1  218.64    5.62
   2  -1   1  221.98    4.69
  -2   1  -1  212.63    5.79
  -2   1  -1  218.40    4.69
  -2   1  -1  216.44    5.13
  -2   1  -1  216.53    5.55
  -2   1  -1  214.61    4.69
  -2   1  -1  210.94    5.16
   3   0   1   16.31    0.44
   3   0   1   16.48    0.42
   3   0   1   16.35    0.42
   3   0   1   16.39    0.50
   3   0   1   15.92    0.50
   3   0   1   15.75    0.43
  -3   0  -1   16.27    0.50
  -3   0  -1   15.68    0.42
  -3   0  -1   16.39    0.42
  -3   0  -1   17.08    0.51
   4   1   1    2.08    0.14
   4   1   1    2.30    0.14
   4   1   1    2.14    0.15
   4   1   1    2.30    0.19
   4   1   1    2.25    0.15
  -4  -1  -1    2.00    0.15
  -4  -1  -1    2.20    0.15
  -4  -1  -1    2.51    0.11
  -4  -1  -1    2.36    0.15
  -4  -1  -1    2.50    0.19
  -4  -1  -1    2.46    0.15
   5   2   1   32.03    0.96
   5   2   1   33.58    0.81
   5   2   1   32.08    0.81
   5   2   1   32.18    0.87
   5   2   1   32.99    0.95
  -5  -2  -1   34.17    0.96
  -5  -2  -1   33.49    0.97
  -5  -2  -1   31.38    0.80
  -5  -2  -1   33.12    0.96
  -5  -2  -1   33.84    0.81
  -5  -2  -1   33.35    0.78
   6   3   1   16.80    0.54
   6   3   1   18.23    0.57
   6   3   1   16.82    0.50
   6   3   1   17.45    0.61
   6   3   1   18.11    0.50
  -6  -3  -1   17.05    0.50
  -6  -3  -1   17.57    0.55
  -6  -3  -1   17.64    0.48
  -6  -3  -1   16.97    0.50
  -6  -3  -1   17.64    0.57
  -6  -3  -1   17.96    0.59
   7   4   1    5.66    0.27
   7   4   1    5.72    0.30
   7   4   1    6.18    0.27
   7   4   1    6.12    0.35
   7   4   1    6.15    0.28
  -7  -4  -1    5.37    0.27
  -7  -4  -1    6.19    0.26
  -7  -4  -1    5.51    0.25
  -7  -4  -1    6.18    0.29
  -7  -4  -1    5.31    0.24
  -7  -4  -1    5.99    0.35
   8   5   1    0.10    0.12
   8   5   1    0.14    0.11
   8   5   1    0.05    0.17
   8   5   1    0.23    0.12
   8   5   1   -0.03    0.15
  -8  -5  -1   -0.26    0.15
  -8  -5  -1    0.04    0.11
  -8  -5  -1    0.11    0.12
  -8  -5  -1    0.03    0.07
  -8  -5  -1    0.16    0.12
   9   6   1   12.87    0.46
   9   6   1   14.20    0.52
   9   6   1   13.33    0.54
   9   6   1   13.13    0.60
  -9  -6  -1   12.49    0.46
  -9  -6  -1   13.97    0.47
  -9  -6  -1   13.18    0.43
  -9  -6  -1   12.60    0.47
  10   7   1    2.03    0.21
  10   7   1    2.40    0.27
  10   7   1    2.27    0.31
  10   7   1    2.56    0.29
 -10  -7  -1    2.37    0.23
 -10  -7  -1    2.53    0.24
 -10  -7  -1    2.44    0.23
  11   8   1   -0.06    0.16
  11   8   1   -0.37    0.21
  11   8   1   -0.29    0.13
  11   8   1   -0.21    0.14
 -11  -8  -1   -0.16    0.14
 -11  -8  -1   -0.05    0.18
 -11  -8  -1   -0.29    0.14
  12   9   1    4.76    0.48
  12   9   1    5.05    0.39
  12   9   1    4.62    0.37
 -12  -9  -1    4.51    0.34
 -12  -9  -1    5.06    0.38
  13  10   1    5.76    0.38
  13  10   1    5.96    0.55
  13  10   1    6.59    0.51
 -13 -10  -1    6.17    0.44
 -13 -10  -1    6.14    0.43
  14  11   1    0.30    0.27
  14  11   1   -0.20    0.30
 -14 -11  -1    0.18    0.26
 -14 -11  -1    0.05    0.21
 -11 -15   1    0.26    0.11
 -11 -15   1    0.01    0.21
  11  15  -1   -0.29    0.24
  11  15  -1    0.11    0.29
 -10 -14   1   -0.09    0.19
 -10 -14   1   -0.21    0.09
 -10 -14   1   -0.09    0.18
  10  14  -1   -0.15    0.22
  10  14  -1   -0.22    0.25
  -9 -13   1    8.16    0.49
  -9 -13   1    7.92    0.30
  -9 -13   1    7.50    0.42
   9  13  -1    8.04    0.50
   9  13  -1    8.14    0.53
   9  13  -1    8.09    0.41
  -8 -12   1    0.05    0.20
  -8 -12   1   -0.31    0.14
  -8 -12   1   -0.22    0.08
  -8 -12   1   -0.15    0.08
   8  12  -1   -0.12    0.12
   8  12  -1   -0.12    0.08
   8  12  -1   -0.02    0.18
   8  12  -1   -0.24    0.22
  -7 -11   1   17.93    0.47
  -7 -11   1   17.52    0.63
  -7 -11   1   17.69    0.61
  -7 -11   1   18.63    0.48
   7  11  -1   18.09    0.65
   7  11  -1   17.29    0.69
   7  11  -1   18.41    0.69
   7  11  -1   18.32    0.47
   7  11  -1   17.82    0.47
  -6 -10   1    8.53    0.39
  -6 -10   1    8.45    0.26
  -6 -10   1    9.18    0.27
  -6 -10   1    8.28    0.37
   6  10  -1    8.95    0.42
   6  10  -1    8.54    0.26
   6  10  -1    8.55    0.44
   6  10  -1    8.12    0.39
   6  10  -1    8.64    0.26
  -5  -9   1   -0.05    0.13
  -5  -9   1   -0.03    0.05
  -5  -9   1   -0.11    0.10
  -5  -9   1    0.00    0.05
   5   9  -1   -0.12    0.14
   5   9  -1   -0.01    0.05
   5   9  -1   -0.11    0.10
   5   9  -1   -0.05    0.05
   5   9  -1    0.00    0.13
  -4  -8   1   15.70    0.38
  -4  -8   1   16.03    0.49
  -4  -8   1   16.36    0.38
  -4  -8   1   15.90    0.50
   4   8  -1   16.12    0.54
   4   8  -1   14.86    0.53
   4   8  -1   16.08    0.38
   4   8  -1   15.97    0.38
  -3  -7   1   48.12    1.04
  -3  -7   1   48.15    1.14
  -3  -7   1   46.51    1.14
  -3  -7   1   48.06    1.04
   3   7  -1   45.65    1.24
   3   7  -1   48.44    1.04
   3   7  -1   47.42    1.04
   3   7  -1   45.68    1.30
  -2  -6   1   41.33    0.99
  -2  -6   1   41.55    1.00
  -2  -6   1   42.33    0.91
   2   6  -1   41.99    0.91
   2   6  -1   39.93    1.07
   2   6  -1   40.96    0.91
  -1  -5   1   14.45    0.33
  -1  -5   1   14.52    0.39
  -1  -5   1   14.86    0.41
  -1  -5   1   14.40    0.33
   1   5  -1   14.21    0.33
   1   5  -1   14.32    0.33
   1   5  -1   13.76    0.42
   1   5  -1   14.40    0.42
   0  -4   1    1.05    0.11
   0  -4   1    1.16    0.11
   0  -4   1    0.92    0.09
   0  -4   1    0.92    0.07
   0   4  -1    0.85    0.08
   0   4  -1    0.94    0.07
   0   4  -1    0.92    0.09
   1  -3   1   21.10    0.54
   1  -3   1   21.07    0.50
   1  -3   1   21.58    0.50
  -1   3  -1   20.78    0.50
  -1   3  -1   20.88    0.54
  -1   3  -1   20.32    0.50
   2  -2   1  145.93    3.20
   2  -2   1  148.94    3.21
   2  -2   1  150.94    3.41
  -2   2  -1  144.37    3.20
  -2   2  -1  146.75    3.97
  -2   2  -1  144.15    3.20
  -2   2  -1  141.86    3.49
  -2   2  -1  149.54    3.78
  -2   2  -1  147.46    3.41
   3  -1   1  425.26    9.70
   3  -1   1  410.32    9.97
   3  -1   1  412.22   10.81
   3  -1   1  412.40    9.16
   3  -1   1  419.45    9.07
   3  -1   1  412.35   11.23
  -3   1  -1  401.96    9.12
  -3   1  -1  432.48    9.09
  -3   1  -1  412.53    9.80
  -3   1  -1  412.82    9.92
  -3   1  -1  430.36   10.81
  -3   1  -1  406.34   11.27
   4   0   1    6.03    0.22
   4   0   1    6.30    0.23
   4   0   1    6.11    0.25
   4   0   1    6.15    0.28
   4   0   1    6.36    0.24
   4   0   1    6.10    0.21
  -4   0  -1    6.13    0.27
  -4   0  -1    6.17    0.21
  -4   0  -1    5.97    0.23
  -4   0  -1    6.23    0.22
  -4   0  -1    6.82    0.29
   5   1   1   20.93    0.55
   5   1   1   19.92    0.55
   5   1   1   19.84    0.57
   5   1   1   21.11    0.58
   5   1   1   20.57    0.64
   5   1   1   20.06    0.65
  -5  -1  -1   20.08    0.64
  -5  -1  -1   20.91    0.66
  -5  -1  -1   21.03    0.51
  -5  -1  -1   19.71    0.55
  -5  -1  -1   21.30    0.56
  -5  -1  -1   21.03    0.65
   6   2   1    0.22    0.14
   6   2   1    0.37    0.11
   6   2   1   -0.04    0.10
   6   2   1   -0.08    0.10
   6   2   1    0.14    0.08
  -6  -2  -1   -0.28    0.10
  -6  -2  -1    0.22    0.11
  -6  -2  -1    0.18    0.10
  -6  -2  -1    0.04    0.08
  -6  -2  -1    0.04    0.08
  -6  -2  -1   -0.17    0.10
   7   3   1   29.42    0.93
   7   3   1   30.56    0.91
   7   3   1   27.56    0.77
   7   3   1   28.84    0.84
   7   3   1   30.74    0.79
  -7  -3  -1   27.63    0.78
  -7  -3  -1   29.97    0.75
  -7  -3  -1   30.96    0.94
  -7  -3  -1   29.16    0.91
  -7  -3  -1   29.11    0.89
  -7  -3  -1   30.11    0.79
   8   4   1   11.01    0.40
   8   4   1   11.10    0.43
   8   4   1    9.87    0.39
   8   4   1    9.84    0.42
   8   4   1   10.44    0.46
  -8  -4  -1   10.53    0.40
  -8  -4  -1   10.23    0.37
  -8  -4  -1   10.24    0.38
  -8  -4  -1    9.95    0.39
  -8  -4  -1   10.72    0.43
  -8  -4  -1   10.55    0.49
   9   5   1    2.51    0.25
   9   5   1    2.68    0.25
   9   5   1    2.64    0.28
   9   5   1    2.42    0.28
  -9  -5  -1    2.17    0.22
  -9  -5  -1    2.61    0.23
  -9  -5  -1    2.51    0.17
  -9  -5  -1    2.52    0.25
  10   6   1    0.18    0.14
  10   6   1    0.22    0.18
  10   6   1    0.27    0.16
  10   6   1    0.28    0.20
 -10  -6  -1    0.15    0.15
 -10  -6  -1    0.33    0.16
 -10  -6  -1    0.31    0.07
 -10  -6  -1    0.22    0.16
  11   7   1    6.55    0.37
  11   7   1    7.21    0.39
  11   7   1    6.39    0.49
  11   7   1    6.85    0.44
 -11  -7  -1    7.02    0.38
 -11  -7  -1    6.35    0.38
 -11  -7  -1    6.26    0.37
  12   8   1    3.08    0.37
  12   8   1    2.68    0.32
  12   8   1    2.72    0.29
 -12  -8  -1    2.45    0.27
 -12  -8  -1    3.13    0.30
  13   9   1    0.15    0.25
  13   9   1   -0.07    0.28
  13   9   1   -0.09    0.18
 -13  -9  -1    0.06    0.22
 -13  -9  -1    0.00    0.19
  14  10   1    5.47    0.52
  14  10   1    4.32    0.48
 -14 -10  -1    5.97    0.44
 -14 -10  -1    5.39    0.42
 -11 -16   1   -0.01    0.23
 -11 -16   1   -0.10    0.21
  11  16  -1    0.13    0.29
  11  16  -1   -0.14    0.26
 -10 -15   1    0.12    0.20
 -10 -15   1   -0.34    0.26
  10  15  -1   -0.17    0.23
  10  15  -1    0.03    0.27
  -9 -14   1    0.11    0.07
  -9 -14   1   -0.34    0.23
  -9 -14   1    0.21    0.19
   9  14  -1   -0.33    0.20
   9  14  -1   -0.01    0.14
   9  14  -1    0.02    0.25
  -8 -13   1    4.14    0.17
  -8 -13   1    4.27    0.38
  -8 -13   1    4.00    0.18
  -8 -13   1    3.96    0.32
   8  13  -1    4.18    0.20
   8  13  -1    4.12    0.32
   8  13  -1    4.93    0.44
   8  13  -1    4.23    0.38
  -7 -12   1    0.06    0.18
  -7 -12   1    0.35    0.17
  -7 -12   1    0.25    0.07
  -7 -12   1    0.35    0.07
   7  12  -1    0.41    0.20
   7  12  -1    0.19    0.07
   7  12  -1    0.22    0.22
   7  12  -1    0.39    0.15
   7  12  -1    0.31    0.07
  -6 -11   1   24.95    0.56
  -6 -11   1   23.76    0.56
  -6 -11   1   23.23    0.74
  -6 -11   1   22.42    0.72
   6  11  -1   23.87    0.83
   6  11  -1   24.26    0.56
   6  11  -1   23.67    0.81
   6  11  -1   23.41    0.56
   6  11  -1   24.30    0.81
  -5 -10   1    3.65    0.28
  -5 -10   1    3.86    0.12
  -5 -10   1    3.78    0.12
  -5 -10   1    3.45    0.27
   5  10  -1    3.86    0.13
   5  10  -1    3.25    0.30
   5  10  -1    3.65    0.28
   5  10  -1    3.75    0.12
  -4  -9   1    0.07    0.03
  -4  -9   1    0.07    0.03
  -4  -9   1   -0.04    0.13
  -4  -9   1    0.09    0.13
   4   9  -1    0.07    0.03
   4   9  -1    0.09    0.11
   4   9  -1   -0.01    0.10
   4   9  -1    0.04    0.03
  -3  -8   1    2.61    0.20
  -3  -8   1    2.98    0.21
   3   8  -1    2.95    0.07
   3   8  -1    2.89    0.07
   3   8  -1    2.61    0.22
   3   8  -1    2.46    0.20
  -2  -7   1   25.05    0.64
  -2  -7   1   24.32    0.53
  -2  -7   1   25.46    0.66
  -2  -7   1   25.01    0.53
   2   7  -1   23.74    0.69
   2   7  -1   23.43    0.69
   2   7  -1   24.48    0.54
   2   7  -1   24.33    0.54
  -1  -6   1   23.43    0.53
  -1  -6   1   23.76    0.53
  -1  -6   1   24.12    0.62
  -1  -6   1   24.34    0.60
   1   6  -1   23.73    0.53
   1   6  -1   23.66    0.53
   1   6  -1   23.23    0.65
   1   6  -1   23.40    0.65
   0  -5   1   16.90    0.41
   0  -5   1   17.73    0.47
   0  -5   1   17.76    0.44
   0   5  -1   16.84    0.41
   0   5  -1   17.00    0.48
   1  -4   1   62.51    1.37
   1  -4   1   61.70    1.47
   1  -4   1   61.97    1.37
   1  -4   1   62.45    1.40
  -1   4  -1   60.07    1.47
  -1   4  -1   61.38    1.36
  -1   4  -1   59.07    1.74
  -1   4  -1   60.16    1.36
   2  -3   1   51.38    1.14
   2  -3   1   48.13    1.13
   2  -3   1   50.52    1.20
  -2   3  -1   47.88    1.13
  -2   3  -1   49.61    1.18
  -2   3  -1   49.48    1.20
  -2   3  -1   48.67    1.42
  -2   3  -1   49.62    1.13
  -2   3  -1   50.88    1.35
   3  -2   1   85.64    2.05
   3  -2   1   83.82    2.28
   3  -2   1   86.74    2.39
   3  -2   1   84.18    1.93
   3  -2   1   88.59    2.04
   3  -2   1   86.91    1.93
  -3   2  -1   85.83    1.93
  -3   2  -1   85.24    1.93
  -3   2  -1   86.36    2.05
  -3   2  -1   88.50    2.28
  -3   2  -1   85.62    2.04
  -3   2  -1   85.52    2.39
   4  -1   1   18.47    0.50
   4  -1   1   18.15    0.51
   4  -1   1   19.57    0.53
   4  -1   1   18.88    0.61
   4  -1   1   18.72    0.51
   4  -1   1   18.64    0.61
  -4   1  -1   18.99    0.50
  -4   1  -1   18.81    0.50
  -4   1  -1   18.53    0.51
  -4   1  -1   18.51    0.52
  -4   1  -1   20.79    0.62
  -4   1  -1   18.62    0.62
   5   0   1    4.14    0.21
   5   0   1    4.15    0.22
   5   0   1    3.51    0.26
   5   0   1    4.04    0.20
   5   0   1    3.97    0.19
   5   0   1    4.13    0.22
  -5   0  -1    4.41    0.20
  -5   0  -1    4.29    0.24
  -5   0  -1    4.19    0.18
  -5   0  -1    3.84    0.23
  -5   0  -1    4.05    0.15
  -5   0  -1    4.12    0.22
   6   1   1   19.57    0.56
   6   1   1   18.70    0.65
   6   1   1   18.81    0.57
   6   1   1   20.07    0.57
   6   1   1   20.02    0.65
   6   1   1   20.22    0.58
  -6  -1  -1   20.32    0.68
  -6  -1  -1   20.57    0.50
  -6  -1  -1   20.46    0.57
  -6  -1  -1   19.90    0.65
  -6  -1  -1   19.30    0.65
  -6  -1  -1   19.54    0.57
   7   2   1   34.65    1.03
   7   2   1   32.78    0.88
   7   2   1   33.17    1.05
   7   2   1   35.42    0.89
   7   2   1   34.90    0.93
   7   2   1   32.82    0.93
  -7  -2  -1   32.68    0.88
  -7  -2  -1   34.88    0.83
  -7  -2  -1   35.14    1.06
  -7  -2  -1   32.66    1.04
  -7  -2  -1   34.27    0.89
  -7  -2  -1   34.20    1.03
   8   3   1    3.60    0.26
   8   3   1    3.99    0.27
   8   3   1    3.79    0.23
   8   3   1    3.41    0.33
   8   3   1    3.90    0.27
  -8  -3  -1    3.82    0.33
  -8  -3  -1    3.83    0.26
  -8  -3  -1    3.74    0.27
  -8  -3  -1    3.73    0.28
  -8  -3  -1    3.32    0.23
  -8  -3  -1    3.72    0.22
   9   4   1    0.33    0.14
   9   4   1    0.31    0.16
   9   4   1    0.46    0.17
   9   4   1    0.39    0.22
  -9  -4  -1    0.27    0.13
  -9  -4  -1    0.28    0.12
  -9  -4  -1    0.33    0.10
  -9  -4  -1    0.28    0.12
  -9  -4  -1    0.28    0.15
  10   5   1    3.64    0.34
  10   5   1    3.22    0.32
  10   5   1    3.96    0.31
  10   5   1    3.62    0.31
 -10  -5  -1    3.49    0.30
 -10  -5  -1    3.75    0.21
 -10  -5  -1    3.63    0.27
 -10  -5  -1    3.99    0.31
  11   6   1    0.18    0.20
  11   6   1   -0.19    0.22
  11   6   1   -0.08    0.14
  11   6   1   -0.31    0.16
 -11  -6  -1    0.10    0.06
 -11  -6  -1    0.19    0.17
 -11  -6  -1   -0.19    0.16
 -11  -6  -1   -0.07    0.16
  12   7   1   -0.36    0.24
  12   7   1    0.13    0.21
  12   7   1   -0.27    0.17
 -12  -7  -1    0.20    0.18
 -12  -7  -1   -0.01    0.19
  13   8   1   -0.05    0.24
  13   8   1   -0.23    0.26
  13   8   1    0.24    0.20
 -13  -8  -1    0.10    0.21
 -13  -8  -1    0.01    0.20
  14   9   1    7.07    0.45
  14   9   1    7.19    0.55
  14   9   1    6.90    0.63
 -14  -9  -1    7.86    0.48
 -14  -9  -1    7.63    0.47
  15  10   1   -0.11    0.32
  15  10   1    0.32    0.32
 -15 -10  -1   -0.09    0.24
 -15 -10  -1    0.12    0.22
 -10 -16   1    1.52    0.34
 -10 -16   1    1.40    0.34
  10  16  -1    1.84    0.35
  10  16  -1    1.19    0.30
  10  16  -1    1.29    0.27
  -9 -15   1    1.33    0.27
  -9 -15   1    1.26    0.29
   9  15  -1    1.22    0.22
   9  15  -1    1.82    0.30
   9  15  -1    2.00    0.34
  -8 -14   1    0.02    0.17
  -8 -14   1   -0.26    0.16
   8  14  -1   -0.28    0.18
   8  14  -1   -0.16    0.23
   8  14  -1    0.18    0.16
  -7 -13   1    3.10    0.29
  -7 -13   1    3.57    0.30
   7  13  -1    3.72    0.32
   7  13  -1    3.15    0.33
   7  13  -1    3.40    0.34
  -6 -12   1    3.06    0.29
  -6 -12   1    2.10    0.27
   6  12  -1    2.83    0.30
   6  12  -1    2.71    0.28
   6  12  -1    2.78    0.31
  -5 -11   1    5.83    0.34
  -5 -11   1    5.44    0.34
   5  11  -1    6.01    0.37
   5  11  -1    5.58    0.37
  -4 -10   1    3.90    0.27
  -4 -10   1    3.98    0.24
   4  10  -1    4.00    0.28
   4  10  -1    3.40    0.25
   4  10  -1    3.72    0.27
  -3  -9   1    1.26    0.17
  -3  -9   1    1.10    0.15
   3   9  -1    0.96    0.15
   3   9  -1    0.79    0.14
   3   9  -1    0.81    0.15
  -2  -8   1    8.30    0.31
  -2  -8   1    8.58    0.33
   2   8  -1    8.00    0.32
   2   8  -1    8.31    0.34
  -1  -7   1    0.67    0.12
  -1  -7   1    0.60    0.06
  -1  -7   1    0.61    0.10
  -1  -7   1    0.65    0.06
   1   7  -1    0.65    0.10
   1   7  -1    0.71    0.05
   1   7  -1    0.75    0.06
   1   7  -1    0.68    0.11
   0  -6   1   10.39    0.30
   0  -6   1   10.63    0.33
   0  -6   1   10.15    0.27
   0   6  -1   10.15    0.27
   0   6  -1    9.70    0.34
   1  -5   1  211.62    4.61
   1  -5   1  215.81    4.60
   1  -5   1  218.14    4.95
   1  -5   1  219.10    4.65
   1  -5   1  209.38    4.61
  -1   5  -1  213.32    4.95
  -1   5  -1  206.49    4.61
  -1   5  -1  215.66    4.61
  -1   5  -1  202.80    5.76
   2  -4   1   26.70    0.66
   2  -4   1   28.29    0.67
   2  -4   1   27.50    0.71
  -2   4  -1   26.95    0.67
  -2   4  -1   26.69    0.66
  -2   4  -1   26.84    0.86
  -2   4  -1   27.12    0.71
  -2   4  -1   27.92    0.81
   3  -3   1   77.11    1.72
   3  -3   1   74.07    1.72
   3  -3   1   77.98    1.82
   3  -3   1   77.57    2.14
  -3   3  -1   76.25    1.72
  -3   3  -1   77.86    2.04
  -3   3  -1   74.64    1.81
  -3   3  -1   74.23    1.71
  -3   3  -1   72.44    2.14
  -3   3  -1   75.70    1.80
   4  -2   1   64.06    1.52
   4  -2   1   61.64    1.45
   4  -2   1   62.24    1.51
   4  -2   1   64.19    1.79
   4  -2   1   64.24    1.45
   4  -2   1   61.90    1.71
  -4   2  -1   60.56    1.78
  -4   2  -1   61.44    1.51
  -4   2  -1   59.75    1.45
  -4   2  -1   61.75    1.51
  -4   2  -1   63.79    1.45
  -4   2  -1   64.56    1.72
   5  -1   1    4.56    0.26
   5  -1   1    4.25    0.23
   5  -1   1    4.76    0.22
   5  -1   1    4.50    0.28
   5  -1   1    4.69    0.22
   5  -1   1    4.52    0.19
  -5   1  -1    4.68    0.24
  -5   1  -1    4.73    0.26
  -5   1  -1    4.45    0.27
  -5   1  -1    4.49    0.19
  -5   1  -1    4.79    0.22
   6   0   1   57.34    1.67
   6   0   1   56.45    1.48
   6   0   1   59.81    1.48
   6   0   1   60.48    1.71
   6   0   1   60.74    1.42
   6   0   1   58.35    1.41
  -6   0  -1   57.42    1.70
  -6   0  -1   56.92    1.41
  -6   0  -1   58.85    1.48
  -6   0  -1   60.26    1.33
  -6   0  -1   61.34    1.42
  -6   0  -1   62.27    1.68
   7   1   1    1.31    0.14
   7   1   1    1.54    0.18
   7   1   1    1.33    0.15
   7   1   1    1.51    0.16
   7   1   1    1.19    0.20
   7   1   1    1.12    0.14
  -7  -1  -1    1.33    0.15
  -7  -1  -1    1.38    0.16
  -7  -1  -1    1.55    0.19
  -7  -1  -1    1.47    0.15
  -7  -1  -1    1.32    0.13
  -7  -1  -1    1.32    0.15
   8   2   1   36.25    0.95
   8   2   1   35.06    0.96
   8   2   1   34.71    1.07
   8   2   1   32.36    1.09
   8   2   1   32.86    0.95
   8   2   1   32.08    0.90
  -8  -2  -1   33.28    1.07
  -8  -2  -1   34.76    0.93
  -8  -2  -1   35.60    0.93
  -8  -2  -1   34.91    0.85
  -8  -2  -1   34.79    1.06
   9   3   1   34.53    0.96
   9   3   1   34.65    1.02
   9   3   1   34.65    1.15
   9   3   1   35.45    1.10
   9   3   1   36.14    1.01
  -9  -3  -1   34.46    1.12
  -9  -3  -1   35.13    0.90
  -9  -3  -1   35.58    1.08
  -9  -3  -1   34.70    0.96
  -9  -3  -1   35.55    0.97
  10   4   1   -0.14    0.16
  10   4   1   -0.09    0.16
  10   4   1   -0.11    0.13
  10   4   1   -0.21    0.22
 -10  -4  -1   -0.07    0.15
 -10  -4  -1   -0.24    0.10
 -10  -4  -1    0.08    0.13
 -10  -4  -1    0.01    0.13
 -10  -4  -1   -0.09    0.17
  11   5   1   -0.02    0.14
  11   5   1    0.03    0.23
  11   5   1    0.09    0.18
  11   5   1    0.17    0.18
 -11  -5  -1    0.12    0.15
 -11  -5  -1   -0.18    0.18
 -11  -5  -1    0.07    0.09
  12   6   1    3.71    0.39
  12   6   1    4.53    0.37
  12   6   1    4.64    0.48
 -12  -6  -1    4.25    0.37
 -12  -6  -1    4.51    0.32
  13   7   1    8.48    0.54
  13   7   1    9.47    0.49
  13   7   1    9.11    0.64
 -13  -7  -1    9.37    0.48
 -13  -7  -1    9.61    0.50
  14   8   1    4.51    0.49
  14   8   1    4.84    0.42
  14   8   1    4.66    0.48
 -14  -8  -1    5.31    0.43
 -14  -8  -1    5.35    0.43
  15   9   1    5.87    0.56
  15   9   1    6.85    0.66
 -15  -9  -1    5.77    0.48
 -15  -9  -1    6.27    0.49
 -10 -17   1    1.29    0.35
 -10 -17   1    1.04    0.34
  10  17  -1    0.94    0.30
  10  17  -1    1.41    0.36
  10  17  -1    0.46    0.31
  -9 -16   1   -0.59    0.25
  -9 -16   1   -0.32    0.24
   9  16  -1   -0.04    0.18
   9  16  -1   -0.11    0.24
   9  16  -1   -0.15    0.20
  -8 -15   1    4.67    0.43
  -8 -15   1    4.97    0.37
   8  15  -1    5.43    0.44
   8  15  -1    6.22    0.43
   8  15  -1    5.42    0.46
   8  15  -1    6.10    0.48
  -7 -14   1    3.00    0.34
  -7 -14   1    3.06    0.33
   7  14  -1    4.24    0.41
   7  14  -1    3.35    0.39
   7  14  -1    3.74    0.36
   7  14  -1    2.78    0.32
  -6 -13   1    1.17    0.25
  -6 -13   1    1.36    0.25
   6  13  -1    1.19    0.23
   6  13  -1    1.27    0.25
   6  13  -1    1.60    0.24
   6  13  -1    1.31    0.21
  -5 -12   1    0.14    0.17
  -5 -12   1   -0.35    0.16
   5  12  -1   -0.25    0.16
   5  12  -1   -0.16    0.16
   5  12  -1   -0.19    0.18
  -4 -11   1   -0.24    0.14
  -4 -11   1    0.11    0.12
   4  11  -1   -0.14    0.12
   4  11  -1    0.00    0.14
   4  11  -1   -0.03    0.15
  -3 -10   1    0.04    0.09
  -3 -10   1   -0.15    0.09
   3  10  -1   -0.09    0.13
   3  10  -1   -0.11    0.11
   3  10  -1   -0.13    0.11
  -2  -9   1    1.52    0.18
  -2  -9   1    1.46    0.15
   2   9  -1    1.52    0.17
   2   9  -1    1.43    0.16
  -1  -8   1   14.57    0.34
  -1  -8   1   14.12    0.34
  -1  -8   1   14.38    0.46
  -1  -8   1   14.81    0.43
   1   8  -1   14.11    0.47
   1   8  -1   14.09    0.46
   1   8  -1   14.65    0.34
   1   8  -1   14.10    0.34
   0  -7   1    0.08    0.05
   0  -7   1    0.33    0.09
   0  -7   1    0.04    0.05
   0  -7   1    0.13    0.08
   0   7  -1    0.08    0.05
   0   7  -1    0.16    0.09
   1  -6   1   12.52    0.38
   1  -6   1   10.94    0.32
   1  -6   1   10.70    0.32
   1  -6   1   11.54    0.37
   1  -6   1   11.79    0.32
  -1   6  -1   11.17    0.37
  -1   6  -1   11.57    0.48
  -1   6  -1   11.21    0.32
  -1   6  -1   11.07    0.32
   2  -5   1    0.52    0.09
   2  -5   1    0.63    0.10
   2  -5   1    0.38    0.09
   2  -5   1    0.59    0.09
  -2   5  -1    0.36    0.14
  -2   5  -1    0.35    0.09
  -2   5  -1    0.50    0.09
  -2   5  -1    0.38    0.09
   3  -4   1   25.02    0.65
   3  -4   1   22.90    0.62
   3  -4   1   24.57    0.62
  -3   4  -1   24.43    0.62
  -3   4  -1   23.91    0.64
  -3   4  -1   25.04    0.76
  -3   4  -1   24.46    0.60
  -3   4  -1   23.15    0.62
  -3   4  -1   23.79    0.79
   4  -3   1    0.03    0.08
   4  -3   1    0.07    0.09
   4  -3   1    0.26    0.11
   4  -3   1   -0.06    0.09
  -4   3  -1    0.03    0.11
  -4   3  -1    0.11    0.05
  -4   3  -1    0.11    0.13
  -4   3  -1    0.05    0.09
  -4   3  -1    0.08    0.07
  -4   3  -1    0.03    0.07
   5  -2   1    8.17    0.26
   5  -2   1    8.39    0.32
   5  -2   1    8.34    0.30
   5  -2   1    8.05    0.38
   5  -2   1    8.38    0.37
   5  -2   1    7.81    0.30
  -5   2  -1    8.15    0.26
  -5   2  -1    8.29    0.39
  -5   2  -1    7.67    0.37
  -5   2  -1    7.97    0.30
  -5   2  -1    8.57    0.32
   6  -1   1    4.07    0.20
   6  -1   1    3.82    0.22
   6  -1   1    4.17    0.27
   6  -1   1    4.39    0.25
   6  -1   1    4.38    0.27
   6  -1   1    4.34    0.23
  -6   1  -1    4.29    0.19
  -6   1  -1    4.26    0.25
  -6   1  -1    4.32    0.28
  -6   1  -1    3.89    0.22
  -6   1  -1    4.33    0.31
   7   0   1    2.89    0.21
   7   0   1    2.58    0.29
   7   0   1    2.37    0.23
   7   0   1    2.53    0.19
   7   0   1    2.45    0.20
   7   0   1    2.82    0.23
  -7   0  -1    2.78    0.21
  -7   0  -1    2.68    0.14
  -7   0  -1    2.32    0.25
  -7   0  -1    2.59    0.23
  -7   0  -1    2.90    0.28
   8   1   1    8.11    0.47
   8   1   1    9.02    0.38
   8   1   1    8.65    0.42
   8   1   1    8.38    0.36
   8   1   1    9.03    0.39
  -8  -1  -1    8.67    0.42
  -8  -1  -1    8.73    0.39
  -8  -1  -1    8.78    0.41
  -8  -1  -1    8.69    0.30
  -8  -1  -1    9.00    0.39
   9   2   1    9.04    0.43
   9   2   1    8.95    0.41
   9   2   1    8.91    0.39
   9   2   1    8.68    0.51
   9   2   1    8.74    0.41
  -9  -2  -1    9.12    0.42
  -9  -2  -1    9.12    0.42
  -9  -2  -1    8.57    0.46
  -9  -2  -1    8.96    0.33
  10   3   1   21.25    0.86
  10   3   1   21.84    0.71
  10   3   1   23.04    0.80
  10   3   1   21.31    0.72
 -10  -3  -1   21.67    0.63
 -10  -3  -1   22.75    0.76
 -10  -3  -1   22.70    0.73
 -10  -3  -1   21.63    0.80
  11   4   1   41.70    1.38
  11   4   1   41.19    1.14
  11   4   1   41.41    1.23
  11   4   1   43.24    1.33
 -11  -4  -1   42.25    1.09
 -11  -4  -1   43.42    1.35
 -11  -4  -1   39.51    1.14
 -11  -4  -1   42.65    1.27
  12   5   1    2.41    0.29
  12   5   1    2.86    0.30
  12   5   1    2.17    0.31
 -12  -5  -1    2.46    0.29
 -12  -5  -1    2.70    0.26
  13   6   1   -0.23    0.26
  13   6   1   -0.02    0.23
  13   6   1    0.11    0.22
 -13  -6  -1    0.04    0.21
 -13  -6  -1    0.16    0.18
  14   7   1    0.33    0.22
  14   7   1    0.61    0.32
  14   7   1   -0.23    0.26
 -14  -7  -1    0.65    0.23
 -14  -7  -1    0.39    0.24
  15   8   1    2.17    0.43
  15   8   1    3.21    0.36
  15   8   1    1.96    0.36
 -15  -8  -1    2.51    0.34
 -15  -8  -1    2.69    0.33
  -9 -17   1    1.66    0.30
  -9 -17   1    1.31    0.29
   9  17  -1    1.65    0.32
   9  17  -1    1.34    0.35
   9  17  -1    1.54    0.31
  -8 -16   1    0.17    0.24
  -8 -16   1    0.00    0.24
   8  16  -1    0.29    0.26
   8  16  -1    0.02    0.22
   8  16  -1    0.02    0.18
   8  16  -1   -0.06    0.22
  -7 -15   1    9.54    0.50
  -7 -15   1   10.79    0.55
   7  15  -1   11.35    0.58
   7  15  -1   10.96    0.58
   7  15  -1   10.72    0.57
   7  15  -1   11.08    0.58
  -6 -14   1    1.61    0.24
  -6 -14   1    1.77    0.27
   6  14  -1    1.74    0.27
   6  14  -1    1.69    0.25
   6  14  -1    1.55    0.24
   6  14  -1    1.72    0.26
  -5 -13   1    4.11    0.35
  -5 -13   1    4.15    0.34
   5  13  -1    4.54    0.37
   5  13  -1    4.68    0.34
   5  13  -1    4.17    0.36
  -4 -12   1    2.93    0.29
  -4 -12   1    3.07    0.28
   4  12  -1    2.85    0.30
   4  12  -1    2.54    0.26
   4  12  -1    3.34    0.29
  -3 -11   1    3.75    0.27
  -3 -11   1    3.46    0.24
   3  11  -1    3.23    0.28
   3  11  -1    3.38    0.29
  -2 -10   1    5.17    0.30
  -2 -10   1    5.31    0.27
   2  10  -1    5.35    0.31
   2  10  -1    5.10    0.30
  -1  -9   1    1.67    0.08
  -1  -9   1    1.81    0.17
  -1  -9   1    1.59    0.08
  -1  -9   1    1.77    0.18
   1   9  -1    1.74    0.08
   1   9  -1    1.79    0.08
   1   9  -1    1.65    0.17
   1   9  -1    1.67    0.18
   0  -8   1    1.53    0.15
   0  -8   1    1.27    0.10
   0  -8   1    1.41    0.11
   0  -8   1    1.72    0.18
   0   8  -1    1.61    0.11
   0   8  -1    1.52    0.15
   0   8  -1    1.33    0.15
   0   8  -1    1.33    0.18
   1  -7   1   17.28    0.51
   1  -7   1   17.16    0.44
   1  -7   1   16.46    0.50
   1  -7   1   16.75    0.44
  -1   7  -1   16.26    0.44
  -1   7  -1   17.36    0.44
  -1   7  -1   16.97    0.51
  -1   7  -1   16.04    0.63
   2  -6   1    5.43    0.22
   2  -6   1    5.54    0.24
   2  -6   1    6.12    0.25
   2  -6   1    5.20    0.23
   2  -6   1    5.92    0.18
  -2   6  -1    5.57    0.22
  -2   6  -1    5.28    0.22
  -2   6  -1    5.53    0.34
  -2   6  -1    5.57    0.24
   3  -5   1    3.58    0.19
   3  -5   1    2.80    0.20
   3  -5   1    3.06    0.19
  -3   5  -1    3.51    0.19
  -3   5  -1    2.52    0.18
  -3   5  -1    3.53    0.13
  -3   5  -1    3.18    0.18
  -3   5  -1    3.92    0.26
  -3   5  -1    2.96    0.27
   4  -4   1   -0.04    0.10
   4  -4   1    0.10    0.08
   4  -4   1    0.05    0.09
  -4   4  -1    0.03    0.09
  -4   4  -1    0.18    0.09
  -4   4  -1   -0.05    0.09
  -4   4  -1    0.09    0.13
  -4   4  -1    0.13    0.04
  -4   4  -1    0.18    0.13
   5  -3   1    7.72    0.38
   5  -3   1    7.06    0.31
   5  -3   1    7.69    0.29
   5  -3   1    7.35    0.24
   5  -3   1    7.57    0.31
  -5   3  -1    7.64    0.23
  -5   3  -1    6.80    0.35
  -5   3  -1    7.62    0.29
  -5   3  -1    7.58    0.31
  -5   3  -1    7.46    0.31
  -5   3  -1    8.02    0.39
   6  -2   1    4.82    0.21
   6  -2   1    4.49    0.30
   6  -2   1    4.65    0.24
   6  -2   1    4.42    0.27
   6  -2   1    4.46    0.29
   6  -2   1    4.75    0.24
  -6   2  -1    4.72    0.32
  -6   2  -1    5.16    0.20
  -6   2  -1    4.18    0.27
  -6   2  -1    4.71    0.24
  -6   2  -1    5.07    0.34
   7  -1   1   21.82    0.76
   7  -1   1   20.71    0.62
   7  -1   1   22.19    0.66
   7  -1   1   22.83    0.66
   7  -1   1   22.51    0.65
   7  -1   1   20.87    0.77
  -7   1  -1   22.44    0.66
  -7   1  -1   20.94    0.77
  -7   1  -1   21.59    0.52
  -7   1  -1   21.54    0.66
  -7   1  -1   22.11    0.62
   8   0   1   17.40    0.58
   8   0   1   16.47    0.55
   8   0   1   17.80    0.58
   8   0   1   16.21    0.66
   8   0   1   17.77    0.66
  -8   0  -1   17.79    0.66
  -8   0  -1   17.15    0.67
  -8   0  -1   17.60    0.59
  -8   0  -1   17.16    0.45
   9   1   1   13.68    0.51
   9   1   1   14.23    0.59
   9   1   1   14.13    0.53
   9   1   1   13.03    0.63
   9   1   1   13.26    0.51
  -9  -1  -1   13.89    0.57
  -9  -1  -1   14.38    0.54
  -9  -1  -1   13.31    0.41
  -9  -1  -1   14.86    0.62
  10   2   1   -0.16    0.17
  10   2   1    0.12    0.23
  10   2   1    0.28    0.19
  10   2   1    0.14    0.15
 -10  -2  -1   -0.05    0.12
 -10  -2  -1   -0.07    0.13
 -10  -2  -1    0.02    0.18
 -10  -2  -1    0.27    0.19
  11   3   1    2.12    0.24
  11   3   1    1.88    0.24
  11   3   1    2.59    0.28
  11   3   1    1.87    0.32
 -11  -3  -1    2.48    0.21
 -11  -3  -1    1.70    0.20
 -11  -3  -1    2.49    0.28
 -11  -3  -1    2.00    0.26
  12   4   1    6.39    0.41
  12   4   1    6.59    0.48
  12   4   1    6.87    0.39
 -12  -4  -1    6.38    0.44
 -12  -4  -1    5.92    0.45
 -12  -4  -1    6.85    0.35
  13   5   1   -0.20    0.27
  13   5   1   -0.09    0.20
  13   5   1    0.02    0.22
 -13  -5  -1   -0.05    0.22
 -13  -5  -1    0.07    0.16
  14   6   1   -0.06    0.22
  14   6   1   -0.46    0.22
  14   6   1   -0.26    0.23
 -14  -6  -1   -0.28    0.19
 -14  -6  -1   -0.30    0.22
  15   7   1   -0.35    0.31
  15   7   1   -0.05    0.23
  15   7   1   -0.22    0.28
 -15  -7  -1    0.17    0.24
 -15  -7  -1    0.14    0.25
  -8 -17   1    0.13    0.26
  -8 -17   1   -0.26    0.25
   8  17  -1    0.14    0.22
   8  17  -1    0.31    0.28
   8  17  -1    0.30    0.21
   8  17  -1    0.17    0.26
  -7 -16   1    1.25    0.29
  -7 -16   1    1.05    0.29
   7  16  -1    1.46    0.29
   7  16  -1    1.17    0.25
   7  16  -1    0.71    0.27
   7  16  -1    1.22    0.25
  -6 -15   1    6.55    0.45
  -6 -15   1    6.42    0.39
   6  15  -1    7.31    0.48
   6  15  -1    7.77    0.52
   6  15  -1    7.51    0.48
   6  15  -1    6.52    0.47
  -5 -14   1    1.16    0.24
  -5 -14   1    0.76    0.24
   5  14  -1    1.15    0.21
   5  14  -1    0.82    0.22
   5  14  -1    0.76    0.21
   5  14  -1    0.96    0.23
  -4 -13   1   -0.30    0.17
  -4 -13   1    0.11    0.17
   4  13  -1    0.06    0.15
   4  13  -1   -0.10    0.18
   4  13  -1   -0.04    0.16
  -3 -12   1   -0.02    0.14
  -3 -12   1    0.05    0.13
   3  12  -1   -0.04    0.15
   3  12  -1    0.13    0.15
  -2 -11   1    0.78    0.16
  -2 -11   1    0.60    0.18
   2  11  -1    0.84    0.16
   2  11  -1    0.74    0.18
  -1 -10   1    9.22    0.34
  -1 -10   1    8.93    0.39
  -1 -10   1    8.71    0.22
  -1 -10   1    9.08    0.22
   1  10  -1    9.16    0.39
   1  10  -1    8.73    0.23
   1  10  -1    9.16    0.37
   1  10  -1    8.12    0.48
   1  10  -1    8.81    0.22
   0  -9   1    2.26    0.22
   0  -9   1    2.06    0.18
   0  -9   1    2.14    0.13
   0  -9   1    2.07    0.13
   0   9  -1    2.19    0.12
   0   9  -1    2.09    0.12
   0   9  -1    1.53    0.23
   0   9  -1    2.30    0.18
   0   9  -1    2.34    0.21
   1  -8   1   29.73    0.72
   1  -8   1   28.99    0.81
   1  -8   1   29.97    0.73
  -1   8  -1   28.69    1.00
  -1   8  -1   30.41    0.72
  -1   8  -1   29.40    0.72
  -1   8  -1   29.92    0.82
   2  -7   1   27.76    0.66
   2  -7   1   27.83    0.70
   2  -7   1   27.53    0.75
   2  -7   1   27.90    0.75
   2  -7   1   27.29    0.69
  -2   7  -1   26.82    0.95
  -2   7  -1   27.09    0.75
  -2   7  -1   26.90    0.69
  -2   7  -1   27.37    0.69
   3  -6   1    0.29    0.09
   3  -6   1    0.22    0.11
   3  -6   1    0.07    0.10
  -3   6  -1    0.19    0.09
  -3   6  -1    0.49    0.15
  -3   6  -1    0.23    0.10
  -3   6  -1    0.10    0.09
  -3   6  -1    0.28    0.06
  -3   6  -1    0.13    0.15
   4  -5   1    2.71    0.20
   4  -5   1    2.59    0.20
   4  -5   1    2.78    0.17
  -4   5  -1    2.90    0.27
  -4   5  -1    2.79    0.29
  -4   5  -1    2.99    0.19
  -4   5  -1    2.97    0.11
  -4   5  -1    2.39    0.19
  -4   5  -1    2.30    0.20
   5  -4   1    4.15    0.22
   5  -4   1    3.10    0.23
   5  -4   1    3.39    0.24
   5  -4   1    4.07    0.30
  -5   4  -1    3.58    0.24
  -5   4  -1    3.93    0.28
  -5   4  -1    3.44    0.23
  -5   4  -1    3.81    0.32
  -5   4  -1    4.28    0.22
  -5   4  -1    4.00    0.15
   6  -3   1    2.36    0.20
   6  -3   1    2.37    0.26
   6  -3   1    2.23    0.21
   6  -3   1    2.27    0.14
   6  -3   1    2.36    0.21
  -6   3  -1    2.39    0.14
  -6   3  -1    1.93    0.23
  -6   3  -1    2.28    0.20
  -6   3  -1    2.15    0.26
   7  -2   1   66.29    1.61
   7  -2   1   62.86    1.56
   7  -2   1   61.39    1.85
   7  -2   1   65.72    1.58
   7  -2   1   62.43    1.60
   7  -2   1   66.07    1.91
  -7   2  -1   63.77    1.91
  -7   2  -1   64.83    1.60
  -7   2  -1   62.35    1.56
   8  -1   1   17.87    0.58
   8  -1   1   16.46    0.58
   8  -1   1   17.55    0.68
   8  -1   1   16.38    0.53
   8  -1   1   15.57    0.69
  -8   1  -1   17.41    0.59
  -8   1  -1   17.19    0.68
  -8   1  -1   16.55    0.42
   9   0   1    6.40    0.39
   9   0   1    6.58    0.33
   9   0   1    5.69    0.40
   9   0   1    6.27    0.37
   9   0   1    7.28    0.39
  -9   0  -1    6.72    0.39
  -9   0  -1    6.06    0.40
  -9   0  -1    6.20    0.24
  -9   0  -1    6.26    0.45
  10   1   1    1.27    0.23
  10   1   1    1.29    0.20
  10   1   1    0.83    0.22
 -10  -1  -1    1.07    0.23
 -10  -1  -1    1.20    0.14
 -10  -1  -1    0.89    0.19
 -10  -1  -1    0.78    0.22
  11   2   1    1.31    0.30
  11   2   1    1.32    0.25
  11   2   1    1.32    0.22
 -11  -2  -1    1.49    0.16
 -11  -2  -1    1.14    0.19
 -11  -2  -1    1.04    0.25
 -11  -2  -1    1.22    0.24
  12   3   1   -0.08    0.26
  12   3   1   -0.04    0.17
  12   3   1    0.13    0.21
 -12  -3  -1    0.11    0.14
 -12  -3  -1   -0.32    0.20
 -12  -3  -1   -0.18    0.16
  13   4   1    0.18    0.20
  13   4   1   -0.15    0.28
  13   4   1    0.12    0.18
 -13  -4  -1    0.19    0.15
 -13  -4  -1   -0.07    0.22
 -13  -4  -1   -0.17    0.20
  14   5   1    0.06    0.31
  14   5   1   -0.28    0.21
  14   5   1    0.11    0.25
 -14  -5  -1    0.07    0.18
 -14  -5  -1   -0.35    0.24
  15   6   1    0.56    0.28
  15   6   1    0.16    0.35
  15   6   1    0.14    0.26
 -15  -6  -1    0.48    0.23
 -15  -6  -1    0.50    0.29
  -8 -18   1   -0.04    0.29
   8  18  -1    0.13    0.28
   8  18  -1    0.06    0.26
   8  18  -1    0.48    0.26
  -7 -17   1    2.69    0.37
  -7 -17   1    2.39    0.35
   7  17  -1    2.59    0.35
   7  17  -1    2.53    0.34
   7  17  -1    2.39    0.32
   7  17  -1    2.17    0.31
  -6 -16   1    0.81    0.26
   6  16  -1    1.21    0.24
   6  16  -1    0.87    0.22
   6  16  -1    1.60    0.30
  -5 -15   1    1.43    0.28
  -5 -15   1    1.61    0.26
   5  15  -1    1.66    0.28
   5  15  -1    1.38    0.23
   5  15  -1    1.34    0.26
   5  15  -1    1.43    0.25
  -4 -14   1    5.88    0.38
  -4 -14   1    6.01    0.40
   4  14  -1    6.15    0.39
   4  14  -1    6.15    0.41
   4  14  -1    6.38    0.40
  -3 -13   1    2.28    0.25
  -3 -13   1    2.23    0.24
   3  13  -1    2.32    0.25
   3  13  -1    2.18    0.24
   3  13  -1    1.76    0.27
  -2 -12   1    0.14    0.14
  -2 -12   1   -0.05    0.17
   2  12  -1    0.06    0.15
   2  12  -1    0.17    0.14
   2  12  -1   -0.03    0.15
  -1 -11   1    0.63    0.16
  -1 -11   1    0.49    0.14
   1  11  -1    0.60    0.05
   1  11  -1    0.49    0.15
   1  11  -1    0.41    0.16
   1  11  -1    0.42    0.17
   1  11  -1    0.59    0.05
   0 -10   1    7.42    0.29
   0 -10   1    7.01    0.23
   0 -10   1    6.94    0.36
   0 -10   1    7.18    0.23
   0  10  -1    7.52    0.35
   0  10  -1    7.25    0.47
   0  10  -1    7.18    0.23
   0  10  -1    7.25    0.31
   0  10  -1    7.43    0.23
   1  -9   1   20.35    0.54
   1  -9   1   19.32    0.52
   1  -9   1   19.57    0.62
  -1   9  -1   20.12    0.52
  -1   9  -1   19.34    0.78
  -1   9  -1   19.12    0.57
  -1   9  -1   19.83    0.52
  -1   9  -1   20.48    0.62
   2  -8   1   20.07    0.58
   2  -8   1   19.22    0.49
   2  -8   1   18.89    0.60
   2  -8   1   18.81    0.52
   2  -8   1   18.97    0.52
  -2   8  -1   18.62    0.52
  -2   8  -1   18.42    0.57
  -2   8  -1   18.86    0.76
  -2   8  -1   18.93    0.52
   3  -7   1   13.99    0.43
   3  -7   1   14.13    0.45
   3  -7   1   13.49    0.43
   3  -7   1   13.49    0.48
  -3   7  -1   12.62    0.58
  -3   7  -1   14.05    0.38
  -3   7  -1   14.00    0.56
  -3   7  -1   13.46    0.43
  -3   7  -1   13.63    0.43
  -3   7  -1   13.59    0.45
   4  -6   1    1.77    0.17
   4  -6   1    1.15    0.15
   4  -6   1    1.42    0.14
  -4   6  -1    1.55    0.22
  -4   6  -1    1.68    0.09
  -4   6  -1    1.21    0.15
  -4   6  -1    0.95    0.21
  -4   6  -1    1.59    0.17
  -4   6  -1    1.59    0.15
   5  -5   1    0.48    0.14
   5  -5   1    0.49    0.14
   5  -5   1    0.48    0.11
  -5   5  -1    0.42    0.18
  -5   5  -1    0.58    0.12
  -5   5  -1    0.46    0.14
  -5   5  -1    0.44    0.06
   6  -4   1    1.10    0.15
   6  -4   1    1.07    0.17
   6  -4   1    0.88    0.17
  -6   4  -1    1.10    0.21
  -6   4  -1    1.09    0.11
  -6   4  -1    1.04    0.15
  -6   4  -1    1.02    0.14
   7  -3   1    2.04    0.16
   7  -3   1    2.26    0.23
   7  -3   1    1.77    0.21
   7  -3   1    1.94    0.19
  -7   3  -1    2.04    0.22
  -7   3  -1    1.89    0.25
   8  -2   1    1.77    0.23
   8  -2   1    1.46    0.19
   8  -2   1    1.68    0.24
   8  -2   1    1.99    0.19
  -8   2  -1    2.08    0.24
  -8   2  -1    1.73    0.25
   9  -1   1   10.81    0.46
   9  -1   1   11.36    0.46
   9  -1   1   10.75    0.42
   9  -1   1   10.45    0.58
  -9   1  -1   10.91    0.46
  -9   1  -1   10.20    0.58
  -9   1  -1   11.25    0.31
  10   0   1    9.40    0.57
  10   0   1   10.56    0.43
  10   0   1   10.41    0.46
 -10   0  -1    9.72    0.45
 -10   0  -1   10.93    0.56
 -10   0  -1   10.39    0.51
  11   1   1    5.69    0.50
  11   1   1    5.72    0.37
  11   1   1    5.41    0.35
 -11  -1  -1    5.40    0.44
 -11  -1  -1    6.06    0.38
  12   2   1    0.13    0.19
  12   2   1    0.47    0.19
  12   2   1    0.23    0.27
 -12  -2  -1    0.36    0.14
 -12  -2  -1    0.30    0.23
 -12  -2  -1    0.07    0.18
  13   3   1   -0.12    0.17
  13   3   1    0.11    0.28
  13   3   1    0.03    0.21
 -13  -3  -1   -0.49    0.21
 -13  -3  -1    0.01    0.15
 -13  -3  -1    0.03    0.23
  14   4   1    0.24    0.23
  14   4   1    0.58    0.27
  14   4   1    0.44    0.31
 -14  -4  -1    0.35    0.20
 -14  -4  -1   -0.12    0.27
 -14  -4  -1   -0.06    0.26
  15   5   1    0.43    0.28
  15   5   1    0.20    0.25
  15   5   1    0.35    0.34
 -15  -5  -1    0.53    0.30
  -7 -18   1    0.69    0.29
  -7 -18   1    1.04    0.32
   7  18  -1    1.70    0.29
   7  18  -1    1.34    0.29
   7  18  -1    1.13    0.28
   7  18  -1    1.23    0.30
   7  18  -1    1.20    0.30
  -6 -17   1    2.63    0.36
  -6 -17   1    2.60    0.34
   6  17  -1    2.69    0.34
   6  17  -1    3.81    0.39
   6  17  -1    4.13    0.45
   6  17  -1    2.52    0.34
   6  17  -1    3.03    0.35
  -5 -16   1   -0.21    0.21
  -5 -16   1   -0.10    0.23
   5  16  -1   -0.02    0.18
   5  16  -1    0.09    0.21
   5  16  -1    0.30    0.20
   5  16  -1    0.17    0.22
   5  16  -1    0.14    0.22
  -4 -15   1    0.10    0.17
  -4 -15   1   -0.22    0.18
   4  15  -1    0.44    0.18
   4  15  -1    0.37    0.23
   4  15  -1    0.04    0.18
   4  15  -1    0.21    0.20
  -3 -14   1    1.17    0.26
  -3 -14   1    1.30    0.24
   3  14  -1    1.07    0.26
   3  14  -1    1.39    0.22
   3  14  -1    0.97    0.21
  -2 -13   1    1.13    0.24
  -2 -13   1    1.28    0.20
   2  13  -1    1.87    0.22
   2  13  -1    1.27    0.26
   2  13  -1    1.62    0.22
  -1 -12   1   34.10    0.91
  -1 -12   1   31.91    0.97
   1  12  -1   34.26    1.22
   1  12  -1   34.72    0.98
   1  12  -1   35.30    1.01
   0 -11   1    8.74    0.27
   0 -11   1    8.84    0.27
   0 -11   1    8.53    0.42
   0 -11   1    9.33    0.35
   0  11  -1    9.33    0.55
   0  11  -1    9.21    0.41
   0  11  -1    8.87    0.27
   0  11  -1    8.85    0.26
   0  11  -1    9.31    0.37
   1 -10   1    1.47    0.15
   1 -10   1    1.66    0.22
   1 -10   1    1.62    0.13
  -1  10  -1    1.39    0.15
  -1  10  -1    1.15    0.25
  -1  10  -1    1.60    0.19
  -1  10  -1    1.30    0.12
   2  -9   1    0.04    0.10
   2  -9   1   -0.02    0.10
   2  -9   1    0.02    0.16
   2  -9   1    0.00    0.09
  -2   9  -1    0.26    0.13
  -2   9  -1   -0.04    0.10
  -2   9  -1    0.06    0.09
  -2   9  -1   -0.05    0.19
   3  -8   1   31.56    0.85
   3  -8   1   31.66    0.81
   3  -8   1   29.81    0.86
   3  -8   1   30.17    0.80
  -3   8  -1   30.73    0.79
  -3   8  -1   30.26    0.79
  -3   8  -1   30.77    0.85
  -3   8  -1   31.05    1.10
   4  -7   1   12.11    0.42
   4  -7   1   12.47    0.42
   4  -7   1   11.96    0.42
  -4   7  -1   12.20    0.43
  -4   7  -1   11.92    0.43
  -4   7  -1   12.27    0.33
  -4   7  -1   12.01    0.60
   5  -6   1    0.03    0.10
   5  -6   1    0.09    0.13
   5  -6   1   -0.13    0.15
  -5   6  -1    0.09    0.18
  -5   6  -1    0.05    0.11
  -5   6  -1    0.04    0.05
  -5   6  -1    0.02    0.13
   6  -5   1    4.17    0.29
   6  -5   1    4.16    0.26
   6  -5   1    4.32    0.30
  -6   5  -1    4.08    0.25
  -6   5  -1    4.10    0.15
  -6   5  -1    3.64    0.28
  -6   5  -1    4.20    0.39
   7  -4   1   16.44    0.54
   7  -4   1   17.15    0.58
   7  -4   1   15.91    0.57
  -7   4  -1   16.49    0.58
  -7   4  -1   15.95    0.71
   8  -3   1    1.47    0.22
   8  -3   1    1.22    0.13
   8  -3   1    1.07    0.18
  -8   3  -1    1.11    0.25
  -8   3  -1    1.69    0.23
   9  -2   1   34.57    0.98
   9  -2   1   33.51    0.94
   9  -2   1   35.20    1.01
  -9   2  -1   33.59    1.19
  -9   2  -1   34.84    1.00
  10  -1   1   -0.15    0.23
  10  -1   1   -0.12    0.13
  10  -1   1    0.34    0.21
 -10   1  -1    0.17    0.20
 -10   1  -1   -0.16    0.19
  11   0   1    3.44    0.32
  11   0   1    3.16    0.29
  11   0   1    2.60    0.36
 -11   0  -1    3.09    0.33
 -11   0  -1    3.09    0.35
  12   1   1    0.89    0.21
  12   1   1    1.03    0.31
  12   1   1    1.11    0.23
 -12  -1  -1    0.92    0.22
 -12  -1  -1    0.49    0.26
  13   2   1    1.65    0.27
  13   2   1    1.61    0.26
  13   2   1    1.48    0.31
 -13  -2  -1    0.94    0.29
 -13  -2  -1    1.63    0.30
  14   3   1    1.36    0.31
  14   3   1    0.92    0.27
  14   3   1    1.13    0.36
 -14  -3  -1    0.79    0.29
 -14  -3  -1    1.62    0.33
  -6 -18   1    0.55    0.28
  -6 -18   1    0.32    0.28
   6  18  -1    0.20    0.25
   6  18  -1    0.39    0.26
   6  18  -1    0.41    0.24
   6  18  -1    0.24    0.21
   6  18  -1    0.33    0.25
  -5 -17   1    3.05    0.34
  -5 -17   1    3.13    0.39
   5  17  -1    2.82    0.37
   5  17  -1    3.69    0.40
   5  17  -1    4.04    0.39
   5  17  -1    3.31    0.37
   5  17  -1    3.99    0.48
  -4 -16   1    1.14    0.28
  -4 -16   1    0.52    0.23
   4  16  -1    1.20    0.24
   4  16  -1    1.00    0.22
   4  16  -1    0.78    0.26
   4  16  -1    0.73    0.23
  -3 -15   1   -0.36    0.17
  -3 -15   1    0.05    0.21
   3  15  -1    0.24    0.20
   3  15  -1    0.01    0.18
   3  15  -1    0.21    0.21
  -2 -14   1   27.21    0.82
  -2 -14   1   24.90    0.84
   2  14  -1   27.30    1.08
   2  14  -1   28.13    0.89
   2  14  -1   27.39    0.86
  -1 -13   1    0.44    0.22
  -1 -13   1    0.54    0.18
   1  13  -1    0.64    0.24
   1  13  -1    0.20    0.17
   1  13  -1    0.78    0.18
   0 -12   1    3.83    0.16
   0 -12   1    4.14    0.17
   0 -12   1    4.33    0.27
   0 -12   1    3.63    0.32
   0  12  -1    4.08    0.17
   0  12  -1    4.33    0.27
   0  12  -1    3.83    0.16
   0  12  -1    4.21    0.44
   0  12  -1    4.18    0.34
   1 -11   1   20.08    0.56
   1 -11   1   19.28    0.52
   1 -11   1   17.77    0.63
  -1  11  -1   19.52    0.59
  -1  11  -1   18.65    0.84
  -1  11  -1   19.91    0.52
  -1  11  -1   20.41    0.66
   2 -10   1    0.44    0.20
   2 -10   1    0.51    0.12
   2 -10   1    0.47    0.11
   2 -10   1    0.59    0.12
  -2  10  -1    0.35    0.19
  -2  10  -1    0.52    0.11
  -2  10  -1    0.41    0.16
  -2  10  -1    0.55    0.12
   3  -9   1   29.28    0.75
   3  -9   1   27.89    0.75
   3  -9   1   27.92    0.80
   3  -9   1   26.76    0.82
  -3   9  -1   28.23    0.81
  -3   9  -1   27.90    0.73
  -3   9  -1   27.43    1.05
  -3   9  -1   27.30    0.74
  -3   9  -1   26.68    0.72
   4  -8   1   61.03    1.52
   4  -8   1   58.97    1.45
   4  -8   1   61.63    1.45
   4  -8   1   59.02    1.50
  -4   8  -1   58.95    1.44
  -4   8  -1   59.34    1.89
  -4   8  -1   59.54    1.51
  -4   8  -1   58.19    1.44
   5  -7   1    0.77    0.17
   5  -7   1    0.57    0.13
   5  -7   1    0.66    0.16
  -5   7  -1    0.61    0.14
  -5   7  -1    0.43    0.04
  -5   7  -1    0.74    0.18
  -5   7  -1    0.74    0.20
   6  -6   1    2.52    0.23
   6  -6   1    2.26    0.23
   6  -6   1    2.22    0.22
  -6   6  -1    2.20    0.20
  -6   6  -1    2.31    0.31
  -6   6  -1    2.27    0.22
   7  -5   1    3.36    0.30
   7  -5   1    3.10    0.30
   7  -5   1    2.75    0.24
  -7   5  -1    2.88    0.32
  -7   5  -1    3.29    0.30
   8  -4   1    0.41    0.19
   8  -4   1    0.71    0.15
  -8   4  -1    0.67    0.24
  -8   4  -1    0.14    0.19
   9  -3   1   -0.11    0.13
   9  -3   1    0.19    0.15
   9  -3   1    0.14    0.10
  -9   3  -1    0.04    0.15
  -9   3  -1    0.31    0.23
  10  -2   1    5.17    0.29
  10  -2   1    6.48    0.43
 -10   2  -1    5.56    0.42
 -10   2  -1    5.42    0.47
  11  -1   1    0.28    0.23
  11  -1   1    0.34    0.16
 -11   1  -1    0.71    0.25
 -11   1  -1    0.30    0.23
  12   0   1    0.12    0.24
  12   0   1    0.16    0.18
  12   0   1    0.49    0.29
 -12   0  -1   -0.13    0.25
 -12   0  -1    0.30    0.26
  13   1   1    1.06    0.29
  13   1   1    0.84    0.24
  13   1   1    1.27    0.34
 -13  -1  -1    0.31    0.27
 -13  -1  -1    1.45    0.31
  14   2   1    4.32    0.43
  14   2   1    4.00    0.49
 -14  -2  -1    4.69    0.44
 -14  -2  -1    4.11    0.43
  -5 -18   1    1.63    0.33
  -5 -18   1    1.87    0.31
   5  18  -1    1.58    0.29
   5  18  -1    1.51    0.34
   5  18  -1    1.73    0.31
   5  18  -1    1.83    0.31
   5  18  -1    1.84    0.30
  -4 -17   1    0.34    0.27
  -4 -17   1    0.35    0.25
   4  17  -1    0.88    0.28
   4  17  -1    0.37    0.23
   4  17  -1    0.40    0.22
   4  17  -1    0.79    0.25
  -3 -16   1    0.25    0.21
  -3 -16   1    0.55    0.26
   3  16  -1    0.53    0.22
   3  16  -1    0.48    0.22
   3  16  -1    0.63    0.27
   3  16  -1    1.03    0.22
  -2 -15   1    0.34    0.19
  -2 -15   1    0.23    0.23
   2  15  -1    0.79    0.27
   2  15  -1    0.49    0.20
   2  15  -1    0.42    0.20
  -1 -14   1   24.76    0.83
  -1 -14   1   26.50    0.78
   1  14  -1   26.80    0.83
   1  14  -1   26.27    1.08
   1  14  -1   27.81    0.87
   0 -13   1   -0.05    0.05
   0 -13   1   -0.07    0.06
   0 -13   1   -0.10    0.19
   0 -13   1   -0.12    0.14
   0  13  -1   -0.01    0.14
   0  13  -1   -0.19    0.17
   0  13  -1    0.02    0.23
   1 -12   1   28.28    0.75
   1 -12   1   26.65    0.86
   1 -12   1   27.23    0.69
   1 -12   1   28.41    0.70
  -1  12  -1   27.52    0.71
  -1  12  -1   28.21    0.86
  -1  12  -1   28.17    1.10
  -1  12  -1   27.43    0.79
   2 -11   1    0.09    0.14
   2 -11   1    0.21    0.11
   2 -11   1    0.29    0.11
  -2  11  -1    0.32    0.11
  -2  11  -1    0.27    0.11
  -2  11  -1    0.50    0.24
  -2  11  -1    0.20    0.15
   3 -10   1    4.41    0.26
   3 -10   1    4.57    0.26
   3 -10   1    3.66    0.32
  -3  10  -1    4.50    0.30
  -3  10  -1    4.72    0.26
  -3  10  -1    4.10    0.20
  -3  10  -1    4.25    0.45
  -3  10  -1    4.44    0.20
   4  -9   1    1.30    0.18
   4  -9   1    0.92    0.22
   4  -9   1    1.06    0.16
   4  -9   1    1.30    0.16
  -4   9  -1    1.15    0.16
  -4   9  -1    1.12    0.10
  -4   9  -1    0.76    0.22
  -4   9  -1    0.86    0.08
  -4   9  -1    1.25    0.18
   5  -8   1    0.20    0.11
   5  -8   1    0.04    0.14
   5  -8   1    0.07    0.14
   5  -8   1    0.27    0.19
  -5   8  -1    0.05    0.12
  -5   8  -1    0.05    0.14
  -5   8  -1    0.02    0.18
   6  -7   1    5.24    0.33
   6  -7   1    4.92    0.33
   6  -7   1    5.36    0.28
  -6   7  -1    4.80    0.47
  -6   7  -1    4.57    0.32
  -6   7  -1    5.23    0.30
   7  -6   1    0.11    0.12
   7  -6   1    0.30    0.18
   7  -6   1    0.26    0.17
  -7   6  -1    0.11    0.22
  -7   6  -1    0.38    0.17
   8  -5   1    0.70    0.16
   8  -5   1    0.90    0.22
  -8   5  -1    1.07    0.26
  -8   5  -1    0.54    0.20
   9  -4   1    2.75    0.30
  -9   4  -1    2.69    0.35
  -9   4  -1    2.92    0.30
  10  -3   1    1.02    0.25
  10  -3   1    1.07    0.15
 -10   3  -1    0.81    0.29
 -10   3  -1    1.16    0.26
  11  -2   1    2.78    0.30
 -11   2  -1    2.92    0.38
 -11   2  -1    3.53    0.34
  12  -1   1    0.84    0.28
 -12   1  -1    1.37    0.30
 -12   1  -1    0.50    0.30
  13   0   1    1.72    0.33
 -13   0  -1    1.13    0.33
 -13   0  -1    2.25    0.36
  14   1   1    1.89    0.36
 -14  -1  -1    0.95    0.30
 -14  -1  -1    1.41    0.34
  -4 -18   1    0.99    0.28
  -4 -18   1    0.81    0.25
   4  18  -1    1.07    0.32
   4  18  -1    0.90    0.27
   4  18  -1    1.01    0.26
   4  18  -1    1.28    0.30
   4  18  -1    0.88    0.27
  -3 -17   1   -0.16    0.21
  -3 -17   1   -0.04    0.25
   3  17  -1    0.22    0.27
   3  17  -1    0.06    0.21
   3  17  -1    0.22    0.21
   3  17  -1   -0.21    0.21
  -2 -16   1    0.16    0.24
  -2 -16   1   -0.29    0.18
   2  16  -1    0.06    0.19
   2  16  -1    0.01    0.18
   2  16  -1    0.07    0.23
  -1 -15   1    4.83    0.40
  -1 -15   1    5.08    0.35
   1  15  -1    5.09    0.42
   1  15  -1    5.48    0.35
   1  15  -1    5.17    0.54
   0 -14   1    7.65    0.42
   0 -14   1    8.17    0.37
   0  14  -1    7.66    0.60
   0  14  -1    8.40    0.38
   0  14  -1    7.98    0.43
   1 -13   1    0.04    0.13
   1 -13   1    0.31    0.22
   1 -13   1    0.08    0.09
  -1  13  -1   -0.09    0.16
  -1  13  -1    0.25    0.25
  -1  13  -1    0.27    0.13
   2 -12   1    3.96    0.24
   2 -12   1    3.07    0.33
  -2  12  -1    3.76    0.29
  -2  12  -1    3.73    0.23
  -2  12  -1    3.19    0.39
   3 -11   1   -0.06    0.12
   3 -11   1   -0.31    0.19
  -3  11  -1   -0.03    0.12
  -3  11  -1    0.00    0.08
  -3  11  -1   -0.11    0.13
  -3  11  -1   -0.12    0.22
   4 -10   1   -0.13    0.14
   4 -10   1   -0.24    0.19
  -4  10  -1    0.02    0.23
  -4  10  -1   -0.11    0.13
  -4  10  -1    0.07    0.05
  -4  10  -1   -0.15    0.13
   5  -9   1    3.04    0.30
   5  -9   1    2.52    0.30
   5  -9   1    3.80    0.25
  -5   9  -1    3.10    0.26
  -5   9  -1    2.68    0.36
  -5   9  -1    2.84    0.25
   6  -8   1    8.79    0.42
  -6   8  -1    8.65    0.60
  -6   8  -1    8.40    0.41
  -6   8  -1    9.03    0.38
   7  -7   1   10.00    0.47
  -7   7  -1   10.09    0.47
  -7   7  -1    9.96    0.63
   8  -6   1    0.01    0.18
  -8   6  -1   -0.02    0.18
  -8   6  -1   -0.08    0.23
   9  -5   1    1.19    0.24
  -9   5  -1    1.16    0.25
  -9   5  -1    0.77    0.27
  10  -4   1    3.84    0.34
 -10   4  -1    4.34    0.35
 -10   4  -1    3.76    0.42
  11  -3   1    2.90    0.34
 -11   3  -1    3.07    0.36
 -11   3  -1    2.44    0.36
  12  -2   1    6.67    0.50
 -12   2  -1    5.90    0.49
 -12   2  -1    4.96    0.54
  13  -1   1    2.83    0.37
 -13   1  -1    1.48    0.37
 -13   1  -1    2.75    0.34
  -2 -17   1    2.07    0.30
  -2 -17   1    2.43    0.30
   2  17  -1    2.44    0.39
   2  17  -1    2.61    0.31
  -1 -16   1   -0.03    0.19
  -1 -16   1    0.09    0.24
   1  16  -1    0.31    0.28
   1  16  -1    0.28    0.20
   0 -15   1    0.29    0.18
   0  15  -1    0.13    0.27
   0  15  -1    0.11    0.17
   1 -14   1    7.10    0.45
   1 -14   1    6.60    0.24
  -1  14  -1    7.31    0.43
  -1  14  -1    6.52    0.59
   2 -13   1    0.02    0.11
   2 -13   1   -0.14    0.21
  -2  13  -1   -0.06    0.16
  -2  13  -1   -0.19    0.25
   3 -12   1    1.56    0.27
   3 -12   1    1.88    0.19
  -3  12  -1    1.58    0.34
  -3  12  -1    1.39    0.21
   4 -11   1    0.07    0.15
   4 -11   1    0.22    0.17
  -4  11  -1    0.05    0.15
  -4  11  -1    0.01    0.25
   5 -10   1   -0.19    0.20
   5 -10   1    0.03    0.16
  -5  10  -1   -0.24    0.13
  -5  10  -1    0.13    0.26
  -5  10  -1   -0.14    0.13
   6  -9   1    4.70    0.38
   6  -9   1    5.06    0.37
  -6   9  -1    4.82    0.33
  -6   9  -1    4.94    0.31
  -6   9  -1    5.08    0.53
   7  -8   1    5.36    0.38
  -7   8  -1    5.26    0.37
  -7   8  -1    5.87    0.55
   8  -7   1    2.63    0.28
  -8   7  -1    2.16    0.36
  -8   7  -1    2.36    0.28
   9  -6   1    3.40    0.33
  -9   6  -1    3.42    0.41
  -9   6  -1    3.80    0.35
  10  -5   1    0.74    0.25
 -10   5  -1    1.03    0.27
 -10   5  -1    1.07    0.31
  11  -4   1    0.07    0.24
 -11   4  -1   -0.07    0.22
 -11   4  -1   -0.19    0.25
  12  -3   1    0.88    0.29
 -12   3  -1    0.12    0.28
 -12   3  -1    0.78    0.29
  13  -2   1    2.79    0.39
 -13   2  -1    3.79    0.42
 -13   2  -1    2.43    0.41
  -1 -17   1    0.79    0.29
   1  17  -1    0.42    0.30
   1  17  -1    0.68    0.25
   0 -16   1    0.27    0.23
   0  16  -1   -0.10    0.20
   0  16  -1    0.26    0.30
   1 -15   1    2.04    0.32
  -1  15  -1    2.75    0.38
  -1  15  -1    2.64    0.28
   2 -14   1    1.60    0.16
   2 -14   1    2.05    0.31
  -2  14  -1    1.34    0.31
  -2  14  -1    1.49    0.23
   3 -13   1    2.04    0.20
   3 -13   1    2.03    0.32
  -3  13  -1    2.27    0.24
  -3  13  -1    2.25    0.37
   4 -12   1   -0.09    0.15
   4 -12   1   -0.18    0.22
  -4  12  -1   -0.01    0.26
  -4  12  -1    0.07    0.15
   5 -11   1    0.42    0.23
   5 -11   1    0.36    0.16
  -5  11  -1    0.59    0.30
  -5  11  -1    0.35    0.16
   6 -10   1    0.05    0.17
   6 -10   1   -0.08    0.22
  -6  10  -1    0.01    0.14
  -6  10  -1   -0.01    0.27
   7  -9   1   -0.02    0.20
   7  -9   1    0.10    0.23
  -7   9  -1   -0.01    0.27
  -7   9  -1    0.42    0.19
   8  -8   1    1.69    0.26
  -8   8  -1    2.10    0.37
  -8   8  -1    2.31    0.28
   9  -7   1    5.24    0.42
  -9   7  -1    4.89    0.42
  -9   7  -1    5.05    0.57
  10  -6   1    1.15    0.28
 -10   6  -1    1.24    0.28
 -10   6  -1    0.85    0.32
  11  -5   1    4.76    0.46
 -11   5  -1    3.86    0.47
 -11   5  -1    5.52    0.47
  12  -4   1    3.60    0.41
 -12   4  -1    3.69    0.46
 -12   4  -1    5.46    0.50
   1 -16   1    0.34    0.27
  -1  16  -1    0.17    0.29
   2 -15   1    1.41    0.30
  -2  15  -1    0.96    0.35
   3 -14   1    0.45    0.15
   3 -14   1    0.33    0.26
  -3  14  -1    0.44    0.31
   4 -13   1    0.01    0.16
   4 -13   1    0.16    0.24
  -4  13  -1   -0.05    0.27
   5 -12   1    7.05    0.48
   5 -12   1    6.50    0.39
  -5  12  -1    6.50    0.64
   6 -11   1    2.45    0.34
   6 -11   1    2.61    0.28
  -6  11  -1    2.64    0.41
   7 -10   1    0.02    0.19
   7 -10   1    0.01    0.24
  -7  10  -1    0.37    0.32
   8  -9   1   -0.06    0.20
   8  -9   1    0.00    0.25
  -8   9  -1   -0.18    0.28
   9  -8   1   -0.29    0.21
  -9   8  -1   -0.34    0.28
  10  -7   1    0.02    0.24
 -10   7  -1   -0.22    0.23
 -10   7  -1   -0.19    0.29
  11  -6   1    3.17    0.38
 -11   6  -1    2.72    0.45
 -11   6  -1    3.32    0.38
   4 -14   1    1.68    0.33
   4 -14   1    1.25    0.20
  -4  14  -1    1.33    0.38
   5 -13   1    0.22    0.26
   5 -13   1    0.03    0.18
  -5  13  -1   -0.34    0.30
   6 -12   1   -0.13    0.19
   6 -12   1   -0.04    0.25
  -6  12  -1   -0.30    0.29
   7 -11   1    2.63    0.37
   7 -11   1    2.21    0.30
  -7  11  -1    2.17    0.43
   8 -10   1    0.64    0.29
   8 -10   1    0.38    0.25
  -8  10  -1    0.43    0.34
   9  -9   1    4.67    0.43
  -9   9  -1    3.72    0.49
  -9   8   2    0.37    0.35
   9  -8  -2    0.90    0.29
  -8   9   2    0.15    0.34
   8  -9  -2    0.38    0.24
   8  -9  -2    0.70    0.27
  -7  10   2    1.30    0.37
   7 -10  -2    1.57    0.27
   7 -10  -2    1.40    0.29
  -6  11   2    0.31    0.34
   6 -11  -2    0.71    0.25
   6 -11  -2    0.56    0.22
  -5  12   2    0.93    0.35
   5 -12  -2    1.38    0.23
   5 -12  -2    1.08    0.26
  -4  13   2    3.74    0.49
   4 -13  -2    4.09    0.39
   4 -13  -2    3.70    0.31
  -3  14   2   -0.20    0.31
   3 -14  -2   -0.06    0.14
   3 -14  -2    0.20    0.23
  -2  15   2    0.08    0.31
   2 -15  -2    0.24    0.23
 -11   5   2    0.22    0.20
 -11   5   2    0.25    0.34
  11  -5  -2    0.41    0.27
 -10   6   2    0.16    0.25
 -10   6   2   -0.31    0.33
  10  -6  -2   -0.23    0.17
  -9   7   2    1.67    0.29
  -9   7   2    1.68    0.39
   9  -7  -2    1.85    0.30
  -8   8   2    1.22    0.36
  -8   8   2    0.95    0.24
   8  -8  -2    1.45    0.27
  -7   9   2    1.76    0.33
   7  -9  -2    2.24    0.29
   7  -9  -2    1.63    0.28
  -6  10   2    5.57    0.61
   6 -10  -2    5.52    0.40
   6 -10  -2    5.29    0.40
  -5  11   2    0.46    0.31
   5 -11  -2    0.22    0.19
   5 -11  -2    0.75    0.24
  -4  12   2    0.39    0.31
   4 -12  -2    0.43    0.21
   4 -12  -2    0.35    0.17
  -3  13   2    0.40    0.30
   3 -13  -2    0.61    0.16
   3 -13  -2    0.42    0.22
  -2  14   2    0.13    0.30
   2 -14  -2    0.29    0.22
   2 -14  -2    0.05    0.13
  -1  15   2    3.12    0.43
   1 -15  -2    3.51    0.35
   0  16   2    2.32    0.39
   0  16   2    2.24    0.38
   0 -16  -2    1.79    0.30
   1  17   2    0.15    0.22
   1  17   2   -0.21    0.30
  -1 -17  -2   -0.09    0.23
 -12   3   2    1.43    0.33
 -12   3   2    0.69    0.37
  12  -3  -2    1.74    0.35
 -11   4   2    2.15    0.44
 -11   4   2    3.05    0.38
  11  -4  -2    2.78    0.37
 -10   5   2    1.37    0.29
 -10   5   2    1.28    0.36
  10  -5  -2    1.51    0.30
  -9   6   2    0.34    0.23
  -9   6   2    0.41    0.30
   9  -6  -2    0.45    0.24
  -8   7   2   -0.17    0.27
  -8   7   2    0.02    0.20
   8  -7  -2   -0.13    0.20
  -7   8   2    0.01    0.18
  -7   8   2    0.30    0.28
   7  -8  -2    0.21    0.22
  -6   9   2    5.76    0.58
  -6   9   2    4.99    0.36
   6  -9  -2    4.87    0.36
   6  -9  -2    5.03    0.37
  -5  10   2    7.63    0.43
  -5  10   2    7.64    0.63
   5 -10  -2    7.46    0.41
   5 -10  -2    7.24    0.42
  -4  11   2    6.37    0.53
   4 -11  -2    6.92    0.41
   4 -11  -2    7.51    0.36
  -3  12   2    2.24    0.39
   3 -12  -2    3.24    0.26
   3 -12  -2    2.55    0.29
  -2  13   2    3.75    0.44
   2 -13  -2    4.58    0.27
   2 -13  -2    4.11    0.35
  -1  14   2    0.69    0.31
   1 -14  -2    0.56    0.21
   1 -14  -2    0.53    0.11
   0  15   2    0.43    0.26
   0  15   2    0.44    0.29
   0 -15  -2    0.12    0.20
   1  16   2   -0.33    0.26
   1  16   2    0.28    0.19
   1  16   2    0.53    0.28
  -1 -16  -2    0.25    0.23
   2  17   2    1.49    0.25
   2  17   2    1.59    0.35
   2  17   2    1.41    0.35
  -2 -17  -2    1.38    0.29
 -12   2   2    2.19    0.42
 -12   2   2    3.07    0.38
  12  -2  -2    3.51    0.40
 -11   3   2    0.38    0.26
 -11   3   2    0.12    0.30
  11  -3  -2    0.26    0.20
 -10   4   2    0.33    0.25
 -10   4   2    0.49    0.31
  10  -4  -2    0.35    0.25
  -9   5   2    7.49    0.48
  -9   5   2    6.04    0.58
   9  -5  -2    7.63    0.48
  -8   6   2    7.11    0.60
  -8   6   2    7.98    0.46
   8  -6  -2    7.63    0.46
  -7   7   2   -0.07    0.18
  -7   7   2   -0.08    0.25
   7  -7  -2   -0.14    0.20
  -6   8   2    1.32    0.21
  -6   8   2    1.14    0.31
   6  -8  -2    1.27    0.22
  -5   9   2    5.30    0.54
  -5   9   2    4.93    0.32
   5  -9  -2    4.85    0.35
   5  -9  -2    5.24    0.33
  -4  10   2    8.10    0.30
  -4  10   2    8.34    0.60
  -4  10   2    8.04    0.38
   4 -10  -2    8.04    0.39
   4 -10  -2    7.71    0.41
  -3  11   2   11.16    0.39
  -3  11   2   11.58    0.70
   3 -11  -2   11.46    0.43
   3 -11  -2   10.89    0.48
  -2  12   2    0.02    0.11
  -2  12   2    0.22    0.25
   2 -12  -2    0.01    0.12
   2 -12  -2   -0.07    0.17
  -1  13   2    0.19    0.26
  -1  13   2    0.26    0.13
   1 -13  -2   -0.03    0.17
   1 -13  -2    0.12    0.11
   0  14   2    0.12    0.27
   0  14   2    0.13    0.15
   0 -14  -2    0.35    0.20
   0 -14  -2    0.30    0.07
   1  15   2    0.06    0.16
   1  15   2    0.34    0.27
   1  15   2    0.47    0.26
  -1 -15  -2    0.04    0.21
   2  16   2    2.63    0.27
   2  16   2    2.43    0.37
   2  16   2    2.67    0.38
   2  16   2    3.38    0.35
  -2 -16  -2    2.60    0.29
  -2 -16  -2    2.71    0.33
   3  17   2    0.73    0.29
   3  17   2    0.79    0.22
   3  17   2    0.73    0.30
   3  17   2    1.08    0.24
  -3 -17  -2    0.28    0.24
  -3 -17  -2    0.57    0.25
   4  18   2    0.69    0.29
   4  18   2    0.78    0.31
   4  18   2    1.11    0.27
   4  18   2    0.97    0.24
   4  18   2    1.31    0.29
  -4 -18  -2    0.87    0.26
  -4 -18  -2    0.40    0.27
 -13   0   2    7.17    0.67
 -13   0   2    8.48    0.60
  13   0  -2    9.52    0.61
 -12   1   2    2.03    0.30
 -12   1   2    1.38    0.36
  12  -1  -2    2.41    0.31
 -11   2   2    4.08    0.48
 -11   2   2    6.20    0.49
  11  -2  -2    5.69    0.38
  11  -2  -2    5.51    0.48
 -10   3   2    0.47    0.30
 -10   3   2    0.74    0.26
  10  -3  -2    0.86    0.26
  10  -3  -2    0.96    0.19
  -9   4   2   -0.06    0.20
  -9   4   2   -0.20    0.24
   9  -4  -2    0.02    0.16
  -8   5   2    0.43    0.27
  -8   5   2    0.35    0.20
   8  -5  -2    0.21    0.16
  -7   6   2    0.32    0.15
  -7   6   2    0.19    0.25
   7  -6  -2    0.24    0.19
  -6   7   2    8.60    0.34
  -6   7   2    7.77    0.57
  -6   7   2    7.64    0.41
   6  -7  -2    7.81    0.41
   6  -7  -2    8.49    0.42
  -5   8   2   11.21    0.45
  -5   8   2   11.46    0.66
  -5   8   2   11.29    0.41
   5  -8  -2   10.81    0.45
   5  -8  -2   10.58    0.46
   5  -8  -2   10.65    0.45
  -4   9   2    0.10    0.22
  -4   9   2    0.02    0.08
  -4   9   2   -0.15    0.11
  -4   9   2    0.29    0.13
   4  -9  -2   -0.01    0.16
   4  -9  -2   -0.01    0.12
   4  -9  -2    0.03    0.13
  -3  10   2    1.37    0.17
  -3  10   2    1.43    0.13
  -3  10   2    1.52    0.30
  -3  10   2    1.49    0.17
   3 -10  -2    1.25    0.17
   3 -10  -2    1.61    0.19
   3 -10  -2    1.12    0.21
  -2  11   2   20.19    0.62
  -2  11   2   19.11    0.57
  -2  11   2   18.87    0.87
  -2  11   2   19.49    0.56
   2 -11  -2   18.18    0.64
   2 -11  -2   18.68    0.56
  -1  12   2    4.51    0.28
  -1  12   2    3.86    0.46
  -1  12   2    4.07    0.26
   1 -12  -2    4.01    0.22
   1 -12  -2    3.53    0.31
   0  13   2   21.42    0.90
   0  13   2   21.60    0.67
   0 -13  -2   21.11    0.53
   0 -13  -2   19.79    0.69
   1  14   2    0.24    0.20
   1  14   2    0.22    0.16
   1  14   2    0.39    0.20
  -1 -14  -2   -0.02    0.15
  -1 -14  -2    0.07    0.19
   2  15   2    1.66    0.31
   2  15   2    1.50    0.22
   2  15   2    1.36    0.29
  -2 -15  -2    1.90    0.27
  -2 -15  -2    1.12    0.24
   3  16   2    1.22    0.29
   3  16   2    0.86    0.23
   3  16   2    0.89    0.28
   3  16   2    0.64    0.21
  -3 -16  -2    0.49    0.22
  -3 -16  -2    0.52    0.22
   4  17   2    2.25    0.33
   4  17   2    1.93    0.28
   4  17   2    1.69    0.33
   4  17   2    2.24    0.35
   4  17   2    1.96    0.28
  -4 -17  -2    2.04    0.31
  -4 -17  -2    1.48    0.30
   5  18   2    0.37    0.23
   5  18   2    0.27    0.22
   5  18   2    0.36    0.28
   5  18   2    0.14    0.22
   5  18   2    0.17    0.28
  -5 -18  -2   -0.10    0.24
  -5 -18  -2    0.16    0.26
 -13  -1   2    3.01    0.39
 -13  -1   2    2.15    0.41
  13   1  -2    2.47    0.37
  13   1  -2    2.27    0.31
 -12   0   2   12.08    0.64
 -12   0   2   10.63    0.71
  12   0  -2   11.22    0.55
  12   0  -2   12.64    0.64
 -11   1   2   11.94    0.61
 -11   1   2   12.09    0.73
  11  -1  -2   11.52    0.60
  11  -1  -2   11.52    0.52
 -10   2   2    0.13    0.26
 -10   2   2   -0.46    0.21
  10  -2  -2   -0.18    0.22
  10  -2  -2    0.06    0.16
  -9   3   2    0.93    0.24
  -9   3   2    0.90    0.28
   9  -3  -2    1.08    0.25
   9  -3  -2    1.06    0.19
  -8   4   2    2.97    0.30
  -8   4   2    3.45    0.26
  -8   4   2    2.70    0.35
   8  -4  -2    2.80    0.26
   8  -4  -2    2.99    0.29
  -7   5   2   -0.01    0.22
  -7   5   2   -0.01    0.17
  -7   5   2    0.08    0.13
   7  -5  -2    0.13    0.09
   7  -5  -2    0.08    0.17
  -6   6   2    0.24    0.24
  -6   6   2    0.55    0.18
  -6   6   2    0.50    0.14
   6  -6  -2    0.62    0.18
   6  -6  -2    0.51    0.18
   6  -6  -2    0.55    0.09
  -5   7   2   12.79    0.49
  -5   7   2   12.69    0.69
  -5   7   2   13.90    0.46
   5  -7  -2   13.77    0.39
   5  -7  -2   13.89    0.50
   5  -7  -2   13.58    0.50
  -4   8   2   20.50    0.62
  -4   8   2   18.94    0.83
  -4   8   2   20.97    0.56
  -4   8   2   20.72    0.63
   4  -8  -2   21.21    0.63
   4  -8  -2   19.82    0.64
   4  -8  -2   20.98    0.63
  -3   9   2    6.41    0.32
  -3   9   2    6.46    0.50
  -3   9   2    6.45    0.26
  -3   9   2    6.68    0.31
   3  -9  -2    6.67    0.32
   3  -9  -2    6.49    0.34
   3  -9  -2    6.06    0.32
  -2  10   2    1.40    0.15
  -2  10   2    1.80    0.18
  -2  10   2    1.21    0.14
  -2  10   2    1.12    0.27
   2 -10  -2    1.39    0.16
   2 -10  -2    1.29    0.21
   2 -10  -2    1.31    0.15
  -1  11   2    0.27    0.12
  -1  11   2    0.07    0.09
  -1  11   2    0.05    0.22
   1 -11  -2   -0.01    0.03
   1 -11  -2    0.20    0.17
   1 -11  -2    0.20    0.10
   0  12   2   14.55    0.41
   0  12   2   15.74    0.43
   0  12   2   15.15    0.74
   0  12   2   14.75    0.51
   0 -12  -2   14.64    0.40
   0 -12  -2   13.59    0.53
   0 -12  -2   14.81    0.40
   1  13   2   19.01    0.85
   1  13   2   19.01    0.63
  -1 -13  -2   18.35    0.64
  -1 -13  -2   19.00    0.60
   2  14   2    0.05    0.17
   2  14   2    0.49    0.25
   2  14   2    0.24    0.24
  -2 -14  -2    0.24    0.17
  -2 -14  -2    0.12    0.18
   3  15   2    0.48    0.20
   3  15   2    0.55    0.20
   3  15   2    0.64    0.26
   3  15   2    0.65    0.25
  -3 -15  -2    0.21    0.21
  -3 -15  -2    0.76    0.22
   4  16   2    0.22    0.24
   4  16   2    0.06    0.22
   4  16   2   -0.10    0.18
   4  16   2    0.42    0.20
   4  16   2    0.13    0.20
  -4 -16  -2    0.04    0.21
  -4 -16  -2   -0.10    0.21
   5  17   2    1.01    0.27
   5  17   2    0.73    0.24
   5  17   2    1.37    0.31
   5  17   2    1.18    0.25
   5  17   2    0.86    0.29
  -5 -17  -2    0.90    0.27
  -5 -17  -2    0.59    0.25
   6  18   2    0.55    0.24
   6  18   2    0.62    0.23
   6  18   2    0.15    0.27
   6  18   2    0.17    0.24
   6  18   2    0.37    0.27
  -6 -18  -2    0.22    0.26
  -6 -18  -2   -0.32    0.25
 -14  -3   2    3.92    0.44
 -14  -3   2    3.31    0.44
  14   3  -2    4.00    0.43
  14   3  -2    4.21    0.43
 -13  -2   2    1.80    0.34
 -13  -2   2    1.12    0.36
  13   2  -2    1.54    0.33
  13   2  -2    1.91    0.31
 -12  -1   2    1.06    0.34
 -12  -1   2    1.83    0.32
  12   1  -2    1.86    0.32
  12   1  -2    1.83    0.28
 -11   0   2    1.42    0.25
 -11   0   2    1.27    0.33
  11   0  -2    1.24    0.24
  11   0  -2    1.21    0.23
 -10   1   2    9.26    0.61
 -10   1   2    9.96    0.53
  10  -1  -2    9.71    0.52
  10  -1  -2    9.48    0.46
  -9   2   2    0.12    0.14
  -9   2   2   -0.09    0.22
  -9   2   2   -0.14    0.14
   9  -2  -2   -0.15    0.14
   9  -2  -2   -0.09    0.15
   9  -2  -2   -0.30    0.12
  -8   3   2   -0.13    0.18
  -8   3   2    0.04    0.13
  -8   3   2   -0.10    0.21
   8  -3  -2    0.07    0.14
   8  -3  -2    0.08    0.19
   8  -3  -2   -0.19    0.10
  -7   4   2    0.56    0.23
  -7   4   2   -0.02    0.17
  -7   4   2    0.67    0.15
   7  -4  -2    0.76    0.19
   7  -4  -2    0.68    0.15
   7  -4  -2    0.57    0.11
  -6   5   2    0.20    0.13
  -6   5   2   -0.09    0.21
  -6   5   2   -0.09    0.15
   6  -5  -2    0.16    0.12
   6  -5  -2    0.04    0.08
   6  -5  -2    0.12    0.15
  -5   6   2    1.73    0.29
  -5   6   2    1.71    0.17
  -5   6   2    1.42    0.19
   5  -6  -2    1.91    0.21
   5  -6  -2    1.83    0.14
   5  -6  -2    1.53    0.20
  -4   7   2   79.32    2.45
  -4   7   2   82.29    2.04
  -4   7   2   80.20    1.92
  -4   7   2   82.67    1.94
   4  -7  -2   83.47    1.93
   4  -7  -2   79.72    1.92
  -3   8   2    0.80    0.10
  -3   8   2    0.68    0.14
  -3   8   2    0.87    0.14
  -3   8   2    0.79    0.24
   3  -8  -2    0.67    0.15
   3  -8  -2    0.76    0.17
   3  -8  -2    0.74    0.14
  -2   9   2    2.12    0.29
  -2   9   2    2.36    0.20
  -2   9   2    2.44    0.21
  -2   9   2    2.45    0.18
   2  -9  -2    2.15    0.20
   2  -9  -2    2.27    0.23
   2  -9  -2    2.48    0.20
  -1  10   2    4.32    0.43
  -1  10   2    3.98    0.21
  -1  10   2    4.50    0.24
   1 -10  -2    3.19    0.19
   1 -10  -2    3.91    0.21
   1 -10  -2    4.10    0.28
   0  11   2    0.24    0.20
   0  11   2    0.21    0.13
   0  11   2    0.02    0.08
   0  11   2    0.07    0.08
   0 -11  -2    0.03    0.14
   0 -11  -2    0.04    0.08
   0 -11  -2   -0.07    0.08
   1  12   2    1.99    0.10
   1  12   2    1.94    0.20
   1  12   2    2.19    0.29
  -1 -12  -2    1.90    0.20
  -1 -12  -2    2.15    0.24
  -1 -12  -2    2.10    0.09
  -1 -12  -2    1.83    0.09
   2  13   2    1.63    0.21
   2  13   2    1.83    0.29
   2  13   2    1.56    0.29
  -2 -13  -2    2.02    0.23
  -2 -13  -2    1.72    0.24
   3  14   2    7.28    0.41
   3  14   2    7.44    0.54
   3  14   2    7.52    0.52
  -3 -14  -2    6.80    0.39
  -3 -14  -2    7.18    0.40
   4  15   2    3.47    0.37
   4  15   2    2.49    0.32
   4  15   2    2.58    0.34
   4  15   2    2.72    0.28
   4  15   2    3.13    0.33
  -4 -15  -2    2.35    0.29
  -4 -15  -2    2.72    0.30
   5  16   2   -0.22    0.22
   5  16   2    0.19    0.21
   5  16   2    0.26    0.22
   5  16   2    0.38    0.20
   5  16   2    0.18    0.20
  -5 -16  -2    0.04    0.21
  -5 -16  -2    0.33    0.23
   6  17   2    0.50    0.24
   6  17   2    0.56    0.25
   6  17   2    0.83    0.28
   6  17   2    0.69    0.26
   6  17   2    0.51    0.22
  -6 -17  -2    0.18    0.25
  -6 -17  -2    0.76    0.27
   7  18   2    0.96    0.27
   7  18   2    1.10    0.28
   7  18   2    0.79    0.25
   7  18   2    0.79    0.26
   7  18   2    1.08    0.30
  -7 -18  -2    0.40    0.28
  -7 -18  -2    0.44    0.28
 -14  -4   2    0.11    0.20
 -14  -4   2   -0.22    0.27
 -14  -4   2   -0.41    0.26
  14   4  -2   -0.24    0.27
  14   4  -2   -0.11    0.27
  14   4  -2    0.10    0.32
 -13  -3   2    1.01    0.21
 -13  -3   2    1.16    0.30
 -13  -3   2    0.29    0.31
  13   3  -2    1.01    0.30
  13   3  -2    1.44    0.33
  13   3  -2    0.81    0.26
 -12  -2   2    9.72    0.41
 -12  -2   2    9.22    0.55
 -12  -2   2    8.72    0.67
  12   2  -2    9.10    0.53
  12   2  -2   10.02    0.56
  12   2  -2   10.00    0.64
 -11  -1   2    3.21    0.24
 -11  -1   2    3.17    0.31
 -11  -1   2    2.38    0.37
  11   1  -2    3.41    0.38
  11   1  -2    2.79    0.31
  11   1  -2    2.84    0.29
 -10   0   2   -0.04    0.24
 -10   0   2    0.23    0.12
 -10   0   2   -0.19    0.20
  10   0  -2    0.04    0.18
  10   0  -2   -0.19    0.14
  10   0  -2   -0.32    0.20
  -9   1   2    0.67    0.22
  -9   1   2    1.09    0.18
  -9   1   2    0.38    0.22
  -9   1   2    0.49    0.11
   9  -1  -2    0.54    0.19
   9  -1  -2    0.36    0.20
   9  -1  -2    0.32    0.14
  -8   2   2   24.15    0.59
  -8   2   2   23.33    0.92
  -8   2   2   23.75    0.72
  -8   2   2   22.29    0.75
   8  -2  -2   23.45    0.76
   8  -2  -2   23.48    0.68
   8  -2  -2   22.87    0.73
  -7   3   2   13.45    0.53
  -7   3   2   14.17    0.49
  -7   3   2   14.47    0.37
  -7   3   2   14.26    0.67
   7  -3  -2   14.51    0.55
   7  -3  -2   13.57    0.49
   7  -3  -2   13.68    0.44
   7  -3  -2   14.08    0.53
  -6   4   2    7.05    0.31
  -6   4   2    6.93    0.36
  -6   4   2    6.75    0.48
   6  -4  -2    7.24    0.36
   6  -4  -2    6.54    0.35
   6  -4  -2    6.44    0.31
   6  -4  -2    6.92    0.26
  -5   5   2    0.35    0.15
  -5   5   2    0.27    0.21
  -5   5   2    0.47    0.12
   5  -5  -2    0.47    0.15
   5  -5  -2    0.48    0.08
   5  -5  -2    0.26    0.14
  -4   6   2    0.77    0.19
  -4   6   2    0.40    0.14
  -4   6   2    0.76    0.13
   4  -6  -2    0.74    0.08
   4  -6  -2    0.92    0.15
   4  -6  -2    0.54    0.14
  -3   7   2   12.67    0.37
  -3   7   2   12.52    0.61
  -3   7   2   12.54    0.42
  -3   7   2   12.39    0.42
   3  -7  -2   12.41    0.43
   3  -7  -2   12.28    0.43
   3  -7  -2   12.63    0.42
  -2   8   2   14.85    0.67
  -2   8   2   15.32    0.46
  -2   8   2   15.74    0.49
  -2   8   2   15.01    0.45
  -2   8   2   15.23    0.45
   2  -8  -2   15.43    0.46
   2  -8  -2   15.14    0.50
   2  -8  -2   15.54    0.46
  -1   9   2   22.04    0.57
  -1   9   2   21.25    0.57
  -1   9   2   21.18    0.60
  -1   9   2   22.07    0.85
   1  -9  -2   21.84    0.65
   1  -9  -2   20.86    0.57
   1  -9  -2   21.77    0.57
   0  10   2    1.20    0.24
   0  10   2    1.57    0.14
   0  10   2    1.65    0.16
   0  10   2    1.72    0.13
   0 -10  -2    1.47    0.14
   0 -10  -2    1.51    0.14
   0 -10  -2    1.56    0.16
   0 -10  -2    1.53    0.19
   1  11   2    9.06    0.25
   1  11   2    8.99    0.25
   1  11   2    9.42    0.38
   1  11   2    9.03    0.49
  -1 -11  -2    8.89    0.39
  -1 -11  -2    9.86    0.37
  -1 -11  -2    9.40    0.25
  -1 -11  -2    8.82    0.24
   2  12   2    1.23    0.25
   2  12   2    1.36    0.19
  -2 -12  -2    1.38    0.21
  -2 -12  -2    1.51    0.20
   3  13   2    1.11    0.25
   3  13   2    1.06    0.25
   3  13   2    1.25    0.19
  -3 -13  -2    1.47    0.22
  -3 -13  -2    1.23    0.21
   4  14   2    1.73    0.26
   4  14   2    1.68    0.24
   4  14   2    2.15    0.26
   4  14   2    1.57    0.27
   4  14   2    1.83    0.29
  -4 -14  -2    1.81    0.26
  -4 -14  -2    2.02    0.26
   5  15   2    8.87    0.49
   5  15   2   10.23    0.63
   5  15   2    9.58    0.57
   5  15   2    9.18    0.52
   5  15   2    8.94    0.47
  -5 -15  -2    8.76    0.47
  -5 -15  -2    8.99    0.47
   6  16   2    0.44    0.21
   6  16   2    0.30    0.23
   6  16   2    0.20    0.21
   6  16   2    0.34    0.21
  -6 -16  -2    0.16    0.24
  -6 -16  -2    0.35    0.23
   7  17   2    1.41    0.29
   7  17   2    1.12    0.27
   7  17   2    1.14    0.26
   7  17   2    1.14    0.30
   7  17   2    0.94    0.24
  -7 -17  -2    0.84    0.29
  -7 -17  -2    1.43    0.30
   8  18   2    0.59    0.26
   8  18   2    0.52    0.27
   8  18   2    0.44    0.25
   8  18   2    0.24    0.26
   8  18   2    0.12    0.23
  -8 -18  -2    0.26    0.28
  -8 -18  -2    0.40    0.24
 -14  -5   2    0.12    0.19
 -14  -5   2   -0.03    0.27
  14   5  -2    0.12    0.31
  14   5  -2    0.18    0.27
  14   5  -2   -0.54    0.27
 -13  -4   2   -0.42    0.24
 -13  -4   2   -0.01    0.24
 -13  -4   2    0.01    0.19
  13   4  -2   -0.26    0.23
  13   4  -2   -0.22    0.27
  13   4  -2    0.28    0.26
 -12  -3   2    2.51    0.37
 -12  -3   2    3.77    0.27
 -12  -3   2    3.09    0.35
  12   3  -2    3.38    0.35
  12   3  -2    3.59    0.38
  12   3  -2    2.51    0.38
 -11  -2   2    0.09    0.17
 -11  -2   2    0.18    0.10
 -11  -2   2    0.31    0.15
 -11  -2   2   -0.14    0.24
  11   2  -2    0.03    0.19
  11   2  -2    0.14    0.25
  11   2  -2    0.22    0.17
 -10  -1   2   10.55    0.52
 -10  -1   2   11.27    0.48
 -10  -1   2   11.12    0.39
 -10  -1   2    9.86    0.62
  10   1  -2   10.54    0.48
  10   1  -2   10.28    0.55
  10   1  -2   10.95    0.51
  -9   0   2    2.82    0.29
  -9   0   2    2.89    0.20
  -9   0   2    3.29    0.29
  -9   0   2    2.43    0.32
   9   0  -2    2.14    0.28
   9   0  -2    2.60    0.23
   9   0  -2    2.30    0.25
   9   0  -2    2.45    0.27
  -8   1   2    0.59    0.17
  -8   1   2    0.38    0.21
  -8   1   2    0.37    0.19
  -8   1   2    0.60    0.11
   8  -1  -2    0.28    0.13
   8  -1  -2    0.55    0.20
   8  -1  -2    0.50    0.18
  -7   2   2    0.12    0.12
  -7   2   2   -0.17    0.11
  -7   2   2    0.07    0.19
  -7   2   2   -0.12    0.08
   7  -2  -2   -0.12    0.10
   7  -2  -2   -0.32    0.14
   7  -2  -2   -0.21    0.13
   7  -2  -2   -0.06    0.12
  -6   3   2   18.86    0.77
  -6   3   2   20.23    0.60
  -6   3   2   20.41    0.48
  -6   3   2   19.14    0.60
   6  -3  -2   20.02    0.62
   6  -3  -2   20.19    0.55
   6  -3  -2   18.11    0.60
   6  -3  -2   18.94    0.60
  -5   4   2   12.28    0.31
  -5   4   2   10.99    0.42
  -5   4   2   11.52    0.40
  -5   4   2   11.29    0.56
   5  -4  -2   11.50    0.34
   5  -4  -2   11.66    0.41
   5  -4  -2   11.51    0.43
  -4   5   2    0.09    0.12
  -4   5   2    0.05    0.11
  -4   5   2    0.00    0.09
  -4   5   2    0.07    0.16
  -4   5   2   -0.09    0.13
   4  -5  -2    0.08    0.15
   4  -5  -2    0.03    0.06
   4  -5  -2   -0.06    0.10
   4  -5  -2   -0.04    0.11
  -3   6   2    2.95    0.15
  -3   6   2    2.71    0.20
  -3   6   2    2.78    0.27
  -3   6   2    3.29    0.20
  -3   6   2    2.89    0.20
   3  -6  -2    3.01    0.30
   3  -6  -2    2.65    0.20
   3  -6  -2    2.30    0.22
  -2   7   2   -0.15    0.08
  -2   7   2    0.09    0.07
  -2   7   2   -0.02    0.10
  -2   7   2    0.10    0.09
  -2   7   2   -0.01    0.17
   2  -7  -2   -0.03    0.11
   2  -7  -2   -0.06    0.10
   2  -7  -2    0.12    0.09
   2  -7  -2   -0.09    0.13
  -1   8   2   -0.04    0.17
  -1   8   2    0.25    0.08
  -1   8   2    0.34    0.09
  -1   8   2    0.33    0.09
   1  -8  -2    0.41    0.13
   1  -8  -2    0.11    0.09
   1  -8  -2    0.25    0.09
   0   9   2   32.49    0.85
   0   9   2   32.46    0.76
   0   9   2   31.92    1.10
   0   9   2   31.21    0.76
   0  -9  -2   32.58    0.82
   0  -9  -2   30.97    0.76
   0  -9  -2   32.58    0.85
   1  10   2    1.18    0.23
   1  10   2    1.28    0.10
   1  10   2    1.27    0.15
   1  10   2    1.27    0.10
  -1 -10  -2    1.44    0.16
  -1 -10  -2    1.18    0.10
  -1 -10  -2    1.16    0.10
  -1 -10  -2    1.45    0.18
   2  11   2    0.02    0.17
   2  11   2    0.08    0.13
  -2 -11  -2    0.05    0.13
  -2 -11  -2   -0.04    0.14
   3  12   2   -0.27    0.18
   3  12   2    0.17    0.13
   3  12   2    0.21    0.19
  -3 -12  -2   -0.12    0.14
  -3 -12  -2    0.11    0.16
   4  13   2    0.53    0.22
   4  13   2    0.62    0.18
   4  13   2    0.78    0.22
  -4 -13  -2    0.31    0.19
  -4 -13  -2    0.67    0.19
   5  14   2    5.59    0.42
   5  14   2    5.23    0.39
   5  14   2    5.33    0.37
   5  14   2    6.13    0.47
   5  14   2    5.87    0.44
  -5 -14  -2    4.56    0.36
  -5 -14  -2    6.00    0.39
   6  15   2    1.40    0.26
   6  15   2    1.59    0.28
   6  15   2    1.51    0.26
   6  15   2    1.26    0.24
   6  15   2    1.67    0.29
  -6 -15  -2    1.41    0.28
  -6 -15  -2    1.42    0.26
   7  16   2    1.99    0.31
   7  16   2    1.88    0.29
   7  16   2    1.20    0.25
   7  16   2    1.47    0.30
   7  16   2    1.79    0.29
  -7 -16  -2    1.58    0.30
  -7 -16  -2    1.46    0.29
   8  17   2    1.71    0.30
   8  17   2    1.55    0.28
   8  17   2    1.38    0.28
   8  17   2    2.11    0.32
   8  17   2    1.87    0.33
  -8 -17  -2    1.32    0.26
  -8 -17  -2    1.63    0.32
   9  18   2    1.19    0.27
   9  18   2    1.07    0.29
   9  18   2    0.96    0.27
   9  18   2    1.46    0.34
   9  18   2    1.12    0.30
  -9 -18  -2    0.92    0.32
  -9 -18  -2    1.25    0.34
 -14  -6   2    2.24    0.34
 -14  -6   2    2.41    0.31
  14   6  -2    2.55    0.38
  14   6  -2    2.12    0.40
  14   6  -2    2.53    0.31
 -13  -5   2    0.02    0.23
 -13  -5   2    0.12    0.18
  13   5  -2   -0.15    0.17
  13   5  -2   -0.21    0.23
  13   5  -2   -0.06    0.28
 -12  -4   2    0.70    0.25
 -12  -4   2    1.32    0.22
 -12  -4   2    1.08    0.26
  12   4  -2    0.85    0.25
  12   4  -2    0.83    0.26
  12   4  -2    1.22    0.23
 -11  -3   2    7.76    0.47
 -11  -3   2    8.70    0.38
 -11  -3   2    8.09    0.54
  11   3  -2    8.19    0.43
  11   3  -2    8.42    0.56
  11   3  -2    8.13    0.47
 -10  -2   2    5.67    0.40
 -10  -2   2    5.38    0.30
 -10  -2   2    4.88    0.45
 -10  -2   2    5.18    0.28
  10   2  -2    5.60    0.39
  10   2  -2    5.93    0.41
  10   2  -2    5.33    0.40
  -9  -1   2    2.32    0.26
  -9  -1   2    2.07    0.20
  -9  -1   2    1.68    0.28
   9   1  -2    2.03    0.27
   9   1  -2    1.87    0.23
   9   1  -2    2.43    0.26
   9   1  -2    2.43    0.22
  -8   0   2   -0.16    0.18
  -8   0   2    0.05    0.17
  -8   0   2    0.03    0.15
  -8   0   2   -0.08    0.10
   8   0  -2   -0.17    0.16
   8   0  -2   -0.20    0.20
   8   0  -2    0.19    0.16
   8   0  -2    0.01    0.12
  -7   1   2    8.04    0.27
  -7   1   2    7.61    0.46
  -7   1   2    8.03    0.34
  -7   1   2    7.34    0.38
   7  -1  -2    8.28    0.38
   7  -1  -2    7.96    0.38
   7  -1  -2    7.34    0.36
   7  -1  -2    7.68    0.31
   7  -1  -2    8.13    0.45
  -6   2   2   16.06    0.54
  -6   2   2   17.01    0.53
  -6   2   2   16.07    0.67
  -6   2   2   17.02    0.43
   6  -2  -2   17.59    0.54
   6  -2  -2   16.68    0.48
   6  -2  -2   16.47    0.66
   6  -2  -2   16.80    0.55
   6  -2  -2   15.93    0.53
  -5   3   2    0.15    0.06
  -5   3   2   -0.06    0.16
  -5   3   2    0.13    0.10
  -5   3   2    0.25    0.16
  -5   3   2   -0.03    0.12
  -5   3   2    0.02    0.12
   5  -3  -2    0.17    0.07
   5  -3  -2    0.02    0.10
   5  -3  -2    0.22    0.14
   5  -3  -2    0.09    0.12
   5  -3  -2   -0.08    0.12
  -4   4   2   12.61    0.43
  -4   4   2   12.69    0.54
  -4   4   2   12.85    0.43
  -4   4   2   13.67    0.42
  -4   4   2   13.81    0.54
   4  -4  -2   13.14    0.43
   4  -4  -2   13.04    0.54
   4  -4  -2   12.87    0.43
   4  -4  -2   13.23    0.36
  -3   5   2    7.88    0.40
  -3   5   2    8.32    0.30
  -3   5   2    7.98    0.24
  -3   5   2    8.31    0.30
  -3   5   2    7.64    0.30
   3  -5  -2    7.97    0.24
   3  -5  -2    7.93    0.31
   3  -5  -2    8.08    0.31
   3  -5  -2    8.65    0.42
  -2   6   2    6.24    0.35
  -2   6   2    6.37    0.25
  -2   6   2    6.73    0.26
  -2   6   2    5.87    0.26
  -2   6   2    6.51    0.21
   2  -6  -2    6.54    0.27
   2  -6  -2    6.20    0.26
   2  -6  -2    6.13    0.26
   2  -6  -2    6.57    0.37
  -1   7   2   25.35    0.64
  -1   7   2   26.08    0.67
  -1   7   2   25.94    0.64
  -1   7   2   24.61    0.89
   1  -7  -2   26.78    0.65
   1  -7  -2   25.34    0.68
   1  -7  -2   25.46    0.64
   0   8   2    5.82    0.20
   0   8   2    5.72    0.24
   0   8   2    5.29    0.33
   0   8   2    5.76    0.20
   0  -8  -2    5.66    0.20
   0  -8  -2    5.62    0.26
   0  -8  -2    5.75    0.23
   1   9   2    1.52    0.19
   1   9   2    1.47    0.15
   1   9   2    1.75    0.10
   1   9   2    1.80    0.10
  -1  -9  -2    1.69    0.11
  -1  -9  -2    2.12    0.19
  -1  -9  -2    1.75    0.11
  -1  -9  -2    2.13    0.19
   2  10   2   28.63    0.82
   2  10   2   29.80    1.01
  -2 -10  -2   29.13    0.80
  -2 -10  -2   29.81    0.79
   3  11   2    0.05    0.13
   3  11   2    0.14    0.18
   3  11   2   -0.15    0.16
  -3 -11  -2    0.02    0.14
  -3 -11  -2    0.17    0.12
   4  12   2   36.99    1.22
   4  12   2   35.90    1.25
   4  12   2   35.03    1.15
  -4 -12  -2   35.35    0.98
  -4 -12  -2   36.73    0.99
   5  13   2    0.05    0.18
   5  13   2    0.10    0.17
   5  13   2   -0.02    0.17
   5  13   2   -0.19    0.17
  -5 -13  -2    0.09    0.18
  -5 -13  -2    0.22    0.19
   6  14   2    1.61    0.25
   6  14   2    1.31    0.25
   6  14   2    1.45    0.26
   6  14   2    1.48    0.27
  -6 -14  -2    1.60    0.26
  -6 -14  -2    1.41    0.22
   7  15   2    1.84    0.29
   7  15   2    2.14    0.28
   7  15   2    2.16    0.31
   7  15   2    2.05    0.30
  -7 -15  -2    2.16    0.30
  -7 -15  -2    1.64    0.29
   8  16   2    2.30    0.33
   8  16   2    2.40    0.30
   8  16   2    2.46    0.33
   8  16   2    2.12    0.30
  -8 -16  -2    2.29    0.30
  -8 -16  -2    2.26    0.32
   9  17   2    1.76    0.28
   9  17   2    1.82    0.34
   9  17   2    1.98    0.31
   9  17   2    2.15    0.35
  -9 -17  -2    1.57    0.35
  -9 -17  -2    1.83    0.30
 -14  -7   2    7.75    0.53
 -14  -7   2    7.51    0.46
  14   7  -2    7.54    0.64
  14   7  -2    6.70    0.61
  14   7  -2    8.29    0.53
 -13  -6   2    8.09    0.51
 -13  -6   2    7.01    0.44
  13   6  -2    7.66    0.59
  13   6  -2    7.29    0.49
  13   6  -2    6.75    0.52
 -12  -5   2    5.13    0.43
 -12  -5   2    4.69    0.33
  12   5  -2    4.73    0.43
  12   5  -2    5.08    0.42
  12   5  -2    5.06    0.50
 -11  -4   2    3.20    0.32
 -11  -4   2    4.30    0.32
 -11  -4   2    3.31    0.40
  11   4  -2    4.39    0.45
  11   4  -2    3.99    0.38
  11   4  -2    3.58    0.33
 -10  -3   2   -0.26    0.18
 -10  -3   2    0.01    0.07
 -10  -3   2   -0.21    0.14
 -10  -3   2   -0.25    0.18
 -10  -3   2   -0.15    0.08
  10   3  -2   -0.06    0.18
  10   3  -2   -0.12    0.20
  10   3  -2   -0.24    0.18
  -9  -2   2   -0.18    0.12
  -9  -2   2   -0.03    0.10
  -9  -2   2   -0.05    0.13
  -9  -2   2   -0.04    0.21
   9   2  -2   -0.02    0.17
   9   2  -2   -0.12    0.17
   9   2  -2   -0.08    0.16
  -8  -1   2    7.79    0.39
  -8  -1   2    7.95    0.31
  -8  -1   2    7.95    0.48
  -8  -1   2    7.53    0.37
   8   1  -2    7.55    0.42
   8   1  -2    8.42    0.40
   8   1  -2    7.22    0.40
   8   1  -2    7.83    0.45
  -7   0   2   10.55    0.52
  -7   0   2   11.17    0.34
  -7   0   2   10.31    0.43
  -7   0   2   10.11    0.40
  -7   0   2   10.62    0.40
   7   0  -2   10.06    0.41
   7   0  -2   10.50    0.50
   7   0  -2   10.60    0.40
   7   0  -2   10.61    0.38
   7   0  -2   10.85    0.43
   7   0  -2    9.18    0.49
  -6   1   2    0.19    0.13
  -6   1   2    0.27    0.12
  -6   1   2    0.52    0.17
  -6   1   2    0.21    0.08
  -6   1   2    0.05    0.17
  -6   1   2    0.17    0.10
   6  -1  -2    0.18    0.13
   6  -1  -2    0.34    0.11
   6  -1  -2    0.24    0.09
   6  -1  -2    0.21    0.11
   6  -1  -2    0.20    0.12
  -5   2   2    2.49    0.13
  -5   2   2    2.06    0.20
  -5   2   2    1.93    0.22
  -5   2   2    2.16    0.21
  -5   2   2    2.22    0.19
  -5   2   2    1.68    0.21
   5  -2  -2    2.22    0.21
   5  -2  -2    2.28    0.15
   5  -2  -2    2.21    0.19
   5  -2  -2    1.55    0.17
   5  -2  -2    2.40    0.25
  -4   3   2    4.25    0.31
  -4   3   2    4.22    0.23
  -4   3   2    4.46    0.24
  -4   3   2    4.34    0.27
  -4   3   2    4.62    0.22
   4  -3  -2    4.63    0.30
   4  -3  -2    4.46    0.24
   4  -3  -2    4.25    0.21
   4  -3  -2    4.62    0.17
   4  -3  -2    4.49    0.22
  -3   4   2    4.04    0.20
  -3   4   2    3.75    0.21
  -3   4   2    3.99    0.30
  -3   4   2    4.05    0.28
  -3   4   2    3.64    0.20
   3  -4  -2    3.85    0.21
   3  -4  -2    3.85    0.14
   3  -4  -2    3.75    0.25
   3  -4  -2    3.56    0.20
  -2   5   2   15.95    0.46
  -2   5   2   14.88    0.39
  -2   5   2   14.68    0.43
  -2   5   2   15.36    0.43
  -2   5   2   14.89    0.57
   2  -5  -2   14.87    0.56
   2  -5  -2   14.96    0.43
   2  -5  -2   15.34    0.43
  -1   6   2   50.43    1.18
  -1   6   2   51.32    1.18
  -1   6   2   50.06    1.53
  -1   6   2   51.48    1.23
   1  -6  -2   51.68    1.20
   1  -6  -2   48.91    1.17
   1  -6  -2   51.06    1.18
   1  -6  -2   52.17    1.53
   0   7   2   17.74    0.45
   0   7   2   17.91    0.45
   0   7   2   17.59    0.65
   0   7   2   17.95    0.50
   0  -7  -2   17.62    0.45
   0  -7  -2   18.31    0.48
   0  -7  -2   18.32    0.51
   1   8   2    2.55    0.16
   1   8   2    2.54    0.11
   1   8   2    2.63    0.11
   1   8   2    2.40    0.26
  -1  -8  -2    2.84    0.18
  -1  -8  -2    2.50    0.18
  -1  -8  -2    2.72    0.12
  -1  -8  -2    2.61    0.11
   2   9   2    3.53    0.22
   2   9   2    4.17    0.31
  -2  -9  -2    3.53    0.22
  -2  -9  -2    4.49    0.23
   3  10   2    9.24    0.46
   3  10   2    8.29    0.46
  -3 -10  -2    8.93    0.36
  -3 -10  -2    8.03    0.35
   4  11   2   -0.04    0.16
   4  11   2   -0.23    0.15
   4  11   2    0.10    0.14
  -4 -11  -2   -0.13    0.14
  -4 -11  -2    0.09    0.15
   5  12   2    7.47    0.45
   5  12   2    7.41    0.47
   5  12   2    7.53    0.46
  -5 -12  -2    7.38    0.35
  -5 -12  -2    7.48    0.36
   6  13   2    0.84    0.23
   6  13   2    0.77    0.21
   6  13   2    0.93    0.19
   6  13   2    0.92    0.23
  -6 -13  -2    0.84    0.22
  -6 -13  -2    0.88    0.23
   7  14   2    1.35    0.24
   7  14   2    1.48    0.27
   7  14   2    1.41    0.23
   7  14   2    1.54    0.27
  -7 -14  -2    1.23    0.26
  -7 -14  -2    1.41    0.26
   8  15   2    4.30    0.39
   8  15   2    4.12    0.36
   8  15   2    4.54    0.46
   8  15   2    4.37    0.43
  -8 -15  -2    3.18    0.35
  -8 -15  -2    2.84    0.31
   9  16   2    2.26    0.30
   9  16   2    2.93    0.36
   9  16   2    2.06    0.34
   9  16   2    3.19    0.37
  -9 -16  -2    2.09    0.34
  -9 -16  -2    2.16    0.34
  10  17   2    1.54    0.34
  10  17   2    1.44    0.33
  10  17   2    1.17    0.24
 -10 -17  -2    1.14    0.28
 -10 -17  -2    1.11    0.32
 -14  -8   2    4.57    0.44
 -14  -8   2    3.74    0.37
  14   8  -2    3.35    0.45
  14   8  -2    3.62    0.37
  14   8  -2    3.66    0.44
 -13  -7   2    1.58    0.27
 -13  -7   2    1.46    0.27
  13   7  -2    1.38    0.23
  13   7  -2    1.14    0.31
  13   7  -2    1.31    0.34
 -12  -6   2    1.08    0.24
 -12  -6   2    0.95    0.22
  12   6  -2    1.05    0.28
  12   6  -2    1.10    0.31
  12   6  -2    1.28    0.25
 -11  -5   2    1.60    0.22
 -11  -5   2    1.77    0.23
  11   5  -2    1.47    0.25
  11   5  -2    1.33    0.27
  11   5  -2    1.46    0.30
 -10  -4   2    3.86    0.30
 -10  -4   2    4.18    0.30
 -10  -4   2    3.59    0.38
  10   4  -2    4.23    0.42
  10   4  -2    4.78    0.38
  10   4  -2    4.32    0.30
  -9  -3   2    5.53    0.24
  -9  -3   2    5.64    0.23
  -9  -3   2    5.54    0.46
  -9  -3   2    5.31    0.36
  -9  -3   2    5.64    0.31
   9   3  -2    6.06    0.41
   9   3  -2    5.78    0.44
   9   3  -2    5.71    0.36
   9   3  -2    5.68    0.37
  -8  -2   2    0.61    0.18
  -8  -2   2    0.32    0.19
  -8  -2   2    0.56    0.11
  -8  -2   2    0.51    0.14
  -8  -2   2    0.59    0.16
  -8  -2   2    0.50    0.17
   8   2  -2    0.58    0.18
   8   2  -2    0.65    0.22
   8   2  -2    0.81    0.18
   8   2  -2    0.42    0.17
  -7  -1   2    6.28    0.25
  -7  -1   2    6.56    0.33
  -7  -1   2    6.55    0.33
  -7  -1   2    6.76    0.41
  -7  -1   2    6.26    0.40
  -7  -1   2    6.24    0.30
   7   1  -2    6.36    0.30
   7   1  -2    6.23    0.33
   7   1  -2    6.84    0.38
   7   1  -2    6.34    0.39
   7   1  -2    6.60    0.33
  -6   0   2   22.07    0.64
  -6   0   2   20.68    0.62
  -6   0   2   21.63    0.61
  -6   0   2   20.33    0.75
  -6   0   2   21.72    0.55
  -6   0   2   21.39    0.72
   6   0  -2   19.88    0.63
   6   0  -2   20.85    0.62
   6   0  -2   20.20    0.73
   6   0  -2   21.87    0.62
   6   0  -2   21.85    0.75
  -5   1   2    0.64    0.12
  -5   1   2    0.77    0.14
  -5   1   2    0.38    0.14
  -5   1   2    0.56    0.10
  -5   1   2    0.62    0.08
  -5   1   2    0.44    0.12
   5  -1  -2    0.41    0.12
   5  -1  -2    0.44    0.13
   5  -1  -2    0.30    0.08
   5  -1  -2    0.53    0.11
   5  -1  -2    0.35    0.10
  -4   2   2   25.82    0.70
  -4   2   2   25.69    0.67
  -4   2   2   25.22    0.81
  -4   2   2   24.04    0.82
  -4   2   2   25.85    0.60
  -4   2   2   24.91    0.67
   4  -2  -2   24.43    0.67
   4  -2  -2   25.55    0.83
   4  -2  -2   26.40    0.68
   4  -2  -2   24.66    0.70
   4  -2  -2   25.34    0.64
  -3   3   2    3.08    0.17
  -3   3   2    2.86    0.24
  -3   3   2    2.91    0.18
  -3   3   2    2.79    0.18
  -3   3   2    2.78    0.22
   3  -3  -2    2.86    0.18
   3  -3  -2    2.87    0.12
   3  -3  -2    2.69    0.23
   3  -3  -2    3.02    0.17
   3  -3  -2    2.89    0.18
  -2   4   2    6.69    0.24
  -2   4   2    6.33    0.24
  -2   4   2    6.39    0.18
  -2   4   2    5.79    0.32
  -2   4   2    6.06    0.24
   2  -4  -2    6.15    0.24
   2  -4  -2    5.88    0.23
   2  -4  -2    6.42    0.32
   2  -4  -2    6.37    0.18
  -1   5   2   17.60    0.46
  -1   5   2   16.27    0.62
  -1   5   2   17.54    0.46
  -1   5   2   17.72    0.45
   1  -5  -2   18.28    0.46
   1  -5  -2   17.95    0.48
   1  -5  -2   18.18    0.62
   1  -5  -2   17.45    0.46
   0   6   2    7.73    0.25
   0   6   2    7.60    0.23
   0   6   2    7.63    0.37
   0   6   2    7.44    0.23
   0  -6  -2    7.80    0.27
   0  -6  -2    7.97    0.25
   0  -6  -2    7.48    0.23
   1   7   2   71.18    1.56
   1   7   2   69.80    2.04
   1   7   2   71.78    1.56
   1   7   2   69.89    1.72
  -1  -7  -2   71.66    1.56
  -1  -7  -2   71.19    1.56
  -1  -7  -2   70.73    1.63
  -1  -7  -2   72.22    1.63
   2   8   2   11.21    0.25
   2   8   2   10.98    0.47
   2   8   2   10.85    0.25
  -2  -8  -2   11.43    0.37
  -2  -8  -2   10.93    0.25
  -2  -8  -2   11.24    0.36
   3   9   2    3.84    0.31
   3   9   2    3.88    0.30
  -3  -9  -2    3.91    0.24
  -3  -9  -2    3.69    0.22
   4  10   2    3.87    0.32
   4  10   2    3.89    0.29
   4  10   2    3.61    0.30
  -4 -10  -2    4.09    0.23
  -4 -10  -2    3.82    0.26
   5  11   2    1.37    0.19
   5  11   2    1.12    0.21
   5  11   2    1.43    0.22
  -5 -11  -2    1.53    0.21
  -5 -11  -2    1.34    0.18
   6  12   2   20.96    0.78
   6  12   2   19.83    0.71
   6  12   2   20.78    0.82
  -6 -12  -2   20.04    0.66
  -6 -12  -2   20.94    0.66
   7  13   2   13.02    0.60
   7  13   2   12.48    0.60
   7  13   2   12.44    0.58
  -7 -13  -2   12.44    0.53
  -7 -13  -2   12.17    0.50
   8  14   2    1.86    0.29
   8  14   2    2.02    0.26
   8  14   2    2.02    0.31
  -8 -14  -2    1.83    0.28
  -8 -14  -2    2.15    0.29
   9  15   2    0.06    0.25
   9  15   2    0.24    0.20
   9  15   2    0.33    0.25
  -9 -15  -2    0.49    0.24
  -9 -15  -2    0.74    0.27
  10  16   2    0.12    0.17
  10  16   2    0.19    0.25
  10  16   2   -0.22    0.26
  10  16   2   -0.32    0.20
 -10 -16  -2    0.14    0.27
 -10 -16  -2   -0.17    0.26
  11  17   2   -0.09    0.27
  11  17   2    0.47    0.32
 -11 -17  -2   -0.20    0.29
 -14  -9   2    1.61    0.29
 -14  -9   2    1.62    0.31
  14   9  -2    2.06    0.39
  14   9  -2    1.64    0.39
 -13  -8   2    0.40    0.24
 -13  -8   2    0.19    0.22
  13   8  -2    0.35    0.22
  13   8  -2    0.08    0.28
  13   8  -2   -0.01    0.27
 -12  -7   2    0.78    0.23
 -12  -7   2    0.36    0.21
  12   7  -2    0.45    0.26
  12   7  -2    0.49    0.22
  12   7  -2    0.30    0.26
 -11  -6   2    2.11    0.26
 -11  -6   2    2.28    0.26
  11   6  -2    2.32    0.31
  11   6  -2    2.17    0.31
  11   6  -2    2.59    0.28
 -10  -5   2    4.93    0.31
 -10  -5   2    4.90    0.36
  10   5  -2    4.83    0.39
  10   5  -2    4.74    0.35
  10   5  -2    5.10    0.43
  -9  -4   2   22.45    0.70
  -9  -4   2   21.51    0.83
  -9  -4   2   22.33    0.66
  -9  -4   2   22.14    0.70
   9   4  -2   22.02    0.82
   9   4  -2   21.35    0.73
   9   4  -2   21.75    0.83
   9   4  -2   22.32    0.70
  -8  -3   2    1.19    0.12
  -8  -3   2    1.33    0.18
  -8  -3   2    1.19    0.16
  -8  -3   2    1.05    0.16
  -8  -3   2    0.89    0.21
  -8  -3   2    1.24    0.11
  -8  -3   2    1.16    0.16
   8   3  -2    0.89    0.19
   8   3  -2    1.28    0.24
   8   3  -2    1.21    0.17
   8   3  -2    1.14    0.20
  -7  -2   2   -0.11    0.12
  -7  -2   2    0.07    0.12
  -7  -2   2   -0.02    0.10
  -7  -2   2   -0.19    0.11
  -7  -2   2    0.10    0.15
  -7  -2   2    0.03    0.13
   7   2  -2   -0.12    0.12
   7   2  -2   -0.18    0.12
   7   2  -2   -0.12    0.17
   7   2  -2   -0.23    0.13
   7   2  -2    0.05    0.13
  -6  -1   2   18.82    0.50
  -6  -1   2   18.52    0.56
  -6  -1   2   19.24    0.58
  -6  -1   2   17.59    0.54
  -6  -1   2   18.81    0.66
  -6  -1   2   18.19    0.67
   6   1  -2   17.44    0.58
   6   1  -2   18.63    0.55
   6   1  -2   19.06    0.56
   6   1  -2   18.86    0.67
   6   1  -2   17.60    0.65
  -5   0   2   26.06    0.62
  -5   0   2   25.30    0.67
  -5   0   2   25.15    0.70
  -5   0   2   24.08    0.67
  -5   0   2   23.77    0.82
  -5   0   2   25.09    0.80
   5   0  -2   25.51    0.67
   5   0  -2   23.30    0.78
   5   0  -2   25.68    0.82
   5   0  -2   23.97    0.70
   5   0  -2   24.37    0.67
  -4   1   2   34.67    0.91
  -4   1   2   34.20    0.86
  -4   1   2   35.60    1.02
  -4   1   2   33.18    1.06
  -4   1   2   35.56    0.81
  -4   1   2   33.53    0.86
   4  -1  -2   34.18    0.85
   4  -1  -2   36.19    0.87
   4  -1  -2   33.26    0.91
   4  -1  -2   34.43    0.86
   4  -1  -2   35.03    1.06
  -3   2   2    5.57    0.28
  -3   2   2    5.47    0.22
  -3   2   2    5.30    0.23
  -3   2   2    5.27    0.22
  -3   2   2    5.25    0.29
   3  -2  -2    5.22    0.22
   3  -2  -2    5.65    0.23
   3  -2  -2    5.32    0.23
   3  -2  -2    5.41    0.17
   3  -2  -2    5.33    0.28
  -2   3   2   24.08    0.64
  -2   3   2   23.09    0.60
  -2   3   2   22.98    0.76
  -2   3   2   23.67    0.59
   2  -3  -2   23.54    0.76
   2  -3  -2   23.58    0.60
   2  -3  -2   24.53    0.60
   2  -3  -2   23.37    0.56
  -1   4   2    0.40    0.10
  -1   4   2    0.58    0.08
  -1   4   2    0.71    0.06
  -1   4   2    0.64    0.08
  -1   4   2    0.68    0.08
   1  -4  -2    0.51    0.11
   1  -4  -2    0.62    0.08
   1  -4  -2    0.58    0.08
   0   5   2    4.57    0.16
   0   5   2    4.72    0.24
   0   5   2    4.35    0.17
   0   5   2    4.49    0.16
   0  -5  -2    4.76    0.24
   0  -5  -2    4.64    0.18
   0  -5  -2    4.79    0.18
   0  -5  -2    4.58    0.16
   1   6   2  213.70    4.75
   1   6   2  219.38    4.74
   1   6   2  218.94    5.93
  -1  -6  -2  216.77    4.75
  -1  -6  -2  225.17    4.77
  -1  -6  -2  212.20    4.74
  -1  -6  -2  226.43    4.78
   2   7   2   21.33    0.48
   2   7   2   20.89    0.74
   2   7   2   20.90    0.48
   2   7   2   21.04    0.71
  -2  -7  -2   21.24    0.48
  -2  -7  -2   22.09    0.57
  -2  -7  -2   21.20    0.48
  -2  -7  -2   22.30    0.58
   3   8   2   46.79    1.40
   3   8   2   47.04    1.45
  -3  -8  -2   47.41    1.14
  -3  -8  -2   46.81    1.15
   4   9   2   18.37    0.68
   4   9   2   17.34    0.64
   4   9   2   18.08    0.65
  -4  -9  -2   18.60    0.54
  -4  -9  -2   19.15    0.56
   5  10   2    3.34    0.30
   5  10   2    2.93    0.29
  -5 -10  -2    3.50    0.27
  -5 -10  -2    3.55    0.25
   6  11   2   23.80    0.83
   6  11   2   24.74    0.87
   6  11   2   23.49    0.79
  -6 -11  -2   22.89    0.71
  -6 -11  -2   22.69    0.70
   7  12   2    0.09    0.16
   7  12   2    0.42    0.20
   7  12   2    0.59    0.22
  -7 -12  -2   -0.04    0.21
  -7 -12  -2    0.08    0.14
   8  13   2    9.50    0.54
   8  13   2   10.57    0.56
   8  13   2    9.88    0.24
   8  13   2    9.28    0.24
   8  13   2   11.05    0.54
  -8 -13  -2    9.85    0.45
  -8 -13  -2   10.59    0.51
   9  14   2    1.97    0.26
   9  14   2    2.13    0.31
   9  14   2    2.22    0.32
  -9 -14  -2    2.42    0.28
  -9 -14  -2    2.03    0.31
  10  15   2    0.15    0.25
  10  15   2    0.03    0.19
  10  15   2    0.28    0.27
 -10 -15  -2    0.20    0.26
 -10 -15  -2   -0.03    0.25
  11  16   2    1.27    0.33
  11  16   2    0.68    0.29
 -11 -16  -2    0.72    0.25
 -14 -10   2    0.08    0.22
 -14 -10   2   -0.35    0.25
  14  10  -2   -0.22    0.30
  14  10  -2   -0.15    0.32
 -13  -9   2    5.41    0.45
 -13  -9   2    5.27    0.45
  13   9  -2    4.58    0.51
  13   9  -2    5.01    0.44
  13   9  -2    5.29    0.41
 -12  -8   2   -0.14    0.20
 -12  -8   2    0.00    0.19
  12   8  -2   -0.28    0.24
  12   8  -2   -0.08    0.25
  12   8  -2   -0.16    0.18
 -11  -7   2    5.69    0.37
 -11  -7   2    5.99    0.39
  11   7  -2    5.83    0.46
  11   7  -2    5.32    0.37
  11   7  -2    6.00    0.48
 -10  -6   2    0.26    0.18
 -10  -6   2    0.08    0.16
 -10  -6   2    0.16    0.17
  10   6  -2    0.33    0.18
  10   6  -2    0.00    0.19
  10   6  -2    0.08    0.22
  -9  -5   2    2.02    0.22
  -9  -5   2    1.71    0.21
  -9  -5   2    1.48    0.21
   9   5  -2    1.65    0.25
   9   5  -2    1.66    0.27
   9   5  -2    1.61    0.23
   9   5  -2    1.49    0.21
  -8  -4   2   26.58    0.76
  -8  -4   2   26.23    0.76
  -8  -4   2   26.68    0.73
  -8  -4   2   24.70    0.91
   8   4  -2   25.39    0.75
   8   4  -2   27.52    0.91
   8   4  -2   26.40    0.89
   8   4  -2   25.58    0.83
  -7  -3   2    2.04    0.19
  -7  -3   2    1.90    0.22
  -7  -3   2    2.41    0.23
  -7  -3   2    2.30    0.11
  -7  -3   2    2.31    0.23
  -7  -3   2    2.17    0.11
  -7  -3   2    1.90    0.19
  -7  -3   2    2.28    0.22
   7   3  -2    2.05    0.22
   7   3  -2    2.24    0.22
   7   3  -2    2.61    0.26
   7   3  -2    2.35    0.19
   7   3  -2    2.04    0.23
  -6  -2   2   25.47    0.68
  -6  -2   2   24.01    0.68
  -6  -2   2   24.76    0.64
  -6  -2   2   23.76    0.82
  -6  -2   2   24.53    0.72
  -6  -2   2   25.53    0.80
   6   2  -2   24.08    0.79
   6   2  -2   23.01    0.72
   6   2  -2   24.03    0.68
   6   2  -2   24.90    0.68
   6   2  -2   25.25    0.83
  -5  -1   2    4.72    0.23
  -5  -1   2    4.41    0.19
  -5  -1   2    4.09    0.23
  -5  -1   2    4.12    0.27
  -5  -1   2    4.27    0.28
  -5  -1   2    4.63    0.23
   5   1  -2    3.73    0.27
   5   1  -2    4.07    0.27
   5   1  -2    4.39    0.21
   5   1  -2    4.20    0.23
   5   1  -2    4.13    0.21
  -4   0   2    3.66    0.19
  -4   0   2    3.23    0.24
  -4   0   2    3.52    0.16
  -4   0   2    3.55    0.20
  -4   0   2    3.31    0.23
  -4   0   2    3.69    0.20
   4   0  -2    3.30    0.19
   4   0  -2    3.44    0.20
   4   0  -2    3.25    0.23
   4   0  -2    3.63    0.24
   4   0  -2    3.72    0.20
  -3   1   2    0.19    0.08
  -3   1   2    0.14    0.06
  -3   1   2    0.15    0.06
  -3   1   2    0.19    0.08
  -3   1   2    0.30    0.06
  -3   1   2    0.09    0.10
   3  -1  -2    0.23    0.08
   3  -1  -2    0.15    0.06
   3  -1  -2    0.22    0.07
   3  -1  -2    0.27    0.10
  -2   2   2   18.01    0.49
  -2   2   2   16.86    0.58
  -2   2   2   18.03    0.46
  -2   2   2   17.70    0.46
   2  -2  -2   18.18    0.47
   2  -2  -2   17.53    0.49
   2  -2  -2   17.62    0.46
   2  -2  -2   17.38    0.42
   2  -2  -2   17.32    0.58
  -1   3   2   26.07    0.63
  -1   3   2   26.10    0.69
  -1   3   2   25.01    0.80
  -1   3   2   25.92    0.63
  -1   3   2   26.16    0.61
   1  -3  -2   26.17    0.63
   1  -3  -2   26.81    0.63
   1  -3  -2   26.57    0.80
   0   4   2    0.23    0.05
   0   4   2    0.20    0.09
   0   4   2    0.30    0.05
   0  -4  -2    0.27    0.07
   0  -4  -2    0.21    0.05
   0  -4  -2    0.24    0.05
   1   5   2   17.77    0.42
   1   5   2   18.07    0.42
   1   5   2   17.65    0.58
  -1  -5  -2   17.90    0.42
  -1  -5  -2   18.03    0.46
   2   6   2   52.50    1.15
   2   6   2   52.65    1.51
   2   6   2   52.13    1.15
   2   6   2   51.10    1.57
  -2  -6  -2   54.78    1.15
  -2  -6  -2   53.62    1.22
  -2  -6  -2   52.95    1.23
  -2  -6  -2   52.83    1.15
   3   7   2   67.08    2.01
   3   7   2   69.81    1.95
   3   7   2   68.09    1.49
   3   7   2   67.45    1.49
  -3  -7  -2   70.50    1.60
  -3  -7  -2   67.21    1.48
  -3  -7  -2   69.76    1.59
  -3  -7  -2   70.89    1.49
   4   8   2    0.74    0.05
   4   8   2    0.61    0.13
   4   8   2    0.75    0.05
   4   8   2    0.44    0.13
  -4  -8  -2    0.65    0.11
  -4  -8  -2    0.80    0.13
  -4  -8  -2    0.74    0.05
  -4  -8  -2    0.79    0.05
   5   9   2    8.55    0.42
   5   9   2    9.14    0.43
   5   9   2    9.18    0.23
   5   9   2    9.32    0.23
  -5  -9  -2    8.43    0.37
  -5  -9  -2    9.12    0.23
  -5  -9  -2    8.99    0.23
  -5  -9  -2    8.79    0.34
   6  10   2    6.91    0.39
   6  10   2    7.58    0.39
   6  10   2    7.57    0.41
   6  10   2    7.40    0.21
   6  10   2    7.29    0.21
  -6 -10  -2    7.48    0.35
  -6 -10  -2    7.14    0.21
  -6 -10  -2    7.23    0.37
  -6 -10  -2    7.13    0.21
   7  11   2    2.92    0.32
   7  11   2    2.67    0.14
   7  11   2    2.57    0.14
   7  11   2    2.15    0.27
   7  11   2    3.05    0.34
  -7 -11  -2    3.02    0.28
  -7 -11  -2    2.67    0.14
  -7 -11  -2    2.13    0.26
   8  12   2   27.97    0.66
   8  12   2   27.97    0.98
   8  12   2   28.10    0.96
   8  12   2   25.74    0.90
   8  12   2   27.56    0.66
  -8 -12  -2   27.43    0.86
  -8 -12  -2   27.79    0.84
  -8 -12  -2   27.44    0.66
  -8 -12  -2   27.55    0.66
   9  13   2    0.07    0.23
   9  13   2    0.25    0.23
   9  13   2   -0.03    0.17
  -9 -13  -2    0.03    0.08
  -9 -13  -2    0.10    0.22
  -9 -13  -2    0.11    0.08
  -9 -13  -2    0.18    0.22
  10  14   2    4.14    0.38
  10  14   2    3.59    0.39
  10  14   2    3.66    0.39
 -10 -14  -2    3.89    0.19
 -10 -14  -2    3.76    0.34
 -10 -14  -2    3.67    0.38
  11  15   2    0.00    0.27
  11  15   2   -0.14    0.25
 -11 -15  -2   -0.26    0.26
 -11 -15  -2   -0.13    0.08
  12  16   2    0.34    0.31
  12  16   2    0.11    0.30
 -12 -16  -2    0.22    0.24
 -14 -11   2    0.11    0.28
 -14 -11   2   -0.16    0.20
  14  11  -2   -0.60    0.30
  14  11  -2   -0.74    0.27
 -13 -10   2    2.57    0.30
 -13 -10   2    3.31    0.37
  13  10  -2    3.00    0.41
  13  10  -2    3.00    0.41
 -12  -9   2    2.06    0.28
 -12  -9   2    2.07    0.30
  12   9  -2    2.54    0.27
  12   9  -2    2.41    0.35
  12   9  -2    2.19    0.36
 -11  -8   2    0.35    0.18
 -11  -8   2    0.59    0.22
  11   8  -2    0.37    0.25
  11   8  -2    0.29    0.19
  11   8  -2    0.18    0.25
 -10  -7   2    0.71    0.19
 -10  -7   2    1.13    0.22
 -10  -7   2    1.12    0.20
  10   7  -2    0.68    0.19
  10   7  -2    1.06    0.26
  10   7  -2    1.19    0.26
  -9  -6   2    1.05    0.18
  -9  -6   2    0.82    0.18
  -9  -6   2    1.45    0.18
   9   6  -2    1.07    0.19
   9   6  -2    1.31    0.25
   9   6  -2    0.84    0.21
   9   6  -2    1.10    0.24
  -8  -5   2    0.10    0.14
  -8  -5   2   -0.03    0.13
  -8  -5   2    0.04    0.15
  -8  -5   2    0.15    0.14
   8   5  -2    0.08    0.14
   8   5  -2    0.15    0.18
   8   5  -2    0.26    0.19
   8   5  -2   -0.06    0.16
  -7  -4   2    1.98    0.22
  -7  -4   2    2.40    0.18
  -7  -4   2    2.28    0.26
  -7  -4   2    1.87    0.18
  -7  -4   2    2.08    0.18
  -7  -4   2    2.55    0.24
   7   4  -2    2.45    0.26
   7   4  -2    2.31    0.22
   7   4  -2    2.03    0.21
   7   4  -2    2.28    0.21
   7   4  -2    2.66    0.27
  -6  -3   2   43.62    1.17
  -6  -3   2   43.38    1.05
  -6  -3   2   44.20    1.07
  -6  -3   2   44.94    1.26
  -6  -3   2   42.43    1.31
  -6  -3   2   42.78    1.07
   6   3  -2   41.85    1.24
   6   3  -2   43.78    1.31
   6   3  -2   44.03    1.07
   6   3  -2   41.59    1.06
   6   3  -2   42.60    1.17
  -5  -2   2    5.80    0.26
  -5  -2   2    5.32    0.25
  -5  -2   2    5.34    0.30
  -5  -2   2    5.82    0.30
  -5  -2   2    5.04    0.23
  -5  -2   2    5.40    0.19
  -5  -2   2    5.55    0.22
   5   2  -2    5.30    0.23
   5   2  -2    5.38    0.29
   5   2  -2    5.57    0.30
   5   2  -2    4.94    0.25
   5   2  -2    5.26    0.27
  -4  -1   2   22.31    0.58
  -4  -1   2   22.46    0.55
  -4  -1   2   20.91    0.57
  -4  -1   2   21.51    0.71
  -4  -1   2   21.56    0.62
  -4  -1   2   23.11    0.68
   4   1  -2   21.75    0.70
   4   1  -2   22.42    0.58
   4   1  -2   21.16    0.67
   4   1  -2   20.99    0.62
   4   1  -2   21.20    0.57
  -3   0   2    2.27    0.15
  -3   0   2    2.28    0.18
  -3   0   2    2.35    0.20
  -3   0   2    2.37    0.15
  -3   0   2    2.31    0.15
  -3   0   2    2.27    0.12
   3   0  -2    2.46    0.17
   3   0  -2    2.04    0.15
   3   0  -2    2.32    0.15
   3   0  -2    2.28    0.15
   3   0  -2    2.06    0.15
  -2   1   2  139.15    3.57
  -2   1   2  135.94    3.74
  -2   1   2  132.71    3.02
  -2   1   2  139.73    3.03
  -2   1   2  140.29    3.31
   2  -1  -2  134.69    3.31
   2  -1  -2  137.98    3.03
   2  -1  -2  138.52    3.74
   2  -1  -2  141.78    3.03
  -1   2   2   40.51    1.18
  -1   2   2   41.63    1.03
  -1   2   2   41.74    0.94
  -1   2   2   40.89    0.94
   1  -2  -2   40.48    1.03
   1  -2  -2   41.32    1.18
   1  -2  -2   40.74    0.94
   1  -2  -2   41.81    0.94
   0   3   2   57.78    1.28
   0   3   2   57.31    1.66
   0   3   2   57.09    1.61
   0   3   2   58.54    1.28
   0  -3  -2   58.89    1.61
   0  -3  -2   57.33    1.28
   0  -3  -2   57.77    1.28
   1   4   2   44.04    1.25
   1   4   2   43.86    0.98
   1   4   2   42.50    1.29
   1   4   2   43.38    0.97
  -1  -4  -2   44.62    0.98
  -1  -4  -2   44.20    1.25
  -1  -4  -2   45.53    1.01
   2   5   2    0.41    0.08
   2   5   2    0.28    0.10
   2   5   2    0.37    0.04
   2   5   2    0.38    0.04
  -2  -5  -2    0.41    0.04
  -2  -5  -2    0.34    0.09
  -2  -5  -2    0.40    0.08
  -2  -5  -2    0.31    0.04
   3   6   2    5.98    0.16
   3   6   2    5.62    0.28
   3   6   2    5.88    0.29
   3   6   2    5.75    0.16
  -3  -6  -2    6.20    0.23
  -3  -6  -2    5.88    0.16
  -3  -6  -2    6.12    0.16
  -3  -6  -2    6.36    0.23
   4   7   2   13.66    0.51
   4   7   2   14.34    0.52
   4   7   2   14.60    0.34
   4   7   2   14.06    0.34
  -4  -7  -2   13.78    0.44
  -4  -7  -2   14.65    0.35
  -4  -7  -2   14.53    0.43
  -4  -7  -2   14.31    0.34
   5   8   2   34.82    1.05
   5   8   2   35.60    0.80
   5   8   2   35.27    1.10
   5   8   2   35.64    0.80
  -5  -8  -2   35.99    0.90
  -5  -8  -2   34.34    0.80
  -5  -8  -2   34.07    0.90
   6   9   2   11.23    0.30
   6   9   2   10.55    0.48
   6   9   2   11.25    0.30
   6   9   2   10.66    0.45
   6   9   2   10.92    0.44
  -6  -9  -2   11.23    0.31
  -6  -9  -2   10.91    0.41
  -6  -9  -2   11.54    0.43
   7  10   2    6.98    0.24
   7  10   2    7.24    0.39
   7  10   2    6.78    0.24
   7  10   2    6.90    0.37
   7  10   2    6.73    0.42
  -7 -10  -2    7.10    0.24
  -7 -10  -2    7.21    0.37
  -7 -10  -2    7.15    0.36
   8  11   2    4.04    0.19
   8  11   2    3.50    0.39
   8  11   2    3.98    0.20
   8  11   2    3.30    0.31
   8  11   2    4.22    0.33
  -8 -11  -2    3.49    0.28
  -8 -11  -2    3.99    0.28
  -8 -11  -2    4.01    0.20
   9  12   2    0.59    0.24
   9  12   2    0.26    0.16
   9  12   2    0.14    0.10
   9  12   2    0.27    0.22
  -9 -12  -2    0.29    0.21
  -9 -12  -2    0.32    0.23
  -9 -12  -2    0.20    0.10
  10  13   2    0.41    0.25
  10  13   2    0.29    0.19
  10  13   2    0.19    0.17
 -10 -13  -2    0.24    0.11
 -10 -13  -2    0.36    0.20
  11  14   2    0.86    0.29
  11  14   2    0.76    0.30
 -11 -14  -2    0.96    0.29
 -11 -14  -2    0.92    0.14
  12  15   2    1.70    0.36
  12  15   2    1.93    0.33
 -12 -15  -2    1.44    0.16
 -12 -15  -2    1.65    0.35
 -13 -11   2   -0.36    0.24
 -13 -11   2   -0.05    0.19
  13  11  -2   -0.51    0.28
  13  11  -2   -0.29    0.26
 -12 -10   2    0.65    0.20
 -12 -10   2    0.79    0.26
  12  10  -2    0.62    0.28
  12  10  -2    0.41    0.29
  12  10  -2    0.85    0.23
 -11  -9   2    0.71    0.24
 -11  -9   2    0.74    0.21
  11   9  -2    0.55    0.26
  11   9  -2    1.19    0.29
  11   9  -2    0.75    0.19
 -10  -8   2    0.35    0.16
 -10  -8   2    0.31    0.19
 -10  -8   2   -0.17    0.14
  10   8  -2   -0.02    0.22
  10   8  -2    0.28    0.24
  10   8  -2    0.24    0.16
  -9  -7   2    6.04    0.35
  -9  -7   2    5.94    0.32
  -9  -7   2    5.96    0.33
   9   7  -2    5.95    0.41
   9   7  -2    5.61    0.42
   9   7  -2    5.42    0.42
   9   7  -2    5.76    0.33
  -8  -6   2    8.44    0.36
  -8  -6   2    8.47    0.36
  -8  -6   2    8.16    0.37
  -8  -6   2    8.64    0.44
   8   6  -2    8.16    0.45
   8   6  -2    8.46    0.41
   8   6  -2    8.87    0.37
   8   6  -2    8.87    0.45
  -7  -5   2    1.43    0.17
  -7  -5   2    1.58    0.18
  -7  -5   2    1.74    0.20
  -7  -5   2    1.73    0.18
  -7  -5   2    1.45    0.16
   7   5  -2    1.70    0.17
   7   5  -2    1.54    0.20
   7   5  -2    1.35    0.16
   7   5  -2    1.38    0.21
   7   5  -2    1.61    0.20
  -6  -4   2  162.20    3.93
  -6  -4   2  156.03    3.57
  -6  -4   2  166.72    4.21
  -6  -4   2  161.05    3.57
  -6  -4   2  160.32    3.57
   6   4  -2  154.27    3.93
   6   4  -2  165.81    4.40
   6   4  -2  155.54    3.56
   6   4  -2  155.74    4.19
   6   4  -2  164.07    3.57
  -5  -3   2    5.47    0.28
  -5  -3   2    5.11    0.29
  -5  -3   2    4.89    0.24
  -5  -3   2    5.06    0.23
  -5  -3   2    5.19    0.24
  -5  -3   2    4.87    0.22
   5   3  -2    5.24    0.24
   5   3  -2    5.21    0.29
   5   3  -2    4.89    0.27
   5   3  -2    4.91    0.27
   5   3  -2    5.09    0.24
  -4  -2   2   14.39    0.47
  -4  -2   2   13.94    0.41
  -4  -2   2   13.61    0.40
  -4  -2   2   14.04    0.41
  -4  -2   2   14.10    0.50
  -4  -2   2   14.28    0.45
  -4  -2   2   14.40    0.39
   4   2  -2   13.98    0.45
   4   2  -2   14.58    0.41
   4   2  -2   14.14    0.41
   4   2  -2   13.38    0.46
   4   2  -2   14.32    0.50
  -3  -1   2   35.85    1.03
  -3  -1   2   35.70    0.87
  -3  -1   2   36.21    1.07
  -3  -1   2   36.82    0.95
  -3  -1   2   37.88    0.85
  -3  -1   2   36.14    0.86
  -3  -1   2   38.25    1.02
   3   1  -2   36.26    0.86
   3   1  -2   37.66    1.07
   3   1  -2   36.32    0.94
   3   1  -2   35.22    0.86
   3   1  -2   35.92    1.01
  -2   0   2    0.09    0.06
  -2   0   2    0.30    0.08
  -2   0   2    0.51    0.10
  -2   0   2    0.38    0.10
  -2   0   2    0.61    0.09
  -2   0   2    0.30    0.08
   2   0  -2    0.16    0.07
   2   0  -2    0.40    0.10
   2   0  -2   -0.02    0.09
   2   0  -2    0.20    0.07
  -1   1   2   30.74    0.73
  -1   1   2   31.48    0.92
  -1   1   2   31.82    0.80
  -1   1   2   31.35    0.91
  -1   1   2   32.06    0.73
   1  -1  -2   31.10    0.74
   1  -1  -2   32.12    0.74
   1  -1  -2   31.94    0.80
   1  -1  -2   31.88    0.73
   1  -1  -2   32.77    0.91
   0   2   2    1.91    0.14
   0   2   2    1.99    0.09
   0   2   2    1.92    0.09
   0   2   2    2.06    0.13
   0  -2  -2    2.00    0.09
   0  -2  -2    2.17    0.09
   0  -2  -2    2.06    0.14
   1   3   2   50.88    1.47
   1   3   2   50.09    1.42
   1   3   2   51.34    1.13
   1   3   2   51.37    1.13
  -1  -3  -2   52.19    1.16
  -1  -3  -2   50.43    1.13
  -1  -3  -2   51.95    1.42
  -1  -3  -2   53.48    1.48
   2   4   2  389.18   10.79
   2   4   2  394.69    8.61
   2   4   2  388.59   11.05
  -2  -4  -2  393.65    8.61
  -2  -4  -2  409.05    8.53
   3   5   2   37.99    1.07
   3   5   2   37.73    0.85
   3   5   2   37.56    1.14
   3   5   2   38.29    0.85
  -3  -5  -2   38.48    0.90
  -3  -5  -2   38.78    0.92
  -3  -5  -2   38.65    0.86
   4   6   2    9.19    0.25
   4   6   2    9.89    0.26
   4   6   2    9.44    0.37
   4   6   2    9.14    0.37
  -4  -6  -2    9.91    0.33
  -4  -6  -2   10.05    0.32
  -4  -6  -2    9.52    0.26
   5   7   2   79.52    1.72
   5   7   2   77.20    2.23
   5   7   2   77.12    2.11
   5   7   2   77.84    1.72
  -5  -7  -2   77.23    1.79
  -5  -7  -2   78.19    1.81
  -5  -7  -2   75.15    1.72
   6   8   2    0.33    0.11
   6   8   2    0.35    0.08
   6   8   2    0.19    0.15
   6   8   2    0.37    0.15
   6   8   2    0.28    0.07
  -6  -8  -2    0.34    0.11
  -6  -8  -2    0.53    0.14
  -6  -8  -2    0.28    0.07
   7   9   2   10.45    0.49
   7   9   2   11.54    0.34
   7   9   2   11.46    0.34
   7   9   2   11.00    0.51
   7   9   2   12.23    0.48
  -7  -9  -2   11.58    0.35
  -7  -9  -2   11.19    0.44
  -7  -9  -2   12.00    0.46
   8  10   2    0.89    0.23
   8  10   2    1.09    0.20
   8  10   2    1.05    0.13
   8  10   2    1.08    0.17
   8  10   2    1.00    0.12
  -8 -10  -2    0.77    0.11
  -8 -10  -2    0.79    0.12
  -8 -10  -2    1.14    0.21
  -8 -10  -2    0.84    0.22
   9  11   2    1.48    0.26
   9  11   2    1.58    0.20
   9  11   2    1.27    0.20
   9  11   2    1.46    0.27
   9  11   2    1.51    0.15
  -9 -11  -2    1.08    0.20
  -9 -11  -2    1.40    0.15
  -9 -11  -2    1.37    0.14
  10  12   2   -0.05    0.17
  10  12   2    0.13    0.12
  10  12   2   -0.10    0.22
  10  12   2   -0.43    0.14
  10  12   2    0.26    0.22
 -10 -12  -2   -0.09    0.11
 -10 -12  -2   -0.08    0.22
  11  13   2    0.04    0.25
  11  13   2   -0.40    0.22
 -11 -13  -2   -0.35    0.22
 -11 -13  -2   -0.14    0.11
  12  14   2    0.81    0.25
  12  14   2    0.73    0.30
 -12 -14  -2    0.69    0.15
 -12 -14  -2    0.63    0.24
  13  15   2    1.24    0.37
  13  15   2    1.72    0.38
 -13 -15  -2    1.58    0.20
 -13 -15  -2    1.18    0.35
 -13 -12   2    0.43    0.23
 -13 -12   2    0.14    0.18
  13  12  -2   -0.06    0.31
  13  12  -2   -0.07    0.32
 -12 -11   2    0.01    0.25
 -12 -11   2   -0.35    0.18
  12  11  -2   -0.11    0.20
  12  11  -2   -0.42    0.26
 -11 -10   2    0.13    0.22
 -11 -10   2   -0.05    0.15
  11  10  -2   -0.09    0.14
  11  10  -2    0.02    0.23
  11  10  -2   -0.10    0.25
 -10  -9   2    0.48    0.21
 -10  -9   2    0.58    0.16
 -10  -9   2    0.63    0.17
  10   9  -2    0.45    0.24
  10   9  -2    0.53    0.16
  10   9  -2    0.17    0.24
  -9  -8   2    0.07    0.14
  -9  -8   2    0.17    0.18
  -9  -8   2    0.19    0.13
   9   8  -2    0.07    0.20
   9   8  -2    0.00    0.19
   9   8  -2    0.08    0.21
   9   8  -2    0.16    0.15
  -8  -7   2    9.05    0.36
  -8  -7   2    8.64    0.39
  -8  -7   2    8.63    0.36
  -8  -7   2    9.04    0.44
   8   7  -2    9.24    0.49
   8   7  -2    8.64    0.46
   8   7  -2    8.89    0.36
   8   7  -2    8.66    0.46
  -7  -6   2    0.23    0.14
  -7  -6   2    0.34    0.12
  -7  -6   2    0.25    0.14
  -7  -6   2    0.53    0.12
  -7  -6   2    0.57    0.16
   7   6  -2    0.51    0.16
   7   6  -2    0.46    0.12
   7   6  -2    0.43    0.13
   7   6  -2    0.54    0.16
   7   6  -2    0.51    0.18
  -6  -5   2    0.27    0.13
  -6  -5   2    0.33    0.11
  -6  -5   2   -0.01    0.12
  -6  -5   2    0.21    0.12
  -6  -5   2    0.37    0.11
   6   5  -2    0.18    0.15
   6   5  -2    0.29    0.14
   6   5  -2    0.24    0.10
   6   5  -2    0.08    0.12
   6   5  -2    0.30    0.10
  -5  -4   2    6.87    0.31
  -5  -4   2    7.10    0.31
  -5  -4   2    6.31    0.26
  -5  -4   2    6.70    0.28
  -5  -4   2    6.75    0.26
   5   4  -2    6.33    0.31
   5   4  -2    6.42    0.26
   5   4  -2    6.74    0.31
   5   4  -2    6.98    0.33
   5   4  -2    6.71    0.26
  -4  -3   2   31.84    0.77
  -4  -3   2   31.56    0.85
  -4  -3   2   31.21    0.76
  -4  -3   2   31.27    0.89
  -4  -3   2   29.79    0.76
   4   3  -2   31.68    0.76
   4   3  -2   30.35    0.75
   4   3  -2   30.34    0.88
   4   3  -2   29.53    0.84
   4   3  -2   31.80    0.95
  -3  -2   2   39.37    0.91
  -3  -2   2   39.94    1.07
  -3  -2   2   38.76    0.91
  -3  -2   2   36.75    1.07
  -3  -2   2   39.26    1.01
  -3  -2   2   38.83    1.14
  -3  -2   2   40.09    0.92
   3   2  -2   40.54    1.14
   3   2  -2   39.26    0.92
   3   2  -2   37.73    1.01
   3   2  -2   38.77    1.07
   3   2  -2   39.51    0.91
  -2  -1   2  979.88   24.19
  -2  -1   2  945.54   22.62
  -2  -1   2  931.71   20.59
  -2  -1   2  920.73   20.61
  -2  -1   2  963.54   20.52
  -2  -1   2  889.02   25.36
   2   1  -2  970.43   20.63
   2   1  -2  963.08   25.50
   2   1  -2  937.94   24.19
   2   1  -2  938.89   22.61
   2   1  -2  934.99   20.61
  -1   0   2    0.04    0.05
  -1   0   2   -0.07    0.04
  -1   0   2    0.18    0.07
  -1   0   2    0.12    0.06
  -1   0   2   -0.10    0.04
  -1   0   2    0.00    0.05
   1   0  -2    0.04    0.07
   1   0  -2   -0.14    0.04
   1   0  -2   -0.08    0.06
   1   0  -2   -0.11    0.03
   0   1   2    1.35    0.06
   0   1   2    1.61    0.07
   0   1   2    1.64    0.09
   0  -1  -2    1.60    0.10
   0  -1  -2    1.36    0.06
   0  -1  -2    1.60    0.09
   0  -1  -2    1.65    0.07
   1   2   2    2.77    0.15
   1   2   2    2.86    0.10
   1   2   2    3.34    0.10
   1   2   2    2.60    0.12
  -1  -2  -2    3.18    0.15
  -1  -2  -2    3.10    0.12
  -1  -2  -2    3.06    0.10
   2   3   2   57.83    1.58
   2   3   2   61.67    1.32
   2   3   2   59.51    1.62
   2   3   2   58.63    1.69
  -2  -3  -2   60.72    1.32
  -2  -3  -2   61.32    1.35
  -2  -3  -2   59.59    1.70
   3   4   2   34.88    0.99
   3   4   2   35.44    0.80
   3   4   2   35.41    0.80
   3   4   2   34.46    1.04
  -3  -4  -2   35.59    0.80
  -3  -4  -2   36.13    0.99
  -3  -4  -2   35.82    1.05
  -3  -4  -2   36.05    0.84
   4   5   2   42.33    0.95
   4   5   2   41.63    1.23
   4   5   2   40.91    0.95
   4   5   2   40.27    1.17
  -4  -5  -2   42.10    1.00
  -4  -5  -2   43.02    1.00
  -4  -5  -2   42.07    1.18
  -4  -5  -2   42.88    1.23
  -4  -5  -2   41.16    0.95
   5   6   2   10.74    0.43
   5   6   2   10.80    0.41
   5   6   2   11.27    0.31
   5   6   2   10.60    0.31
  -5  -6  -2   11.33    0.35
  -5  -6  -2   11.04    0.40
  -5  -6  -2   10.52    0.31
  -5  -6  -2   10.83    0.35
  -5  -6  -2   11.09    0.42
  -5  -6  -2   10.80    0.31
   6   7   2    0.31    0.11
   6   7   2    0.15    0.14
   6   7   2    0.26    0.08
   6   7   2    0.02    0.14
   6   7   2    0.49    0.08
  -6  -7  -2    0.22    0.08
  -6  -7  -2    0.19    0.13
  -6  -7  -2    0.41    0.12
  -6  -7  -2    0.42    0.09
  -6  -7  -2    0.41    0.13
   7   8   2    8.16    0.36
   7   8   2    7.95    0.42
   7   8   2    7.91    0.28
   7   8   2    7.88    0.28
   7   8   2    7.87    0.40
  -7  -8  -2    8.22    0.29
  -7  -8  -2    8.60    0.41
  -7  -8  -2    8.05    0.29
  -7  -8  -2    8.01    0.36
   8   9   2   19.00    0.65
   8   9   2   18.02    0.51
   8   9   2   18.69    0.52
   8   9   2   18.37    0.65
   8   9   2   18.45    0.71
   8   9   2   18.20    0.67
  -8  -9  -2   18.80    0.52
  -8  -9  -2   17.82    0.59
  -8  -9  -2   17.84    0.52
   9  10   2    2.29    0.20
   9  10   2    2.83    0.28
   9  10   2    2.20    0.28
   9  10   2    1.78    0.29
   9  10   2    2.03    0.22
  -9 -10  -2    2.35    0.20
  -9 -10  -2    2.18    0.26
  -9 -10  -2    2.49    0.22
  10  11   2    6.17    0.46
  10  11   2    6.63    0.39
  10  11   2    6.91    0.31
  10  11   2    6.09    0.36
  10  11   2    6.59    0.49
 -10 -11  -2    6.58    0.31
 -10 -11  -2    5.68    0.36
 -10 -11  -2    6.81    0.32
  11  12   2   -0.38    0.13
  11  12   2   -0.02    0.24
  11  12   2    0.17    0.25
 -11 -12  -2    0.39    0.24
 -11 -12  -2   -0.04    0.13
  12  13   2    0.23    0.27
  12  13   2    0.65    0.27
 -12 -13  -2    0.44    0.16
 -12 -13  -2    0.31    0.27
  13  14   2    0.22    0.30
  13  14   2   -0.69    0.27
 -13 -14  -2   -0.16    0.15
 -13 -14  -2    0.05    0.28
 -13 -13   2    0.12    0.17
 -13 -13   2    0.05    0.29
  13  13  -2   -0.19    0.32
  13  13  -2    0.29    0.34
 -12 -12   2    2.38    0.34
 -12 -12   2    1.92    0.25
  12  12  -2    2.41    0.36
  12  12  -2    2.66    0.40
 -11 -11   2    0.97    0.20
 -11 -11   2    1.09    0.26
  11  11  -2    1.03    0.28
  11  11  -2    1.31    0.32
 -10 -10   2    4.48    0.29
 -10 -10   2    4.51    0.37
  10  10  -2    4.28    0.37
  10  10  -2    4.06    0.30
  10  10  -2    3.43    0.40
  -9  -9   2    1.78    0.19
  -9  -9   2    1.55    0.18
  -9  -9   2    1.78    0.22
   9   9  -2    1.66    0.25
   9   9  -2    1.57    0.26
   9   9  -2    1.49    0.28
   9   9  -2    1.96    0.20
  -8  -8   2    2.55    0.22
  -8  -8   2    2.99    0.28
  -8  -8   2    2.22    0.24
  -8  -8   2    2.66    0.24
   8   8  -2    2.25    0.20
   8   8  -2    2.31    0.27
   8   8  -2    2.53    0.29
   8   8  -2    2.51    0.28
  -7  -7   2   12.62    0.42
  -7  -7   2   12.68    0.41
  -7  -7   2   12.67    0.50
  -7  -7   2   12.05    0.46
   7   7  -2   12.59    0.41
   7   7  -2   12.10    0.52
   7   7  -2   12.88    0.52
   7   7  -2   13.12    0.55
   7   7  -2   13.06    0.41
  -6  -6   2  145.51    3.34
  -6  -6   2  149.58    3.31
  -6  -6   2  147.79    3.31
  -6  -6   2  153.33    3.92
  -6  -6   2  149.81    3.69
  -6  -6   2  142.72    3.34
   6   6  -2  148.35    3.31
   6   6  -2  152.90    3.32
   6   6  -2  156.39    4.13
   6   6  -2  147.35    3.91
   6   6  -2  145.41    3.68
  -5  -5   2    3.72    0.20
  -5  -5   2    3.81    0.19
  -5  -5   2    3.73    0.25
  -5  -5   2    4.06    0.20
  -5  -5   2    4.20    0.23
  -5  -5   2    4.11    0.22
   5   5  -2    4.07    0.27
   5   5  -2    3.70    0.19
   5   5  -2    3.76    0.26
   5   5  -2    3.75    0.24
   5   5  -2    3.61    0.19
  -4  -4   2    8.85    0.29
  -4  -4   2    9.28    0.31
  -4  -4   2    9.33    0.29
  -4  -4   2    9.34    0.31
  -4  -4   2    9.13    0.33
  -4  -4   2    9.61    0.34
   4   4  -2    9.43    0.29
   4   4  -2    8.83    0.28
   4   4  -2    9.24    0.26
   4   4  -2    9.28    0.38
   4   4  -2    9.00    0.34
   4   4  -2    8.60    0.33
   4   4  -2    8.90    0.26
  -3  -3   2   30.55    0.72
  -3  -3   2   29.90    0.73
  -3  -3   2   30.60    0.81
  -3  -3   2   30.55    0.72
  -3  -3   2   31.20    0.84
  -3  -3   2   30.78    0.74
   3   3  -2   30.46    0.72
   3   3  -2   31.44    0.91
   3   3  -2   29.71    0.84
   3   3  -2   29.44    0.72
   3   3  -2   29.16    0.81
   3   3  -2   30.30    0.84
  -2  -2   2  270.43    6.84
  -2  -2   2  274.78    5.70
  -2  -2   2  261.21    5.80
  -2  -2   2  262.20    5.81
  -2  -2   2  266.05    6.26
   2   2  -2  259.44    5.79
   2   2  -2  268.96    7.09
   2   2  -2  255.56    6.75
   2   2  -2  258.79    6.26
   2   2  -2  264.97    7.26
   2   2  -2  251.47    5.78
  -1  -1   2  168.48    4.70
  -1  -1   2  170.81    3.70
  -1  -1   2  170.36    4.02
  -1  -1   2  152.13    3.66
  -1  -1   2  174.92    4.37
  -1  -1   2  176.82    3.64
   1   1  -2  165.84    3.64
   1   1  -2  157.19    3.92
   1   1  -2  173.38    4.50
   1   1  -2  167.17    4.63
   0   0   2   46.14    1.23
   0   0   2   60.72    1.28
   0   0  -2   51.64    1.16
   0   0  -2   52.01    1.44
   1   1   2    0.20    0.04
   1   1   2    0.30    0.04
   1   1   2    0.41    0.04
  -1  -1  -2    0.38    0.04
  -1  -1  -2    0.37    0.05
  -1  -1  -2    0.37    0.04
   2   2   2  181.69    5.42
   2   2   2  186.45    5.01
   2   2   2  197.97    4.23
   2   2   2  185.40    4.20
   2   2   2  188.14    5.17
  -2  -2  -2  202.10    5.40
  -2  -2  -2  197.40    4.98
  -2  -2  -2  200.25    4.17
  -2  -2  -2  194.61    4.26
   3   3   2   40.40    1.14
   3   3   2   41.59    0.95
   3   3   2   41.33    1.20
   3   3   2   42.56    0.95
  -3  -3  -2   41.29    0.95
  -3  -3  -2   41.26    1.20
  -3  -3  -2   42.04    1.14
  -3  -3  -2   42.60    0.97
  -3  -3  -2   43.01    0.95
   4   4   2    0.79    0.11
   4   4   2    0.71    0.07
   4   4   2    1.03    0.09
   4   4   2    1.11    0.14
  -4  -4  -2    0.90    0.10
  -4  -4  -2    0.68    0.08
  -4  -4  -2    0.87    0.12
  -4  -4  -2    0.76    0.08
  -4  -4  -2    0.84    0.08
   5   5   2   18.37    0.48
   5   5   2   18.62    0.60
   5   5   2   18.49    0.60
   5   5   2   19.16    0.48
  -5  -5  -2   17.76    0.48
  -5  -5  -2   18.55    0.61
  -5  -5  -2   18.00    0.51
  -5  -5  -2   19.36    0.48
  -5  -5  -2   18.53    0.59
   6   6   2   10.44    0.40
   6   6   2   10.03    0.44
   6   6   2   10.28    0.32
   6   6   2   10.79    0.38
   6   6   2   10.43    0.39
   6   6   2   10.72    0.33
  -6  -6  -2   10.73    0.43
  -6  -6  -2   10.12    0.37
  -6  -6  -2   10.44    0.39
  -6  -6  -2   10.30    0.33
  -6  -6  -2   10.97    0.33
   7   7   2   47.55    1.43
   7   7   2   50.77    1.41
   7   7   2   46.32    1.33
   7   7   2   49.26    1.45
   7   7   2   48.20    1.16
   7   7   2   49.99    1.17
  -7  -7  -2   48.42    1.22
  -7  -7  -2   48.56    1.17
  -7  -7  -2   51.27    1.17
  -7  -7  -2   50.73    1.44
   8   8   2    9.20    0.44
   8   8   2    9.20    0.39
   8   8   2    8.48    0.32
   8   8   2    9.57    0.39
   8   8   2    9.41    0.33
   8   8   2    8.64    0.44
  -8  -8  -2    8.78    0.33
  -8  -8  -2    8.67    0.32
  -8  -8  -2    8.76    0.39
   9   9   2    7.33    0.45
   9   9   2    7.52    0.49
   9   9   2    8.21    0.39
   9   9   2    8.36    0.38
   9   9   2    8.08    0.33
  -9  -9  -2    8.16    0.34
  -9  -9  -2    8.30    0.38
  -9  -9  -2    8.44    0.33
  10  10   2   -0.08    0.12
  10  10   2   -0.20    0.13
  10  10   2   -0.34    0.20
  10  10   2   -0.31    0.21
  10  10   2   -0.12    0.12
 -10 -10  -2   -0.22    0.20
 -10 -10  -2   -0.01    0.12
 -10 -10  -2   -0.07    0.12
  11  11   2    8.17    0.55
  11  11   2    8.16    0.48
  11  11   2    8.37    0.37
  11  11   2    8.26    0.38
 -11 -11  -2    8.24    0.47
 -11 -11  -2    8.21    0.37
  12  12   2    6.36    0.51
  12  12   2    5.71    0.53
 -12 -12  -2    5.73    0.34
 -12 -12  -2    5.27    0.38
  13  13   2    0.65    0.32
  13  13   2    0.87    0.32
 -13 -13  -2    0.89    0.29
 -13 -13  -2    0.51    0.19
  14  14   2    0.10    0.25
  14  14   2   -0.03    0.32
 -14 -14  -2   -0.11    0.17
 -14 -14  -2   -0.03    0.29
 -12 -13   2    0.01    0.26
 -12 -13   2   -0.09    0.17
  12  13  -2   -0.46    0.25
  12  13  -2   -0.01    0.23
 -11 -12   2    0.38    0.26
 -11 -12   2    0.29    0.17
  11  12  -2    0.13    0.24
  11  12  -2    0.39    0.28
 -10 -11   2    3.41    0.30
 -10 -11   2    3.35    0.28
  10  11  -2    3.41    0.37
  10  11  -2    3.68    0.27
  10  11  -2    3.30    0.35
  -9 -10   2    1.71    0.26
  -9 -10   2    1.82    0.18
  -9 -10   2    1.73    0.19
   9  10  -2    1.71    0.28
   9  10  -2    1.69    0.29
   9  10  -2    1.69    0.18
  -8  -9   2    0.37    0.20
  -8  -9   2    0.42    0.19
  -8  -9   2    0.47    0.13
  -8  -9   2    0.40    0.14
   8   9  -2    0.19    0.20
   8   9  -2    0.50    0.21
   8   9  -2    0.33    0.18
   8   9  -2    0.43    0.12
  -7  -8   2    0.26    0.13
  -7  -8   2    0.36    0.12
  -7  -8   2    0.14    0.16
  -7  -8   2    0.27    0.13
  -7  -8   2    0.31    0.10
   7   8  -2    0.17    0.05
   7   8  -2    0.15    0.16
   7   8  -2    0.30    0.11
   7   8  -2    0.23    0.11
   7   8  -2    0.36    0.16
   7   8  -2    0.33    0.20
  -6  -7   2   39.62    0.97
  -6  -7   2   40.10    1.16
  -6  -7   2   38.86    1.02
  -6  -7   2   40.47    0.97
  -6  -7   2   39.62    1.03
   6   7  -2   38.47    1.12
   6   7  -2   40.11    1.13
   6   7  -2   39.80    0.96
   6   7  -2   39.09    1.16
   6   7  -2   42.31    1.25
   6   7  -2   39.59    0.96
  -5  -6   2    5.11    0.22
  -5  -6   2    4.92    0.25
  -5  -6   2    5.23    0.22
  -5  -6   2    5.05    0.28
  -5  -6   2    4.82    0.25
  -5  -6   2    4.86    0.25
   5   6  -2    4.91    0.26
   5   6  -2    5.07    0.30
   5   6  -2    5.50    0.21
   5   6  -2    4.64    0.26
   5   6  -2    5.21    0.21
   5   6  -2    4.76    0.19
  -4  -5   2   33.12    0.92
  -4  -5   2   32.77    0.82
  -4  -5   2   32.44    0.82
  -4  -5   2   32.29    0.90
  -4  -5   2   32.42    0.78
  -4  -5   2   32.84    0.78
   4   5  -2   32.25    0.78
   4   5  -2   32.50    0.93
   4   5  -2   32.10    0.90
   4   5  -2   32.56    0.78
  -3  -4   2   14.51    0.44
  -3  -4   2   14.99    0.42
  -3  -4   2   14.78    0.41
  -3  -4   2   14.41    0.38
  -3  -4   2   14.89    0.38
  -3  -4   2   14.77    0.45
   3   4  -2   14.64    0.38
   3   4  -2   14.53    0.45
   3   4  -2   14.98    0.38
   3   4  -2   13.94    0.46
  -2  -3   2  103.21    2.47
  -2  -3   2  103.08    2.23
  -2  -3   2  101.83    2.23
  -2  -3   2  103.73    2.25
  -2  -3   2  101.67    2.61
   2   3  -2  103.01    2.23
   2   3  -2   97.75    2.22
   2   3  -2   98.87    2.47
   2   3  -2  100.58    2.61
  -1  -2   2  232.42    5.24
  -1  -2   2  249.01    5.81
  -1  -2   2  240.54    6.20
  -1  -2   2  250.21    5.22
  -1  -2   2  248.05    5.34
   1   2  -2  241.75    5.35
   1   2  -2  238.66    5.72
   1   2  -2  239.88    6.23
   1   2  -2  238.66    5.35
   1   2  -2  245.31    6.72
   1   2  -2  233.12    5.82
   0  -1   2   23.03    0.52
   0  -1   2   22.56    0.56
   0  -1   2   23.44    0.57
   0   1  -2   22.37    0.52
   0   1  -2   20.65    0.66
   1   0   2    3.83    0.12
   1   0   2    3.64    0.12
  -1   0  -2    3.78    0.12
  -1   0  -2    3.50    0.15
   2   1   2   26.50    0.70
   2   1   2   30.94    0.83
   2   1   2   34.19    0.71
   2   1   2   33.35    0.76
   2   1   2   25.87    0.88
  -2  -1  -2   32.99    0.71
  -2  -1  -2   27.46    0.75
  -2  -1  -2   27.62    0.70
  -2  -1  -2   33.81    0.90
  -2  -1  -2   33.61    0.83
   3   2   2  137.04    3.77
   3   2   2  139.09    3.06
   3   2   2  138.42    3.87
   3   2   2  136.91    3.06
   3   2   2  137.80    3.62
  -3  -2  -2  139.65    3.62
  -3  -2  -2  142.36    3.06
  -3  -2  -2  145.45    3.88
  -3  -2  -2  144.19    3.06
  -3  -2  -2  142.31    3.06
   4   3   2   20.66    0.57
   4   3   2   19.82    0.61
   4   3   2   19.43    0.50
   4   3   2   20.64    0.51
   4   3   2   20.03    0.63
  -4  -3  -2   20.14    0.51
  -4  -3  -2   19.89    0.51
  -4  -3  -2   20.35    0.61
  -4  -3  -2   20.56    0.62
  -4  -3  -2   20.55    0.51
   5   4   2    6.19    0.28
   5   4   2    6.44    0.23
   5   4   2    6.06    0.22
   5   4   2    6.32    0.26
   5   4   2    5.92    0.22
  -5  -4  -2    6.32    0.27
  -5  -4  -2    5.97    0.23
  -5  -4  -2    6.27    0.24
  -5  -4  -2    6.04    0.26
  -5  -4  -2    5.87    0.22
   6   5   2  110.46    2.40
   6   5   2  106.91    3.00
   6   5   2  105.70    2.66
   6   5   2  105.78    2.86
   6   5   2  103.95    2.39
   6   5   2  109.50    2.91
  -6  -5  -2  107.32    2.99
  -6  -5  -2  109.77    2.86
  -6  -5  -2  108.42    2.40
  -6  -5  -2  106.22    2.42
  -6  -5  -2  104.61    2.40
   7   6   2   95.46    2.65
   7   6   2   95.18    2.21
   7   6   2   98.77    2.76
   7   6   2   95.81    2.47
   7   6   2  100.88    2.22
   7   6   2  100.97    2.68
  -7  -6  -2   98.04    2.25
  -7  -6  -2   97.17    2.75
  -7  -6  -2   94.80    2.21
  -7  -6  -2   98.61    2.22
  -7  -6  -2  100.25    2.66
   8   7   2   46.58    1.35
   8   7   2   47.55    1.33
   8   7   2   46.57    1.12
   8   7   2   44.46    1.28
   8   7   2   44.02    1.37
   8   7   2   45.09    1.11
  -8  -7  -2   47.31    1.13
  -8  -7  -2   45.07    1.12
  -8  -7  -2   44.33    1.16
  -8  -7  -2   44.70    1.34
  -8  -7  -2   46.80    1.38
   9   8   2    1.94    0.23
   9   8   2    2.01    0.28
   9   8   2    1.48    0.25
   9   8   2    1.99    0.22
   9   8   2    1.96    0.19
  -9  -8  -2    1.95    0.18
  -9  -8  -2    1.50    0.17
  -9  -8  -2    1.56    0.21
  10   9   2   14.35    0.67
  10   9   2   14.59    0.62
  10   9   2   15.03    0.52
  10   9   2   14.54    0.48
  10   9   2   14.01    0.55
 -10  -9  -2   14.46    0.49
 -10  -9  -2   13.79    0.55
 -10  -9  -2   13.18    0.48
  11  10   2   10.73    0.51
  11  10   2   11.66    0.42
  11  10   2   11.14    0.62
  11  10   2   10.37    0.57
  11  10   2   10.78    0.42
 -11 -10  -2   10.82    0.48
 -11 -10  -2   10.94    0.45
  12  11   2   13.29    0.71
  12  11   2   13.22    0.66
 -12 -11  -2   12.92    0.59
 -12 -11  -2   12.85    0.51
  13  12   2    0.07    0.21
  13  12   2   -0.06    0.28
 -13 -12  -2    0.00    0.17
 -13 -12  -2    0.00    0.26
  14  13   2    2.72    0.44
  14  13   2    3.19    0.44
 -14 -13  -2    2.88    0.40
 -14 -13  -2    2.74    0.29
 -12 -14   2    1.47    0.35
 -12 -14   2    1.22    0.20
  12  14  -2    1.28    0.32
  12  14  -2    1.22    0.37
 -11 -13   2    1.98    0.21
 -11 -13   2    2.15    0.33
  11  13  -2    2.21    0.36
  11  13  -2    1.64    0.33
 -10 -12   2    6.39    0.32
 -10 -12   2    5.23    0.37
  10  12  -2    6.47    0.45
  10  12  -2    5.99    0.47
  -9 -11   2   12.89    0.57
  -9 -11   2   13.06    0.45
  -9 -11   2   12.90    0.56
   9  11  -2   13.01    0.41
   9  11  -2   12.97    0.44
   9  11  -2   12.56    0.62
   9  11  -2   13.06    0.60
  -8 -10   2    7.55    0.31
  -8 -10   2    7.03    0.37
  -8 -10   2    7.23    0.31
  -8 -10   2    6.67    0.40
   8  10  -2    6.90    0.47
   8  10  -2    7.75    0.46
   8  10  -2    7.34    0.30
   8  10  -2    7.40    0.29
  -7  -9   2    3.17    0.25
  -7  -9   2    3.69    0.27
  -7  -9   2    3.49    0.21
  -7  -9   2    3.60    0.29
  -7  -9   2    3.74    0.22
   7   9  -2    3.34    0.21
   7   9  -2    3.82    0.34
   7   9  -2    3.81    0.31
   7   9  -2    3.60    0.20
   7   9  -2    3.65    0.21
   7   9  -2    2.91    0.30
  -6  -8   2    0.15    0.15
  -6  -8   2    0.19    0.12
  -6  -8   2    0.13    0.09
  -6  -8   2    0.11    0.09
  -6  -8   2    0.02    0.14
   6   8  -2    0.05    0.08
   6   8  -2    0.03    0.08
   6   8  -2    0.22    0.17
   6   8  -2    0.17    0.15
   6   8  -2    0.21    0.09
  -5  -7   2    5.87    0.22
  -5  -7   2    5.76    0.28
  -5  -7   2    6.08    0.22
  -5  -7   2    5.78    0.28
  -5  -7   2    5.72    0.29
   5   7  -2    5.95    0.22
   5   7  -2    5.79    0.29
   5   7  -2    5.99    0.33
   5   7  -2    5.89    0.22
  -4  -6   2   15.84    0.50
  -4  -6   2   14.70    0.40
  -4  -6   2   15.39    0.40
  -4  -6   2   14.66    0.44
  -4  -6   2   15.13    0.49
  -4  -6   2   14.97    0.45
   4   6  -2   14.64    0.40
   4   6  -2   15.00    0.49
   4   6  -2   14.96    0.51
   4   6  -2   15.27    0.40
  -3  -5   2    0.65    0.08
  -3  -5   2    0.61    0.07
  -3  -5   2    0.82    0.10
  -3  -5   2    0.71    0.11
  -3  -5   2    0.76    0.12
  -3  -5   2    0.63    0.07
   3   5  -2    0.65    0.12
   3   5  -2    0.70    0.07
   3   5  -2    0.60    0.07
   3   5  -2    0.66    0.10
  -2  -4   2   21.98    0.59
  -2  -4   2   22.12    0.55
  -2  -4   2   22.08    0.55
  -2  -4   2   18.53    0.50
  -2  -4   2   22.16    0.51
   2   4  -2   21.31    0.51
   2   4  -2   21.18    0.60
   2   4  -2   21.95    0.51
   2   4  -2   21.23    0.60
  -1  -3   2  207.70    4.84
  -1  -3   2  204.61    4.49
  -1  -3   2  213.10    4.41
   1   3  -2  201.56    4.83
   1   3  -2  199.10    4.43
   1   3  -2  197.02    5.18
   1   3  -2  201.32    4.71
   1   3  -2  199.54    4.40
   0  -2   2   18.64    0.47
   0  -2   2   18.52    0.47
   0  -2   2   18.54    0.43
   0  -2   2   18.44    0.43
   0   2  -2   17.98    0.43
   0   2  -2   18.18    0.43
   0   2  -2   17.87    0.47
   0   2  -2   17.74    0.47
   1  -1   2   26.93    0.60
   1  -1   2   25.90    0.69
   1  -1   2   25.95    0.65
   1  -1   2   26.45    0.64
  -1   1  -2   25.54    0.69
  -1   1  -2   26.25    0.77
  -1   1  -2   26.24    0.60
   2   0   2  141.24    3.24
   2   0   2  140.17    4.10
   2   0   2  149.95    3.81
   2   0   2  156.54    3.24
   2   0   2  155.93    3.46
  -2   0  -2  140.91    3.45
  -2   0  -2  156.96    3.24
  -2   0  -2  154.85    4.10
  -2   0  -2  154.77    3.81
  -2   0  -2  137.84    3.24
   3   1   2   91.52    2.16
   3   1   2   89.59    2.45
   3   1   2   90.11    2.39
   3   1   2   90.74    2.55
   3   1   2   90.17    2.02
   3   1   2   95.39    2.03
  -3  -1  -2   94.24    2.03
  -3  -1  -2   89.84    2.45
  -3  -1  -2   92.60    2.39
  -3  -1  -2   92.01    2.01
  -3  -1  -2   95.16    2.56
  -3  -1  -2   86.89    2.02
   4   2   2   45.20    1.02
   4   2   2   43.28    1.19
   4   2   2   42.08    1.20
   4   2   2   42.42    1.01
   4   2   2   42.82    1.26
  -4  -2  -2   45.38    1.21
  -4  -2  -2   44.11    1.00
  -4  -2  -2   45.15    1.26
  -4  -2  -2   42.26    1.01
  -4  -2  -2   43.58    1.01
  -4  -2  -2   44.64    1.20
   5   3   2    6.21    0.22
   5   3   2    5.98    0.25
   5   3   2    6.05    0.23
   5   3   2    6.04    0.26
   5   3   2    6.53    0.24
   5   3   2    6.06    0.30
  -5  -3  -2    6.52    0.28
  -5  -3  -2    6.06    0.22
  -5  -3  -2    6.27    0.26
  -5  -3  -2    6.37    0.24
  -5  -3  -2    6.33    0.23
  -5  -3  -2    6.10    0.22
   6   4   2    0.34    0.10
   6   4   2    0.42    0.08
   6   4   2    0.60    0.12
   6   4   2    0.38    0.10
   6   4   2    0.41    0.10
   6   4   2    0.32    0.14
  -6  -4  -2    0.36    0.08
  -6  -4  -2    0.29    0.13
  -6  -4  -2    0.38    0.10
  -6  -4  -2    0.37    0.11
  -6  -4  -2    0.19    0.08
   7   5   2   37.26    1.15
   7   5   2   39.10    1.15
   7   5   2   40.50    0.97
   7   5   2   38.18    0.96
   7   5   2   37.96    1.08
   7   5   2   39.92    1.12
  -7  -5  -2   38.47    0.97
  -7  -5  -2   39.65    1.17
  -7  -5  -2   38.53    1.15
  -7  -5  -2   37.73    0.96
  -7  -5  -2   39.62    0.97
   8   6   2    4.55    0.25
   8   6   2    4.91    0.25
   8   6   2    4.61    0.35
   8   6   2    4.74    0.25
   8   6   2    4.86    0.32
   8   6   2    4.84    0.26
  -8  -6  -2    4.39    0.33
  -8  -6  -2    5.01    0.26
  -8  -6  -2    4.56    0.27
  -8  -6  -2    4.42    0.23
  -8  -6  -2    4.56    0.27
   9   7   2    0.53    0.14
   9   7   2    0.47    0.12
   9   7   2    0.23    0.19
   9   7   2    0.72    0.22
   9   7   2    0.43    0.11
  -9  -7  -2    0.45    0.09
  -9  -7  -2    0.38    0.14
  -9  -7  -2    0.62    0.18
  -9  -7  -2    0.39    0.14
  10   8   2   21.33    0.72
  10   8   2   21.26    0.77
  10   8   2   21.29    0.65
  10   8   2   21.14    0.84
 -10  -8  -2   22.31    0.66
 -10  -8  -2   21.65    0.69
 -10  -8  -2   21.18    0.65
  11   9   2   -0.15    0.13
  11   9   2   -0.18    0.22
  11   9   2   -0.02    0.20
  11   9   2   -0.07    0.15
 -11  -9  -2   -0.16    0.17
 -11  -9  -2   -0.10    0.14
 -11  -9  -2   -0.47    0.13
  12  10   2    1.68    0.33
  12  10   2    2.14    0.24
  12  10   2    1.55    0.30
 -12 -10  -2    1.62    0.22
 -12 -10  -2    1.85    0.28
  13  11   2   -0.07    0.26
  13  11   2    0.05    0.27
 -13 -11  -2    0.33    0.26
 -13 -11  -2    0.37    0.20
  14  12   2    5.25    0.60
  14  12   2    7.50    0.59
 -14 -12  -2    6.30    0.49
 -14 -12  -2    5.17    0.41
 -12 -15   2    6.52    0.34
 -12 -15   2    5.87    0.52
  12  15  -2    6.30    0.56
  12  15  -2    5.72    0.61
 -11 -14   2    3.09    0.26
 -11 -14   2    2.71    0.33
  11  14  -2    3.16    0.42
  11  14  -2    2.83    0.38
 -10 -13   2    3.84    0.26
 -10 -13   2    3.56    0.38
 -10 -13   2    3.65    0.38
  10  13  -2    4.82    0.49
  10  13  -2    3.99    0.42
  -9 -12   2   -0.11    0.22
  -9 -12   2   -0.16    0.11
  -9 -12   2   -0.16    0.21
   9  12  -2   -0.02    0.24
   9  12  -2   -0.07    0.09
   9  12  -2   -0.37    0.20
  -8 -11   2    3.58    0.22
  -8 -11   2    3.95    0.23
  -8 -11   2    3.33    0.32
  -8 -11   2    3.49    0.33
   8  11  -2    3.83    0.22
   8  11  -2    3.48    0.33
   8  11  -2    3.65    0.37
   8  11  -2    3.54    0.24
  -7 -10   2    1.59    0.20
  -7 -10   2    1.80    0.17
  -7 -10   2    1.98    0.18
  -7 -10   2    1.84    0.24
   7  10  -2    1.95    0.20
   7  10  -2    1.97    0.16
   7  10  -2    1.70    0.27
   7  10  -2    1.91    0.18
   7  10  -2    1.95    0.23
  -6  -9   2   10.88    0.43
  -6  -9   2   10.71    0.44
  -6  -9   2   10.71    0.34
   6   9  -2   10.46    0.49
   6   9  -2   11.17    0.42
   6   9  -2   10.96    0.33
   6   9  -2   11.04    0.46
   6   9  -2   11.08    0.33
  -5  -8   2    1.16    0.17
  -5  -8   2    1.09    0.15
  -5  -8   2    1.08    0.10
   5   8  -2    1.09    0.16
   5   8  -2    1.43    0.13
   5   8  -2    1.73    0.18
   5   8  -2    1.38    0.12
  -4  -7   2   12.65    0.41
  -4  -7   2   12.95    0.35
  -4  -7   2   12.82    0.42
   4   7  -2   12.73    0.44
   4   7  -2   12.51    0.34
   4   7  -2   13.01    0.47
   4   7  -2   12.94    0.34
  -3  -6   2    0.70    0.12
  -3  -6   2    0.60    0.07
  -3  -6   2    0.55    0.11
   3   6  -2    0.70    0.10
   3   6  -2    0.76    0.07
   3   6  -2    0.71    0.07
   3   6  -2    0.57    0.12
  -2  -5   2   20.43    0.53
  -2  -5   2   20.15    0.58
  -2  -5   2   20.60    0.48
  -2  -5   2   21.19    0.54
   2   5  -2   19.69    0.58
   2   5  -2   20.79    0.48
   2   5  -2   20.33    0.48
   2   5  -2   20.15    0.58
   2   5  -2   19.23    0.57
  -1  -4   2    2.98    0.11
  -1  -4   2    2.83    0.15
  -1  -4   2    2.65    0.14
  -1  -4   2    2.81    0.14
   1   4  -2    3.02    0.11
   1   4  -2    2.84    0.15
   1   4  -2    2.71    0.16
   1   4  -2    2.97    0.11
   0  -3   2   33.87    0.86
   0  -3   2   34.43    0.78
   0  -3   2   34.97    0.86
   0  -3   2   35.54    0.79
   0   3  -2   33.52    0.86
   0   3  -2   34.20    0.86
   0   3  -2   34.36    0.78
   0   3  -2   34.63    0.78
   1  -2   2    4.74    0.14
   1  -2   2    4.81    0.16
   1  -2   2    4.74    0.16
   1  -2   2    4.76    0.18
  -1   2  -2    4.76    0.18
  -1   2  -2    4.69    0.16
  -1   2  -2    4.76    0.18
  -1   2  -2    4.87    0.14
   2  -1   2   29.10    0.68
   2  -1   2   28.56    0.68
   2  -1   2   29.06    0.79
   2  -1   2   29.84    0.73
  -2   1  -2   28.46    0.68
  -2   1  -2   28.27    0.72
  -2   1  -2   28.06    0.68
  -2   1  -2   29.10    0.79
   3   0   2   53.03    1.46
   3   0   2   53.91    1.24
   3   0   2   54.60    1.24
   3   0   2   55.84    1.32
  -3   0  -2   54.96    1.24
  -3   0  -2   53.61    1.24
  -3   0  -2   56.31    1.46
  -3   0  -2   55.74    1.56
  -3   0  -2   53.44    1.32
  -3   0  -2   53.31    1.50
   4   1   2   25.33    0.66
   4   1   2   24.52    0.71
   4   1   2   24.44    0.62
   4   1   2   24.31    0.65
   4   1   2   24.43    0.73
   4   1   2   26.21    0.62
  -4  -1  -2   25.23    0.62
  -4  -1  -2   24.73    0.72
  -4  -1  -2   23.87    0.62
  -4  -1  -2   25.56    0.74
  -4  -1  -2   25.28    0.76
  -4  -1  -2   24.72    0.59
   5   2   2   16.43    0.48
   5   2   2   16.47    0.45
   5   2   2   15.71    0.54
   5   2   2   16.19    0.45
   5   2   2   16.31    0.50
  -5  -2  -2   17.16    0.55
  -5  -2  -2   16.50    0.43
  -5  -2  -2   17.37    0.55
  -5  -2  -2   15.88    0.45
  -5  -2  -2   15.99    0.50
  -5  -2  -2   16.75    0.45
   6   3   2   29.77    0.78
   6   3   2   30.56    0.94
   6   3   2   30.66    0.85
   6   3   2   31.37    0.79
   6   3   2   32.55    0.90
   6   3   2   30.44    0.94
  -6  -3  -2   31.80    0.94
  -6  -3  -2   33.01    0.95
  -6  -3  -2   31.80    0.91
  -6  -3  -2   29.77    0.79
  -6  -3  -2   30.69    0.79
  -6  -3  -2   31.41    0.77
   7   4   2    0.90    0.15
   7   4   2    0.90    0.18
   7   4   2    0.92    0.13
   7   4   2    0.80    0.10
   7   4   2    0.79    0.13
  -7  -4  -2    0.76    0.11
  -7  -4  -2    0.81    0.17
  -7  -4  -2    0.99    0.13
  -7  -4  -2    0.81    0.11
  -7  -4  -2    0.95    0.14
   8   5   2   23.76    0.66
   8   5   2   22.66    0.80
   8   5   2   24.33    0.73
   8   5   2   23.02    0.65
   8   5   2   22.32    0.72
  -8  -5  -2   23.67    0.80
  -8  -5  -2   22.37    0.65
  -8  -5  -2   24.00    0.66
  -8  -5  -2   21.98    0.65
  -8  -5  -2   22.64    0.73
   9   6   2    0.24    0.18
   9   6   2    0.51    0.14
   9   6   2    0.32    0.21
   9   6   2    0.34    0.12
  -9  -6  -2    0.39    0.15
  -9  -6  -2    0.49    0.10
  -9  -6  -2    0.44    0.15
  -9  -6  -2    0.53    0.15
  10   7   2   28.16    1.01
  10   7   2   28.50    0.92
  10   7   2   27.23    0.80
  10   7   2   28.84    0.90
 -10  -7  -2   28.17    0.81
 -10  -7  -2   28.18    0.82
 -10  -7  -2   27.99    0.86
 -10  -7  -2   30.01    0.82
  11   8   2    0.38    0.14
  11   8   2    0.71    0.22
  11   8   2    0.76    0.22
  11   8   2    0.82    0.18
 -11  -8  -2    0.43    0.19
 -11  -8  -2    0.44    0.17
 -11  -8  -2    0.75    0.18
  12   9   2    5.73    0.40
  12   9   2    5.47    0.35
  12   9   2    5.49    0.50
 -12  -9  -2    5.75    0.39
 -12  -9  -2    5.45    0.39
  13  10   2    5.92    0.38
  13  10   2    5.35    0.55
  13  10   2    6.89    0.51
 -13 -10  -2    5.99    0.42
 -13 -10  -2    5.75    0.43
  14  11   2    2.04    0.36
  14  11   2    1.91    0.41
 -14 -11  -2    1.76    0.26
 -14 -11  -2    1.92    0.33
 -11 -15   2    2.43    0.38
 -11 -15   2    1.74    0.17
  11  15  -2    1.85    0.36
  11  15  -2    1.69    0.38
 -10 -14   2    2.95    0.33
 -10 -14   2    2.28    0.34
 -10 -14   2    2.59    0.22
  10  14  -2    2.28    0.32
  10  14  -2    2.22    0.36
  -9 -13   2    0.15    0.11
  -9 -13   2    0.22    0.25
  -9 -13   2    0.04    0.23
   9  13  -2    0.08    0.12
   9  13  -2   -0.26    0.20
   9  13  -2    0.45    0.27
  -8 -12   2    2.34    0.29
  -8 -12   2    2.18    0.18
  -8 -12   2    1.65    0.28
   8  12  -2    1.94    0.18
   8  12  -2    2.14    0.24
   8  12  -2    2.01    0.26
   8  12  -2    2.06    0.32
  -7 -11   2   -0.22    0.17
  -7 -11   2   -0.06    0.15
  -7 -11   2    0.00    0.05
  -7 -11   2   -0.01    0.09
   7  11  -2    0.01    0.08
   7  11  -2   -0.01    0.11
   7  11  -2    0.03    0.16
   7  11  -2   -0.08    0.08
   7  11  -2   -0.03    0.16
  -6 -10   2    6.28    0.36
  -6 -10   2    6.87    0.25
  -6 -10   2    6.80    0.37
   6  10  -2    7.05    0.24
   6  10  -2    6.53    0.34
   6  10  -2    7.23    0.24
   6  10  -2    7.02    0.37
   6  10  -2    7.04    0.38
  -5  -9   2    0.75    0.18
  -5  -9   2    0.73    0.08
  -5  -9   2    1.32    0.17
  -5  -9   2    1.09    0.09
   5   9  -2    1.23    0.11
   5   9  -2    1.05    0.16
   5   9  -2    0.67    0.19
   5   9  -2    1.14    0.11
  -4  -8   2    2.36    0.21
  -4  -8   2    2.87    0.13
  -4  -8   2    2.51    0.12
  -4  -8   2    2.75    0.22
   4   8  -2    2.60    0.20
   4   8  -2    2.91    0.13
   4   8  -2    2.79    0.24
   4   8  -2    3.11    0.13
  -3  -7   2    1.23    0.14
  -3  -7   2    1.34    0.09
  -3  -7   2    1.19    0.09
  -3  -7   2    1.20    0.13
   3   7  -2    1.23    0.14
   3   7  -2    1.35    0.09
   3   7  -2    1.27    0.16
   3   7  -2    1.32    0.09
   3   7  -2    0.84    0.12
  -2  -6   2    5.98    0.23
  -2  -6   2    6.14    0.23
  -2  -6   2    5.17    0.16
  -2  -6   2    5.99    0.17
   2   6  -2    5.50    0.25
   2   6  -2    6.10    0.17
   2   6  -2    5.75    0.26
   2   6  -2    6.02    0.17
   2   6  -2    5.65    0.24
  -1  -5   2   29.58    0.67
  -1  -5   2   29.99    0.71
  -1  -5   2   29.42    0.73
   1   5  -2   28.19    0.77
   1   5  -2   29.33    0.67
   1   5  -2   29.21    0.67
   1   5  -2   29.25    0.77
   0  -4   2   10.85    0.32
   0  -4   2   10.64    0.33
   0  -4   2   11.23    0.30
   0  -4   2   10.71    0.28
   0   4  -2   10.65    0.27
   0   4  -2   10.33    0.33
   0   4  -2   10.35    0.31
   0   4  -2   10.52    0.27
   1  -3   2   45.36    1.02
   1  -3   2   45.36    1.02
   1  -3   2   46.79    1.05
   1  -3   2   45.44    1.11
  -1   3  -2   43.95    1.02
  -1   3  -2   45.02    1.11
  -1   3  -2   44.31    1.09
   2  -2   2   26.47    0.76
   2  -2   2   27.55    0.66
   2  -2   2   28.37    0.66
   2  -2   2   27.82    0.70
  -2   2  -2   26.68    0.65
  -2   2  -2   27.85    0.77
  -2   2  -2   26.84    0.70
  -2   2  -2   27.55    0.66
   3  -1   2   46.87    1.13
   3  -1   2   46.06    1.26
   3  -1   2   45.92    1.07
   3  -1   2   46.39    1.07
   3  -1   2   45.40    1.11
  -3   1  -2   45.01    1.30
  -3   1  -2   45.72    1.13
  -3   1  -2   45.38    1.07
  -3   1  -2   47.84    1.26
  -3   1  -2   46.77    1.07
   4   0   2   13.57    0.39
   4   0   2   13.72    0.40
   4   0   2   14.19    0.41
   4   0   2   13.95    0.47
   4   0   2   14.28    0.45
   4   0   2   14.62    0.40
  -4   0  -2   13.76    0.40
  -4   0  -2   13.42    0.41
  -4   0  -2   13.86    0.45
  -4   0  -2   14.37    0.49
  -4   0  -2   14.92    0.48
  -4   0  -2   14.44    0.40
   5   1   2    1.80    0.20
   5   1   2    2.03    0.17
   5   1   2    1.95    0.16
   5   1   2    2.00    0.14
   5   1   2    1.90    0.14
   5   1   2    2.09    0.15
  -5  -1  -2    2.36    0.17
  -5  -1  -2    2.30    0.18
  -5  -1  -2    2.13    0.12
  -5  -1  -2    2.25    0.17
  -5  -1  -2    2.14    0.17
  -5  -1  -2    2.00    0.16
   6   2   2   31.48    0.82
   6   2   2   30.44    0.88
   6   2   2   28.73    0.91
   6   2   2   28.71    0.81
   6   2   2   30.27    0.77
   6   2   2   29.22    0.77
  -6  -2  -2   31.16    0.93
  -6  -2  -2   31.45    0.92
  -6  -2  -2   30.40    0.73
  -6  -2  -2   31.16    0.77
  -6  -2  -2   27.65    0.77
  -6  -2  -2   30.09    0.89
   7   3   2    0.44    0.16
   7   3   2    0.12    0.12
   7   3   2    0.43    0.12
   7   3   2    0.30    0.09
   7   3   2    0.34    0.09
  -7  -3  -2    0.59    0.16
  -7  -3  -2    0.34    0.10
  -7  -3  -2    0.29    0.10
  -7  -3  -2    0.54    0.10
  -7  -3  -2    0.17    0.12
  -7  -3  -2    0.15    0.10
   8   4   2   15.11    0.50
   8   4   2   15.09    0.59
   8   4   2   16.60    0.51
   8   4   2   15.42    0.54
   8   4   2   16.16    0.54
  -8  -4  -2   15.41    0.48
  -8  -4  -2   15.65    0.51
  -8  -4  -2   15.61    0.54
  -8  -4  -2   16.11    0.55
  -8  -4  -2   16.45    0.51
  -8  -4  -2   16.35    0.62
   9   5   2    0.18    0.11
   9   5   2    0.04    0.19
   9   5   2    0.15    0.15
   9   5   2    0.03    0.14
  -9  -5  -2    0.01    0.09
  -9  -5  -2    0.07    0.14
  -9  -5  -2    0.06    0.13
  -9  -5  -2   -0.02    0.12
  10   6   2   -0.17    0.22
  10   6   2   -0.01    0.13
  10   6   2   -0.09    0.14
  10   6   2   -0.08    0.12
 -10  -6  -2    0.15    0.16
 -10  -6  -2   -0.07    0.09
 -10  -6  -2   -0.01    0.15
 -10  -6  -2   -0.03    0.15
  11   7   2    2.30    0.26
  11   7   2    2.16    0.25
  11   7   2    2.54    0.33
  11   7   2    2.39    0.24
 -11  -7  -2    2.41    0.25
 -11  -7  -2    2.42    0.25
 -11  -7  -2    2.52    0.26
 -11  -7  -2    2.85    0.17
  12   8   2    4.90    0.35
  12   8   2    4.96    0.49
  12   8   2    4.89    0.37
 -12  -8  -2    4.78    0.36
 -12  -8  -2    4.69    0.38
  13   9   2    6.92    0.42
  13   9   2    7.34    0.46
  13   9   2    6.78    0.51
 -13  -9  -2    6.97    0.44
 -13  -9  -2    7.18    0.43
  14  10   2    0.42    0.33
  14  10   2    0.49    0.27
 -14 -10  -2    0.67    0.22
 -14 -10  -2    0.31    0.24
  15  11   2    1.01    0.32
  15  11   2    0.37    0.37
 -15 -11  -2    0.94    0.25
 -15 -11  -2    1.16    0.31
 -11 -16   2    0.43    0.32
 -11 -16   2    0.47    0.32
  11  16  -2    0.59    0.29
  11  16  -2    0.46    0.35
  11  16  -2    0.16    0.30
 -10 -15   2    1.78    0.35
 -10 -15   2    2.02    0.34
 -10 -15   2    2.38    0.17
  10  15  -2    1.91    0.37
  10  15  -2    1.93    0.32
  -9 -14   2    0.47    0.25
  -9 -14   2    0.03    0.26
  -9 -14   2    0.46    0.10
   9  14  -2    0.23    0.27
   9  14  -2    0.19    0.22
  -8 -13   2    2.97    0.32
  -8 -13   2    2.91    0.18
  -8 -13   2    2.67    0.32
   8  13  -2    2.40    0.33
   8  13  -2    2.62    0.29
   8  13  -2    2.81    0.29
  -7 -12   2    0.62    0.09
  -7 -12   2    0.59    0.09
  -7 -12   2    0.56    0.22
  -7 -12   2    0.32    0.22
   7  12  -2    0.60    0.09
   7  12  -2    0.66    0.09
   7  12  -2    0.62    0.21
   7  12  -2    0.51    0.24
   7  12  -2    0.46    0.15
  -6 -11   2   -0.07    0.17
  -6 -11   2   -0.02    0.07
  -6 -11   2    0.02    0.07
  -6 -11   2   -0.09    0.14
   6  11  -2    0.01    0.19
   6  11  -2    0.00    0.07
   6  11  -2   -0.02    0.12
   6  11  -2    0.13    0.15
   6  11  -2   -0.03    0.07
  -5 -10   2   -0.01    0.05
  -5 -10   2    0.06    0.06
  -5 -10   2    0.09    0.12
  -5 -10   2   -0.15    0.11
   5  10  -2    0.00    0.05
   5  10  -2   -0.07    0.12
   5  10  -2    0.00    0.06
   5  10  -2   -0.16    0.12
  -4  -9   2   21.17    0.49
  -4  -9   2   19.78    0.62
  -4  -9   2   20.58    0.62
  -4  -9   2   20.43    0.49
   4   9  -2   21.02    0.49
   4   9  -2   20.76    0.67
   4   9  -2   20.82    0.49
   4   9  -2   21.24    0.68
   4   9  -2   20.63    0.67
  -3  -8   2   47.54    1.16
  -3  -8   2   47.58    1.05
  -3  -8   2   45.67    1.16
  -3  -8   2   47.14    1.05
   3   8  -2   48.05    1.05
   3   8  -2   47.88    1.05
   3   8  -2   46.06    1.24
   3   8  -2   46.34    1.26
   3   8  -2   46.74    1.31
  -2  -7   2   16.83    0.39
  -2  -7   2   16.09    0.48
  -2  -7   2   16.14    0.47
   2   7  -2   16.26    0.39
   2   7  -2   15.99    0.51
   2   7  -2   16.02    0.38
   2   7  -2   15.83    0.50
  -1  -6   2    0.02    0.07
  -1  -6   2    0.02    0.04
  -1  -6   2   -0.02    0.09
  -1  -6   2   -0.01    0.04
   1   6  -2   -0.09    0.08
   1   6  -2   -0.02    0.08
   1   6  -2   -0.02    0.04
   1   6  -2    0.15    0.04
   0  -5   2   30.50    0.70
   0  -5   2   31.38    0.73
   0  -5   2   31.28    0.76
   0  -5   2   31.43    0.80
   0   5  -2   30.39    0.70
   0   5  -2   29.54    0.80
   0   5  -2   30.05    0.70
   0   5  -2   30.00    0.79
   1  -4   2    7.22    0.22
   1  -4   2    7.39    0.26
   1  -4   2    7.59    0.22
   1  -4   2    7.40    0.21
   1  -4   2    7.30    0.25
  -1   4  -2    7.11    0.21
  -1   4  -2    7.00    0.26
  -1   4  -2    7.15    0.22
   2  -3   2  144.35    3.33
   2  -3   2  147.16    3.12
   2  -3   2  137.15    3.11
  -2   3  -2  138.20    3.11
  -2   3  -2  141.20    3.33
  -2   3  -2  141.33    3.87
  -2   3  -2  143.21    3.12
  -2   3  -2  144.31    3.67
   3  -2   2   73.20    1.68
   3  -2   2   75.93    1.68
   3  -2   2   73.20    1.98
   3  -2   2   76.48    1.79
  -3   2  -2   77.29    1.98
  -3   2  -2   72.92    1.78
  -3   2  -2   73.99    1.68
  -3   2  -2   74.75    1.68
  -3   2  -2   71.56    2.07
   4  -1   2   35.15    0.87
   4  -1   2   35.02    0.83
   4  -1   2   32.66    0.97
   4  -1   2   34.17    1.00
   4  -1   2   33.25    0.84
   4  -1   2   33.40    0.83
  -4   1  -2   32.56    0.83
  -4   1  -2   33.30    1.00
  -4   1  -2   35.24    0.98
  -4   1  -2   35.14    0.83
  -4   1  -2   32.87    0.87
   5   0   2   17.39    0.50
   5   0   2   15.67    0.56
   5   0   2   16.41    0.48
   5   0   2   16.58    0.54
   5   0   2   17.45    0.48
   5   0   2   16.17    0.46
  -5   0  -2   16.66    0.57
  -5   0  -2   16.96    0.41
  -5   0  -2   16.75    0.48
  -5   0  -2   16.33    0.48
  -5   0  -2   16.77    0.57
  -5   0  -2   16.57    0.55
   6   1   2    1.32    0.14
   6   1   2    1.39    0.15
   6   1   2    1.58    0.14
   6   1   2    1.25    0.15
   6   1   2    1.17    0.16
   6   1   2    1.48    0.16
  -6  -1  -2    1.12    0.17
  -6  -1  -2    1.50    0.14
  -6  -1  -2    1.61    0.17
  -6  -1  -2    1.19    0.14
  -6  -1  -2    0.91    0.14
  -6  -1  -2    1.58    0.11
   7   2   2    3.92    0.23
   7   2   2    3.94    0.25
   7   2   2    3.68    0.30
   7   2   2    3.90    0.23
   7   2   2    3.91    0.24
   7   2   2    3.50    0.24
  -7  -2  -2    3.83    0.24
  -7  -2  -2    4.31    0.31
  -7  -2  -2    3.83    0.25
  -7  -2  -2    4.04    0.19
  -7  -2  -2    3.77    0.21
  -7  -2  -2    3.48    0.24
   8   3   2    6.04    0.32
   8   3   2    5.74    0.34
   8   3   2    5.53    0.30
   8   3   2    5.72    0.27
   8   3   2    5.25    0.29
   8   3   2    5.78    0.29
  -8  -3  -2    5.92    0.38
  -8  -3  -2    5.71    0.30
  -8  -3  -2    5.19    0.30
  -8  -3  -2    5.88    0.31
  -8  -3  -2    5.80    0.28
  -8  -3  -2    5.58    0.26
   9   4   2   20.39    0.68
   9   4   2   19.76    0.77
   9   4   2   20.24    0.62
   9   4   2   19.90    0.67
  -9  -4  -2   20.14    0.63
  -9  -4  -2   21.19    0.69
  -9  -4  -2   20.65    0.64
  -9  -4  -2   20.24    0.59
  -9  -4  -2   19.70    0.69
  10   5   2   23.52    0.78
  10   5   2   23.58    0.72
  10   5   2   22.55    0.88
  10   5   2   24.17    0.78
 -10  -5  -2   23.48    0.71
 -10  -5  -2   23.01    0.75
 -10  -5  -2   22.97    0.69
 -10  -5  -2   23.00    0.72
  11   6   2    0.34    0.14
  11   6   2    0.00    0.17
  11   6   2    0.15    0.24
  11   6   2    0.17    0.19
 -11  -6  -2    0.29    0.18
 -11  -6  -2    0.30    0.19
 -11  -6  -2    0.47    0.17
 -11  -6  -2    0.13    0.09
  12   7   2    1.40    0.20
  12   7   2    1.40    0.30
  12   7   2    1.34    0.26
 -12  -7  -2    1.44    0.24
 -12  -7  -2    1.43    0.24
  13   8   2    0.00    0.28
  13   8   2    0.13    0.24
  13   8   2    0.26    0.20
 -13  -8  -2    0.06    0.20
 -13  -8  -2    0.11    0.19
  14   9   2    1.16    0.25
  14   9   2    1.42    0.37
  14   9   2    1.88    0.33
 -14  -9  -2    1.15    0.27
 -14  -9  -2    1.37    0.26
  15  10   2    5.21    0.53
  15  10   2    3.60    0.50
 -15 -10  -2    5.15    0.44
 -15 -10  -2    4.90    0.44
 -10 -16   2    0.45    0.31
 -10 -16   2    0.94    0.32
  10  16  -2    0.63    0.27
  10  16  -2    0.79    0.34
  10  16  -2    0.33    0.26
  -9 -15   2   -0.01    0.25
  -9 -15   2   -0.05    0.26
   9  15  -2   -0.05    0.26
   9  15  -2   -0.14    0.21
   9  15  -2    0.23    0.24
  -8 -14   2    0.17    0.05
  -8 -14   2    0.27    0.24
  -8 -14   2    0.00    0.18
   8  14  -2   -0.31    0.20
   8  14  -2    0.14    0.22
   8  14  -2    0.34    0.25
   8  14  -2    0.26    0.15
  -7 -13   2    0.47    0.06
  -7 -13   2    0.44    0.19
  -7 -13   2    0.36    0.22
  -7 -13   2    0.46    0.06
   7  13  -2    0.35    0.24
   7  13  -2    0.67    0.23
   7  13  -2    0.49    0.21
   7  13  -2    0.52    0.17
   7  13  -2    0.45    0.06
  -6 -12   2    3.85    0.34
  -6 -12   2    4.05    0.33
  -6 -12   2    4.37    0.13
  -6 -12   2    4.23    0.13
   6  12  -2    4.32    0.37
   6  12  -2    4.12    0.37
   6  12  -2    4.19    0.14
   6  12  -2    4.29    0.14
   6  12  -2    4.45    0.35
   6  12  -2    3.74    0.32
  -5 -11   2    1.63    0.08
  -5 -11   2    1.33    0.22
  -5 -11   2    1.29    0.23
   5  11  -2    1.58    0.20
   5  11  -2    1.73    0.22
   5  11  -2    1.80    0.09
   5  11  -2    1.69    0.21
   5  11  -2    1.74    0.09
  -4 -10   2    4.50    0.12
  -4 -10   2    4.38    0.28
  -4 -10   2    3.79    0.28
   4  10  -2    4.46    0.13
   4  10  -2    4.10    0.30
   4  10  -2    3.96    0.30
   4  10  -2    4.48    0.13
   4  10  -2    4.41    0.28
  -3  -9   2    0.01    0.13
  -3  -9   2    0.29    0.04
  -3  -9   2    0.26    0.04
  -3  -9   2    0.31    0.13
   3   9  -2    0.07    0.10
   3   9  -2    0.21    0.04
   3   9  -2    0.11    0.10
   3   9  -2    0.24    0.04
   3   9  -2    0.34    0.14
  -2  -8   2    0.20    0.12
  -2  -8   2    0.28    0.11
  -2  -8   2    0.27    0.04
  -2  -8   2    0.23    0.04
   2   8  -2    0.22    0.04
   2   8  -2    0.12    0.11
   2   8  -2    0.29    0.04
   2   8  -2    0.24    0.09
  -1  -7   2    9.58    0.32
  -1  -7   2    9.67    0.35
  -1  -7   2    9.94    0.26
  -1  -7   2    9.94    0.26
   1   7  -2    9.79    0.36
   1   7  -2   10.18    0.26
   1   7  -2    9.83    0.26
   1   7  -2    9.64    0.34
   0  -6   2    7.98    0.23
   0  -6   2    8.68    0.31
   0  -6   2    7.99    0.30
   0  -6   2    8.30    0.27
   0   6  -2    8.19    0.23
   0   6  -2    8.08    0.31
   0   6  -2    8.15    0.28
   0   6  -2    7.93    0.23
   1  -5   2   25.73    0.68
   1  -5   2   24.60    0.61
   1  -5   2   26.16    0.61
   1  -5   2   25.86    0.66
   1  -5   2   25.84    0.61
  -1   5  -2   24.53    0.61
  -1   5  -2   24.80    0.68
  -1   5  -2   24.89    0.65
   2  -4   2    0.02    0.07
   2  -4   2    0.13    0.08
   2  -4   2    0.10    0.07
  -2   4  -2    0.16    0.09
  -2   4  -2    0.16    0.09
  -2   4  -2   -0.05    0.07
  -2   4  -2    0.11    0.03
  -2   4  -2    0.09    0.08
  -2   4  -2    0.16    0.07
   3  -3   2    4.89    0.21
   3  -3   2    4.37    0.18
   3  -3   2    4.79    0.21
  -3   3  -2    4.69    0.20
  -3   3  -2    4.50    0.21
  -3   3  -2    4.44    0.20
  -3   3  -2    4.37    0.26
  -3   3  -2    4.76    0.23
   4  -2   2   31.99    0.81
   4  -2   2   32.12    0.79
   4  -2   2   33.68    0.84
   4  -2   2   33.39    0.81
   4  -2   2   31.15    0.94
  -4   2  -2   32.14    0.84
  -4   2  -2   33.08    0.95
  -4   2  -2   33.28    0.81
  -4   2  -2   31.51    0.80
  -4   2  -2   30.96    0.98
   5  -1   2    0.27    0.10
   5  -1   2    0.31    0.09
   5  -1   2    0.37    0.12
   5  -1   2    0.22    0.13
   5  -1   2    0.21    0.07
   5  -1   2    0.31    0.10
  -5   1  -2    0.25    0.11
  -5   1  -2    0.37    0.11
  -5   1  -2    0.23    0.11
  -5   1  -2    0.10    0.11
  -5   1  -2    0.33    0.10
   6   0   2    0.08    0.08
   6   0   2    0.07    0.08
   6   0   2    0.06    0.08
   6   0   2    0.09    0.14
   6   0   2    0.12    0.09
   6   0   2    0.06    0.09
  -6   0  -2    0.14    0.09
  -6   0  -2    0.06    0.08
  -6   0  -2    0.04    0.10
  -6   0  -2    0.01    0.06
  -6   0  -2   -0.05    0.13
  -6   0  -2    0.10    0.10
   7   1   2    5.90    0.27
   7   1   2    5.93    0.30
   7   1   2    6.19    0.29
   7   1   2    5.80    0.32
   7   1   2    5.70    0.25
   7   1   2    6.35    0.30
  -7  -1  -2    6.46    0.37
  -7  -1  -2    6.42    0.32
  -7  -1  -2    6.30    0.32
  -7  -1  -2    6.41    0.30
  -7  -1  -2    6.32    0.27
  -7  -1  -2    5.89    0.22
   8   2   2    3.15    0.26
   8   2   2    2.96    0.21
   8   2   2    2.64    0.26
   8   2   2    3.02    0.24
   8   2   2    3.21    0.26
   8   2   2    2.84    0.23
  -8  -2  -2    2.98    0.27
  -8  -2  -2    3.10    0.22
  -8  -2  -2    2.91    0.26
  -8  -2  -2    2.81    0.18
  -8  -2  -2    3.13    0.26
  -8  -2  -2    2.86    0.25
   9   3   2    6.13    0.35
   9   3   2    6.65    0.44
   9   3   2    6.65    0.33
   9   3   2    6.14    0.35
  -9  -3  -2    7.03    0.35
  -9  -3  -2    6.58    0.35
  -9  -3  -2    6.13    0.32
  -9  -3  -2    6.59    0.36
  -9  -3  -2    6.17    0.29
  10   4   2    5.70    0.40
  10   4   2    5.97    0.36
  10   4   2    5.90    0.34
  10   4   2    5.50    0.35
 -10  -4  -2    5.81    0.29
 -10  -4  -2    5.61    0.36
 -10  -4  -2    6.18    0.36
 -10  -4  -2    5.06    0.32
 -10  -4  -2    5.47    0.35
  11   5   2   14.72    0.56
  11   5   2   14.23    0.55
  11   5   2   13.76    0.68
  11   5   2   13.93    0.57
 -11  -5  -2   13.78    0.55
 -11  -5  -2   13.70    0.50
 -11  -5  -2   14.21    0.52
  12   6   2   16.39    0.68
  12   6   2   16.75    0.75
  12   6   2   17.95    0.64
 -12  -6  -2   17.02    0.64
 -12  -6  -2   16.97    0.59
  13   7   2    0.43    0.23
  13   7   2    0.17    0.20
  13   7   2   -0.25    0.26
 -13  -7  -2   -0.05    0.20
 -13  -7  -2   -0.02    0.20
  14   8   2    1.47    0.37
  14   8   2    1.87    0.28
  14   8   2    1.76    0.33
 -14  -8  -2    2.01    0.29
 -14  -8  -2    1.39    0.26
  15   9   2   -0.06    0.27
  15   9   2   -0.15    0.33
 -15  -9  -2    0.26    0.24
 -15  -9  -2    0.18    0.24
  -9 -16   2    0.17    0.29
  -9 -16   2   -0.03    0.27
   9  16  -2    0.32    0.20
   9  16  -2    0.08    0.28
   9  16  -2    0.01    0.22
  -8 -15   2    7.82    0.51
  -8 -15   2    8.10    0.51
   8  15  -2    8.95    0.56
   8  15  -2    8.74    0.49
   8  15  -2    8.51    0.54
   8  15  -2    8.06    0.50
  -7 -14   2    9.03    0.49
  -7 -14   2    8.97    0.50
   7  14  -2    8.87    0.51
   7  14  -2    8.41    0.52
   7  14  -2    9.34    0.49
   7  14  -2    9.04    0.52
  -6 -13   2    0.26    0.16
  -6 -13   2    0.42    0.21
   6  13  -2    0.15    0.20
   6  13  -2    0.14    0.15
   6  13  -2    0.02    0.14
   6  13  -2    0.27    0.18
  -5 -12   2   -0.17    0.17
  -5 -12   2   -0.10    0.17
   5  12  -2    0.11    0.16
   5  12  -2   -0.13    0.17
   5  12  -2   -0.22    0.17
  -4 -11   2    9.99    0.41
  -4 -11   2   10.52    0.41
   4  11  -2    9.74    0.45
   4  11  -2   10.14    0.44
   4  11  -2    9.81    0.46
  -3 -10   2    0.85    0.16
  -3 -10   2    0.91    0.15
   3  10  -2    0.74    0.17
   3  10  -2    0.74    0.17
   3  10  -2    0.69    0.15
  -2  -9   2   -0.03    0.03
  -2  -9   2   -0.02    0.12
  -2  -9   2    0.01    0.03
  -2  -9   2    0.11    0.11
   2   9  -2   -0.08    0.11
   2   9  -2   -0.01    0.03
   2   9  -2   -0.02    0.12
   2   9  -2    0.06    0.03
  -1  -8   2    1.82    0.17
  -1  -8   2    1.74    0.09
  -1  -8   2    1.64    0.09
  -1  -8   2    1.47    0.17
   1   8  -2    1.68    0.09
   1   8  -2    1.64    0.09
   1   8  -2    1.49    0.16
   1   8  -2    1.46    0.15
   0  -7   2    4.49    0.19
   0  -7   2    4.33    0.16
   0  -7   2    4.73    0.22
   0   7  -2    4.51    0.16
   0   7  -2    4.24    0.21
   0   7  -2    4.41    0.24
   0   7  -2    4.25    0.16
   1  -6   2   35.50    0.86
   1  -6   2   36.90    0.86
   1  -6   2   37.32    0.86
   1  -6   2   37.94    0.96
   1  -6   2   38.15    0.92
  -1   6  -2   35.36    0.92
  -1   6  -2   36.05    0.96
  -1   6  -2   36.21    0.86
   2  -5   2  132.87    2.79
   2  -5   2  122.67    2.83
   2  -5   2  131.40    2.88
   2  -5   2  129.50    2.84
   2  -5   2  131.04    3.04
  -2   5  -2  125.69    3.56
  -2   5  -2  125.37    2.83
  -2   5  -2  127.88    2.83
  -2   5  -2  124.89    3.04
  -2   5  -2  127.59    3.04
  -2   5  -2  131.49    3.36
   3  -4   2   17.60    0.50
   3  -4   2   17.39    0.48
   3  -4   2   17.26    0.48
  -3   4  -2   17.53    0.48
  -3   4  -2   16.83    0.47
  -3   4  -2   16.83    0.62
  -3   4  -2   17.83    0.58
  -3   4  -2   16.70    0.50
   4  -3   2  116.97    2.71
   4  -3   2  116.10    2.56
   4  -3   2  108.61    2.55
  -4   3  -2  110.97    2.70
  -4   3  -2  117.10    2.56
  -4   3  -2  109.46    3.16
  -4   3  -2  112.50    2.55
  -4   3  -2  118.07    3.02
   5  -2   2    0.29    0.10
   5  -2   2    0.15    0.11
   5  -2   2    0.25    0.10
   5  -2   2    0.19    0.13
   5  -2   2    0.27    0.11
   5  -2   2    0.25    0.05
  -5   2  -2    0.24    0.11
  -5   2  -2    0.22    0.09
  -5   2  -2    0.15    0.11
  -5   2  -2    0.35    0.11
  -5   2  -2    0.15    0.13
   6  -1   2    0.34    0.12
   6  -1   2    0.31    0.08
   6  -1   2    0.38    0.12
   6  -1   2    0.30    0.15
   6  -1   2    0.41    0.11
   6  -1   2    0.28    0.11
  -6   1  -2    0.40    0.12
  -6   1  -2    0.37    0.12
  -6   1  -2    0.19    0.12
  -6   1  -2    0.24    0.12
   7   0   2    8.55    0.44
   7   0   2    8.46    0.32
   7   0   2    9.76    0.37
   7   0   2    9.51    0.35
   7   0   2    9.36    0.40
   7   0   2    8.83    0.35
  -7   0  -2    9.49    0.43
  -7   0  -2    9.55    0.42
  -7   0  -2    8.41    0.34
  -7   0  -2    9.03    0.27
  -7   0  -2    9.10    0.35
  -7   0  -2    9.16    0.40
   8   1   2    5.90    0.33
   8   1   2    6.15    0.32
   8   1   2    5.80    0.40
   8   1   2    5.72    0.33
   8   1   2    6.01    0.29
   8   1   2    5.48    0.27
  -8  -1  -2    6.26    0.33
  -8  -1  -2    5.81    0.35
  -8  -1  -2    6.17    0.35
  -8  -1  -2    6.18    0.30
  -8  -1  -2    5.80    0.23
   9   2   2    1.64    0.26
   9   2   2    1.62    0.19
   9   2   2    2.04    0.22
   9   2   2    1.99    0.21
   9   2   2    1.65    0.19
  -9  -2  -2    1.94    0.23
  -9  -2  -2    1.97    0.17
  -9  -2  -2    1.80    0.21
  -9  -2  -2    2.29    0.28
  -9  -2  -2    1.56    0.19
  10   3   2    8.91    0.43
  10   3   2    8.66    0.43
  10   3   2    8.47    0.53
  10   3   2    8.39    0.41
 -10  -3  -2    8.84    0.44
 -10  -3  -2    9.21    0.44
 -10  -3  -2    8.57    0.35
 -10  -3  -2    8.69    0.42
  11   4   2    1.55    0.23
  11   4   2    2.40    0.26
  11   4   2    2.11    0.26
  11   4   2    1.86    0.27
 -11  -4  -2    2.03    0.21
 -11  -4  -2    2.05    0.26
 -11  -4  -2    1.60    0.21
 -11  -4  -2    1.67    0.19
  12   5   2    9.12    0.48
  12   5   2    9.93    0.61
  12   5   2    9.06    0.47
 -12  -5  -2    9.59    0.49
 -12  -5  -2    8.80    0.41
  13   6   2    0.17    0.22
  13   6   2   -0.14    0.20
  13   6   2   -0.12    0.20
 -13  -6  -2   -0.19    0.16
 -13  -6  -2   -0.10    0.21
  14   7   2    0.26    0.22
  14   7   2   -0.32    0.28
  14   7   2    0.14    0.24
 -14  -7  -2   -0.33    0.19
 -14  -7  -2    0.21    0.23
  15   8   2    7.40    0.68
  15   8   2    7.71    0.61
  15   8   2    7.99    0.52
 -15  -8  -2    8.98    0.54
 -15  -8  -2    8.49    0.51
  -9 -17   2    1.21    0.28
  -9 -17   2    1.24    0.34
   9  17  -2    1.15    0.35
   9  17  -2    1.85    0.34
   9  17  -2    1.14    0.32
  -8 -16   2    4.36    0.38
  -8 -16   2    5.15    0.45
   8  16  -2    4.81    0.43
   8  16  -2    4.37    0.40
   8  16  -2    4.67    0.47
   8  16  -2    5.02    0.49
  -7 -15   2    8.48    0.50
  -7 -15   2    8.11    0.46
   7  15  -2    8.90    0.50
   7  15  -2    8.43    0.54
   7  15  -2    8.25    0.53
   7  15  -2    8.19    0.51
  -6 -14   2    5.15    0.35
  -6 -14   2    5.35    0.41
   6  14  -2    6.10    0.40
   6  14  -2    5.61    0.44
   6  14  -2    6.09    0.44
   6  14  -2    5.64    0.41
  -5 -13   2   13.78    0.57
  -5 -13   2   13.68    0.55
   5  13  -2   13.71    0.57
   5  13  -2   13.88    0.59
   5  13  -2   14.53    0.59
  -4 -12   2    5.57    0.35
  -4 -12   2    6.03    0.36
   4  12  -2    6.23    0.38
   4  12  -2    6.11    0.39
   4  12  -2    5.87    0.35
  -3 -11   2    1.53    0.20
  -3 -11   2    1.44    0.19
   3  11  -2    1.18    0.17
   3  11  -2    1.37    0.18
   3  11  -2    1.33    0.20
  -2 -10   2    8.01    0.37
  -2 -10   2    7.84    0.33
   2  10  -2    8.53    0.39
   2  10  -2    8.10    0.36
  -1  -9   2    7.42    0.32
  -1  -9   2    7.82    0.30
  -1  -9   2    7.94    0.22
  -1  -9   2    7.59    0.22
   1   9  -2    8.00    0.22
   1   9  -2    7.92    0.35
   1   9  -2    7.72    0.22
   1   9  -2    8.01    0.33
   0  -8   2    0.01    0.06
   0  -8   2   -0.09    0.08
   0  -8   2   -0.04    0.08
   0  -8   2   -0.01    0.04
   0   8  -2    0.05    0.11
   0   8  -2   -0.07    0.05
   0   8  -2    0.06    0.05
   0   8  -2   -0.17    0.08
   1  -7   2    0.05    0.07
   1  -7   2    0.08    0.10
   1  -7   2    0.01    0.07
   1  -7   2    0.22    0.12
   1  -7   2    0.09    0.07
  -1   7  -2    0.05    0.13
  -1   7  -2    0.03    0.07
  -1   7  -2    0.02    0.09
  -1   7  -2    0.10    0.07
   2  -6   2   28.52    0.70
   2  -6   2   27.09    0.70
   2  -6   2   28.42    0.77
   2  -6   2   29.10    0.66
   2  -6   2   28.42    0.75
  -2   6  -2   28.84    0.70
  -2   6  -2   27.94    0.70
  -2   6  -2   27.08    0.69
  -2   6  -2   27.76    0.77
  -2   6  -2   27.13    0.93
   3  -5   2    7.79    0.28
   3  -5   2    7.50    0.29
   3  -5   2    7.55    0.28
  -3   5  -2    7.39    0.39
  -3   5  -2    7.45    0.28
  -3   5  -2    7.86    0.35
  -3   5  -2    8.02    0.30
  -3   5  -2    7.36    0.27
   4  -4   2   64.78    1.54
   4  -4   2   67.51    1.55
   4  -4   2   67.62    1.63
  -4   4  -2   68.77    1.84
  -4   4  -2   64.96    1.63
  -4   4  -2   63.89    1.92
  -4   4  -2   64.52    1.54
  -4   4  -2   66.60    1.54
   5  -3   2   16.98    0.49
   5  -3   2   16.93    0.51
   5  -3   2   15.71    0.49
  -5   3  -2   15.15    0.49
  -5   3  -2   16.22    0.50
  -5   3  -2   16.85    0.60
  -5   3  -2   15.82    0.60
  -5   3  -2   16.33    0.48
   6  -2   2    6.44    0.34
   6  -2   2    6.68    0.29
   6  -2   2    6.61    0.22
   6  -2   2    5.97    0.36
   6  -2   2    6.82    0.29
   6  -2   2    6.10    0.30
  -6   2  -2    6.18    0.28
  -6   2  -2    6.41    0.28
  -6   2  -2    5.79    0.34
  -6   2  -2    6.94    0.38
  -6   2  -2    5.96    0.30
   7  -1   2    1.14    0.21
   7  -1   2    1.26    0.18
   7  -1   2    1.05    0.15
   7  -1   2    0.82    0.17
   7  -1   2    0.97    0.11
   7  -1   2    0.83    0.15
  -7   1  -2    0.92    0.16
  -7   1  -2    0.95    0.17
  -7   1  -2    1.03    0.21
  -7   1  -2    0.92    0.16
   8   0   2   31.64    1.01
   8   0   2   31.56    0.88
   8   0   2   31.89    0.90
   8   0   2   33.81    0.91
   8   0   2   30.16    0.86
   8   0   2   29.32    1.03
  -8   0  -2   31.81    1.04
  -8   0  -2   30.53    0.75
  -8   0  -2   31.40    1.02
  -8   0  -2   31.25    0.88
   9   1   2   33.65    1.07
   9   1   2   32.61    0.92
   9   1   2   32.01    1.11
   9   1   2   32.15    0.93
   9   1   2   34.51    0.97
  -9  -1  -2   32.59    0.81
  -9  -1  -2   33.41    1.08
  -9  -1  -2   32.24    0.92
  -9  -1  -2   33.94    1.09
  10   2   2   12.11    0.52
  10   2   2   11.97    0.50
  10   2   2   10.85    0.45
  10   2   2   11.19    0.60
 -10  -2  -2   11.42    0.50
 -10  -2  -2   11.15    0.51
 -10  -2  -2   11.10    0.38
 -10  -2  -2   11.87    0.54
  11   3   2   10.48    0.48
  11   3   2    9.93    0.48
  11   3   2    9.54    0.53
  11   3   2   10.01    0.47
 -11  -3  -2   10.01    0.38
 -11  -3  -2    9.39    0.49
 -11  -3  -2    9.17    0.46
 -11  -3  -2   10.10    0.49
  12   4   2    0.18    0.16
  12   4   2    0.29    0.18
  12   4   2    0.17    0.27
 -12  -4  -2   -0.14    0.17
 -12  -4  -2    0.29    0.17
 -12  -4  -2    0.05    0.15
  13   5   2    1.82    0.36
  13   5   2    1.98    0.28
  13   5   2    1.71    0.28
 -13  -5  -2    1.96    0.23
 -13  -5  -2    1.84    0.30
  14   6   2   -0.04    0.29
  14   6   2   -0.26    0.21
  14   6   2   -0.29    0.24
 -14  -6  -2   -0.28    0.21
 -14  -6  -2   -0.20    0.19
  15   7   2    0.50    0.28
  15   7   2    0.42    0.28
  15   7   2    1.22    0.29
 -15  -7  -2    0.95    0.26
 -15  -7  -2    1.47    0.31
  -8 -17   2    0.74    0.29
  -8 -17   2    0.70    0.30
   8  17  -2    0.48    0.26
   8  17  -2    0.48    0.30
   8  17  -2    1.19    0.31
  -7 -16   2    0.77    0.26
  -7 -16   2    0.46    0.28
   7  16  -2    0.49    0.26
   7  16  -2    0.76    0.22
   7  16  -2    0.34    0.21
   7  16  -2    0.94    0.28
  -6 -15   2   25.64    0.88
  -6 -15   2   25.63    0.90
   6  15  -2   26.68    0.94
   6  15  -2   28.41    1.03
   6  15  -2   26.97    0.95
   6  15  -2   27.00    0.94
  -5 -14   2    0.87    0.25
  -5 -14   2    0.76    0.23
   5  14  -2    1.00    0.24
   5  14  -2    0.65    0.19
   5  14  -2    0.68    0.23
  -4 -13   2    5.57    0.35
  -4 -13   2    5.62    0.38
   4  13  -2    5.97    0.40
   4  13  -2    5.62    0.38
   4  13  -2    6.16    0.39
  -3 -12   2   -0.21    0.15
  -3 -12   2    0.26    0.14
   3  12  -2   -0.28    0.17
   3  12  -2   -0.09    0.14
   3  12  -2   -0.08    0.16
  -2 -11   2    3.48    0.28
  -2 -11   2    3.22    0.24
   2  11  -2    3.53    0.29
   2  11  -2    3.30    0.29
  -1 -10   2    0.30    0.12
  -1 -10   2    0.32    0.05
  -1 -10   2    0.44    0.16
  -1 -10   2    0.32    0.05
   1  10  -2    0.35    0.06
   1  10  -2    0.24    0.14
   1  10  -2    0.36    0.05
   1  10  -2    0.35    0.13
   0  -9   2    0.32    0.15
   0  -9   2    0.24    0.07
   0  -9   2    0.31    0.07
   0  -9   2    0.31    0.11
   0   9  -2    0.34    0.13
   0   9  -2    0.38    0.07
   0   9  -2    0.27    0.11
   0   9  -2    0.23    0.07
   1  -8   2   11.61    0.34
   1  -8   2   11.93    0.43
   1  -8   2   11.91    0.42
   1  -8   2   11.70    0.35
  -1   8  -2   11.33    0.54
  -1   8  -2   11.69    0.43
  -1   8  -2   11.96    0.37
  -1   8  -2   11.29    0.34
   2  -7   2   46.17    1.19
   2  -7   2   47.63    1.13
   2  -7   2   48.32    1.09
   2  -7   2   49.57    1.24
   2  -7   2   48.78    1.13
  -2   7  -2   47.40    1.18
  -2   7  -2   46.65    1.48
  -2   7  -2   47.41    1.24
  -2   7  -2   47.72    1.13
  -2   7  -2   48.19    1.13
   3  -6   2    2.19    0.18
   3  -6   2    1.74    0.17
   3  -6   2    1.83    0.17
   3  -6   2    2.11    0.19
  -3   6  -2    1.95    0.16
  -3   6  -2    2.31    0.08
  -3   6  -2    1.83    0.16
  -3   6  -2    2.11    0.18
  -3   6  -2    2.13    0.08
  -3   6  -2    1.82    0.22
  -3   6  -2    2.18    0.24
   4  -5   2    0.80    0.13
   4  -5   2    0.73    0.13
   4  -5   2    0.90    0.13
  -4   5  -2    1.10    0.18
  -4   5  -2    0.90    0.17
  -4   5  -2    0.80    0.13
  -4   5  -2    0.58    0.12
  -4   5  -2    0.65    0.13
   5  -4   2    7.01    0.31
   5  -4   2    6.76    0.31
   5  -4   2    7.25    0.30
  -5   4  -2    7.08    0.31
  -5   4  -2    6.43    0.30
  -5   4  -2    7.23    0.31
  -5   4  -2    6.58    0.39
  -5   4  -2    7.87    0.39
   6  -3   2    0.06    0.13
   6  -3   2    0.11    0.13
   6  -3   2    0.14    0.05
   6  -3   2    0.09    0.11
  -6   3  -2    0.04    0.13
  -6   3  -2    0.18    0.11
  -6   3  -2    0.11    0.13
  -6   3  -2    0.14    0.14
  -6   3  -2   -0.05    0.12
   7  -2   2   31.97    0.88
   7  -2   2   32.35    0.88
   7  -2   2   31.65    1.04
   7  -2   2   32.15    0.87
   7  -2   2   31.32    0.82
   7  -2   2   31.03    1.03
  -7   2  -2   30.93    0.86
  -7   2  -2   31.16    1.05
   8  -1   2    0.34    0.15
   8  -1   2    0.55    0.18
   8  -1   2    0.45    0.12
   8  -1   2    0.67    0.18
   8  -1   2    0.39    0.16
   8  -1   2    0.28    0.21
  -8   1  -2    0.57    0.18
  -8   1  -2    0.59    0.17
  -8   1  -2    0.34    0.18
   9   0   2    7.13    0.43
   9   0   2    6.89    0.37
   9   0   2    7.25    0.40
   9   0   2    7.19    0.41
   9   0   2    6.86    0.33
  -9   0  -2    7.32    0.43
  -9   0  -2    7.11    0.42
  -9   0  -2    7.21    0.40
  -9   0  -2    7.06    0.25
  10   1   2    0.07    0.15
  10   1   2   -0.14    0.14
  10   1   2   -0.18    0.22
  10   1   2   -0.15    0.18
 -10  -1  -2   -0.03    0.17
 -10  -1  -2   -0.05    0.19
 -10  -1  -2   -0.18    0.15
 -10  -1  -2   -0.01    0.10
  11   2   2    1.17    0.24
  11   2   2    0.91    0.23
  11   2   2    1.09    0.20
  11   2   2    1.19    0.20
 -11  -2  -2    1.55    0.25
 -11  -2  -2    1.22    0.16
 -11  -2  -2    1.06    0.23
 -11  -2  -2    1.22    0.21
  12   3   2    2.33    0.29
  12   3   2    2.62    0.37
  12   3   2    2.09    0.25
 -12  -3  -2    2.18    0.27
 -12  -3  -2    2.70    0.24
 -12  -3  -2    1.72    0.27
  13   4   2   -0.28    0.27
  13   4   2    0.18    0.20
  13   4   2   -0.05    0.22
 -13  -4  -2    0.17    0.17
 -13  -4  -2   -0.10    0.23
 -13  -4  -2    0.15    0.20
  14   5   2   -0.14    0.21
  14   5   2   -0.03    0.24
  14   5   2    0.19    0.31
 -14  -5  -2   -0.19    0.24
 -14  -5  -2   -0.10    0.18
  15   6   2    0.08    0.36
  15   6   2    0.27    0.28
  15   6   2    0.26    0.26
 -15  -6  -2    0.40    0.27
 -15  -6  -2    0.24    0.21
  -7 -17   2   -0.13    0.26
  -7 -17   2   -0.11    0.27
   7  17  -2    0.65    0.24
   7  17  -2    0.10    0.23
   7  17  -2    0.10    0.28
   7  17  -2    0.31    0.23
  -6 -16   2   29.71    0.97
  -6 -16   2   28.22    0.98
   6  16  -2   29.95    1.03
   6  16  -2   30.04    1.05
   6  16  -2   30.68    1.04
   6  16  -2   30.11    1.13
  -5 -15   2    1.43    0.28
  -5 -15   2    1.44    0.25
   5  15  -2    1.24    0.25
   5  15  -2    1.45    0.27
   5  15  -2    1.43    0.25
  -4 -14   2   -0.08    0.19
  -4 -14   2    0.40    0.22
   4  14  -2    0.14    0.18
   4  14  -2    0.01    0.19
   4  14  -2    0.06    0.17
  -3 -13   2    4.57    0.32
  -3 -13   2    4.84    0.33
   3  13  -2    5.21    0.34
   3  13  -2    5.24    0.36
   3  13  -2    5.23    0.38
  -2 -12   2    0.93    0.19
  -2 -12   2    0.77    0.17
   2  12  -2    0.89    0.20
   2  12  -2    0.84    0.18
  -1 -11   2    1.56    0.08
  -1 -11   2    1.76    0.19
  -1 -11   2    1.64    0.08
  -1 -11   2    1.33    0.19
   1  11  -2    1.75    0.09
   1  11  -2    1.34    0.21
   1  11  -2    1.49    0.08
   1  11  -2    1.88    0.20
   0 -10   2    6.25    0.22
   0 -10   2    6.72    0.22
   0 -10   2    6.55    0.29
   0 -10   2    5.85    0.34
   0  10  -2    6.52    0.22
   0  10  -2    6.70    0.30
   0  10  -2    6.63    0.41
   0  10  -2    6.66    0.22
   0  10  -2    6.34    0.34
   1  -9   2   30.35    0.74
   1  -9   2   29.18    0.72
   1  -9   2   28.70    0.82
  -1   9  -2   29.71    0.85
  -1   9  -2   28.89    0.79
  -1   9  -2   29.21    1.04
  -1   9  -2   29.37    0.72
   2  -8   2    1.17    0.13
   2  -8   2    1.46    0.16
   2  -8   2    1.29    0.11
   2  -8   2    1.08    0.13
   2  -8   2    1.06    0.16
  -2   8  -2    1.07    0.13
  -2   8  -2    1.35    0.13
  -2   8  -2    0.72    0.21
  -2   8  -2    1.08    0.13
  -2   8  -2    1.19    0.17
   3  -7   2    0.82    0.13
   3  -7   2    0.76    0.13
   3  -7   2    0.64    0.12
   3  -7   2    0.91    0.15
  -3   7  -2    0.54    0.13
  -3   7  -2    0.84    0.13
  -3   7  -2    0.62    0.19
  -3   7  -2    0.88    0.08
  -3   7  -2    0.95    0.07
  -3   7  -2    1.06    0.19
  -3   7  -2    0.74    0.15
   4  -6   2    1.38    0.16
   4  -6   2    1.52    0.15
   4  -6   2    1.60    0.16
  -4   6  -2    1.55    0.16
  -4   6  -2    1.58    0.20
  -4   6  -2    1.14    0.16
  -4   6  -2    1.47    0.21
  -4   6  -2    1.68    0.16
   5  -5   2    5.37    0.29
   5  -5   2    6.13    0.28
   5  -5   2    5.92    0.29
  -5   5  -2    5.59    0.39
  -5   5  -2    6.05    0.39
  -5   5  -2    5.79    0.28
  -5   5  -2    6.00    0.30
   6  -4   2   11.85    0.44
   6  -4   2   11.52    0.43
   6  -4   2   11.18    0.42
  -6   4  -2   11.25    0.43
  -6   4  -2   11.32    0.54
  -6   4  -2   10.61    0.41
   7  -3   2    2.29    0.22
   7  -3   2    2.78    0.24
   7  -3   2    2.70    0.23
   7  -3   2    2.56    0.14
  -7   3  -2    2.23    0.26
  -7   3  -2    2.42    0.23
   8  -2   2   58.71    1.77
   8  -2   2   61.08    1.83
   8  -2   2   61.93    1.56
   8  -2   2   60.09    1.51
   8  -2   2   60.38    1.52
  -8   2  -2   58.63    1.83
  -8   2  -2   59.90    1.52
   9  -1   2    0.14    0.17
   9  -1   2   -0.12    0.22
   9  -1   2    0.48    0.19
   9  -1   2    0.10    0.12
  -9   1  -2    0.37    0.19
  -9   1  -2    0.24    0.19
  -9   1  -2    0.19    0.17
  10   0   2    2.24    0.24
  10   0   2    2.37    0.27
  10   0   2    1.87    0.27
 -10   0  -2    2.26    0.27
 -10   0  -2    2.16    0.27
 -10   0  -2    1.96    0.27
 -10   0  -2    2.40    0.16
  11   1   2    3.96    0.30
  11   1   2    3.37    0.38
  11   1   2    3.77    0.37
 -11  -1  -2    3.88    0.22
 -11  -1  -2    3.74    0.36
 -11  -1  -2    4.96    0.34
 -11  -1  -2    3.42    0.40
  12   2   2    5.42    0.37
  12   2   2    3.94    0.43
  12   2   2    4.83    0.36
 -12  -2  -2    5.39    0.38
 -12  -2  -2    4.76    0.44
 -12  -2  -2    4.89    0.27
  13   3   2    5.63    0.42
  13   3   2    6.73    0.47
  13   3   2    6.55    0.57
 -13  -3  -2    5.62    0.47
 -13  -3  -2    5.88    0.32
 -13  -3  -2    6.36    0.48
  14   4   2    2.55    0.35
  14   4   2    2.10    0.31
  14   4   2    2.01    0.34
 -14  -4  -2    1.46    0.32
 -14  -4  -2    1.90    0.24
  15   5   2    0.41    0.33
  15   5   2    0.40    0.28
  15   5   2    0.13    0.27
 -15  -5  -2    0.32    0.28
  -6 -17   2    0.07    0.22
  -6 -17   2    0.04    0.26
   6  17  -2    0.23    0.24
   6  17  -2    0.48    0.23
   6  17  -2    0.33    0.26
   6  17  -2    0.28    0.22
  -5 -16   2    0.85    0.25
  -5 -16   2    0.79    0.28
   5  16  -2    0.68    0.24
   5  16  -2    1.12    0.24
   5  16  -2    0.83    0.26
   5  16  -2    0.72    0.23
  -4 -15   2    0.22    0.20
  -4 -15   2    0.88    0.26
   4  15  -2    0.68    0.24
   4  15  -2    0.72    0.20
   4  15  -2    0.33    0.20
  -3 -14   2    9.31    0.44
  -3 -14   2    7.88    0.47
   3  14  -2    9.93    0.50
   3  14  -2    9.34    0.48
   3  14  -2    9.56    0.49
  -2 -13   2    0.21    0.16
  -2 -13   2    0.02    0.20
   2  13  -2    0.07    0.17
   2  13  -2    0.01    0.16
   2  13  -2    0.06    0.20
  -1 -12   2    2.41    0.27
  -1 -12   2    2.85    0.25
   1  12  -2    2.56    0.09
   1  12  -2    3.41    0.39
   1  12  -2    3.02    0.30
   1  12  -2    2.92    0.26
   1  12  -2    2.40    0.08
   0 -11   2    0.94    0.22
   0 -11   2    1.11    0.10
   0 -11   2    0.92    0.10
   0 -11   2    1.45    0.17
   0  11  -2    0.93    0.20
   0  11  -2    1.38    0.12
   0  11  -2    1.02    0.10
   0  11  -2    0.89    0.16
   0  11  -2    1.06    0.25
   1 -10   2   -0.01    0.02
   1 -10   2    0.08    0.09
   1 -10   2    0.07    0.13
   1 -10   2   -0.03    0.10
  -1  10  -2    0.02    0.10
  -1  10  -2    0.04    0.08
  -1  10  -2    0.01    0.08
  -1  10  -2   -0.04    0.13
  -1  10  -2    0.13    0.20
   2  -9   2    0.34    0.11
   2  -9   2    0.25    0.10
   2  -9   2    0.27    0.11
   2  -9   2    0.40    0.18
   2  -9   2    0.30    0.13
  -2   9  -2    0.38    0.11
  -2   9  -2    0.06    0.19
  -2   9  -2    0.11    0.09
  -2   9  -2    0.59    0.16
   3  -8   2    4.85    0.31
   3  -8   2    4.93    0.18
   3  -8   2    5.08    0.27
   3  -8   2    5.62    0.28
   3  -8   2    4.84    0.27
  -3   8  -2    5.25    0.31
  -3   8  -2    4.89    0.17
  -3   8  -2    5.25    0.27
  -3   8  -2    5.32    0.37
  -3   8  -2    4.68    0.17
  -3   8  -2    4.83    0.37
   4  -7   2    2.52    0.22
   4  -7   2    2.71    0.25
   4  -7   2    2.61    0.24
   4  -7   2    2.79    0.23
  -4   7  -2    2.94    0.25
  -4   7  -2    2.41    0.22
  -4   7  -2    2.21    0.28
   5  -6   2    6.66    0.32
   5  -6   2    5.82    0.33
   5  -6   2    6.48    0.32
  -5   6  -2    6.09    0.31
  -5   6  -2    6.76    0.31
  -5   6  -2    6.09    0.44
   6  -5   2   -0.18    0.12
   6  -5   2   -0.10    0.13
   6  -5   2    0.32    0.16
  -6   5  -2    0.00    0.12
  -6   5  -2   -0.01    0.18
  -6   5  -2    0.30    0.15
   7  -4   2   14.70    0.53
   7  -4   2   13.90    0.52
   7  -4   2   13.53    0.49
  -7   4  -2   13.34    0.51
  -7   4  -2   13.70    0.63
   8  -3   2   36.03    0.94
   8  -3   2   37.42    1.03
   8  -3   2   36.13    1.02
  -8   3  -2   37.01    1.25
  -8   3  -2   36.85    1.03
   9  -2   2   51.18    1.34
   9  -2   2   48.79    1.57
   9  -2   2   49.76    1.29
   9  -2   2   51.89    1.36
  -9   2  -2   50.67    1.34
  -9   2  -2   49.41    1.60
  10  -1   2    6.05    0.31
  10  -1   2    6.68    0.42
  10  -1   2    6.06    0.49
 -10   1  -2    6.15    0.48
 -10   1  -2    6.52    0.42
  11   0   2    6.03    0.35
  11   0   2    5.89    0.52
  11   0   2    6.26    0.39
 -11   0  -2    5.78    0.48
 -11   0  -2    6.28    0.44
  12   1   2    2.31    0.36
  12   1   2    2.03    0.24
  12   1   2    2.52    0.31
 -12  -1  -2    1.97    0.30
 -12  -1  -2    2.12    0.31
  13   2   2    0.08    0.22
  13   2   2    0.17    0.19
  13   2   2    0.18    0.25
 -13  -2  -2    0.18    0.25
 -13  -2  -2   -0.26    0.21
  14   3   2    5.66    0.59
  14   3   2    4.42    0.41
  14   3   2    5.19    0.49
 -14  -3  -2    4.54    0.44
  15   4   2    4.10    0.51
  15   4   2    4.54    0.44
 -15  -4  -2    4.57    0.45
  -6 -18   2    3.32    0.38
  -6 -18   2    3.29    0.41
   6  18  -2    3.54    0.39
   6  18  -2    4.27    0.45
   6  18  -2    3.55    0.40
   6  18  -2    2.85    0.38
   6  18  -2    4.82    0.47
  -5 -17   2    1.85    0.34
  -5 -17   2    1.78    0.31
   5  17  -2    1.76    0.30
   5  17  -2    1.53    0.29
   5  17  -2    1.60    0.30
   5  17  -2    1.69    0.31
   5  17  -2    1.69    0.28
  -4 -16   2    0.47    0.22
  -4 -16   2    0.60    0.25
   4  16  -2    0.40    0.21
   4  16  -2    0.77    0.26
   4  16  -2    0.36    0.22
   4  16  -2    0.32    0.20
  -3 -15   2    1.29    0.27
  -3 -15   2    1.62    0.25
   3  15  -2    1.42    0.29
   3  15  -2    1.73    0.27
   3  15  -2    1.63    0.23
   3  15  -2    1.27    0.25
  -2 -14   2    2.33    0.25
  -2 -14   2    2.06    0.26
   2  14  -2    2.27    0.32
   2  14  -2    2.23    0.27
   2  14  -2    2.50    0.27
  -1 -13   2    4.70    0.32
  -1 -13   2    4.61    0.36
   1  13  -2    4.30    0.35
   1  13  -2    5.20    0.33
   1  13  -2    4.64    0.46
   0 -12   2    4.02    0.26
   0 -12   2    3.61    0.16
   0 -12   2    3.47    0.32
   0 -12   2    3.62    0.16
   0  12  -2    3.03    0.28
   0  12  -2    3.74    0.43
   0  12  -2    4.02    0.27
   0  12  -2    3.46    0.16
   0  12  -2    3.53    0.16
   1 -11   2   12.18    0.37
   1 -11   2   10.83    0.47
   1 -11   2   12.58    0.41
  -1  11  -2   12.29    0.51
  -1  11  -2   11.80    0.42
  -1  11  -2   12.20    0.36
  -1  11  -2   11.69    0.64
   2 -10   2    1.00    0.13
   2 -10   2    0.98    0.22
   2 -10   2    0.94    0.14
   2 -10   2    1.24    0.14
  -2  10  -2    1.28    0.14
  -2  10  -2    1.02    0.12
  -2  10  -2    0.87    0.22
  -2  10  -2    1.08    0.18
   3  -9   2    5.41    0.20
   3  -9   2    6.02    0.29
   3  -9   2    5.93    0.33
   3  -9   2    6.32    0.29
   3  -9   2    6.03    0.36
  -3   9  -2    5.03    0.20
  -3   9  -2    6.14    0.35
  -3   9  -2    4.78    0.47
  -3   9  -2    5.26    0.20
  -3   9  -2    6.58    0.30
   4  -8   2   22.39    0.65
   4  -8   2   21.72    0.69
   4  -8   2   22.56    0.65
   4  -8   2   22.22    0.68
  -4   8  -2   21.27    0.64
  -4   8  -2   23.10    0.91
  -4   8  -2   21.88    0.68
   5  -7   2   11.38    0.44
   5  -7   2   11.54    0.45
   5  -7   2   12.51    0.45
  -5   7  -2   11.69    0.62
  -5   7  -2   11.70    0.44
  -5   7  -2   12.05    0.45
   6  -6   2    9.07    0.40
   6  -6   2    8.24    0.38
   6  -6   2    9.24    0.41
  -6   6  -2    8.90    0.40
  -6   6  -2    8.62    0.53
  -6   6  -2    8.51    0.38
   7  -5   2    4.46    0.33
   7  -5   2    4.96    0.29
   7  -5   2    4.79    0.33
  -7   5  -2    5.47    0.43
  -7   5  -2    5.06    0.34
  -7   5  -2    4.45    0.30
   8  -4   2    0.06    0.17
   8  -4   2   -0.12    0.12
  -8   4  -2    0.07    0.19
  -8   4  -2   -0.15    0.17
   9  -3   2    5.17    0.34
   9  -3   2    5.36    0.23
  -9   3  -2    4.88    0.43
  -9   3  -2    5.23    0.34
  10  -2   2   15.47    0.51
  10  -2   2   16.96    0.65
 -10   2  -2   15.88    0.64
 -10   2  -2   16.38    0.74
  11  -1   2    5.26    0.50
  11  -1   2    4.90    0.31
  11  -1   2    5.77    0.44
 -11   1  -2    4.62    0.49
 -11   1  -2    5.26    0.44
  12   0   2    0.79    0.27
  12   0   2    0.46    0.18
  12   0   2    0.53    0.29
 -12   0  -2    0.18    0.24
 -12   0  -2    0.36    0.23
  13   1   2    0.38    0.20
  13   1   2    0.43    0.29
  13   1   2    0.99    0.29
 -13  -1  -2    0.74    0.28
 -13  -1  -2   -0.23    0.24
  14   2   2   -0.16    0.26
  14   2   2    0.21    0.33
 -14  -2  -2   -0.13    0.27
  -5 -18   2    1.10    0.28
  -5 -18   2    1.29    0.33
   5  18  -2    1.74    0.31
[truncated: 1,514,006 more chars]
