# Supplementary material for: Crystal structure of di­aqua­[5,10,15,20-tetra­kis­(4-meth­oxy­phen­yl)porphyrinato-κ4 N]iron(III) di­aqua­(18-crown-6)potassium bis­(tri­fluoro­methane­sulfonate)–18-crown-6 (1/2)
Source: Acta Crystallogr E Crystallogr Commun. 2015 Nov 11;71(Pt 12):m215–6. doi: 10.1107/S2056989015021039 (PMC4719840; doi:10.1107/S2056989015021039)
Supplement: Supplementary file 2 [file e-71-0m215-Isup2.hkl]

data_I                                                                          
_shelx_title ' '                                                                
_shelx_refln_list_code          4                                               
_shelx_F_calc_maximum      277.19                                               
_exptl_crystal_F_000      1047.00                                               
_reflns_d_resolution_high  0.7672                                               
                                                                                
loop_                                                                           
 _space_group_symop_operation_xyz                                               
 'x, y, z'                                                                      
 '-x, -y, -z'                                                                   
                                                                                
_cell_length_a    12.1294                                                       
_cell_length_b    14.1636                                                       
_cell_length_c    15.5934                                                       
_cell_angle_alpha  84.081                                                       
_cell_angle_beta   72.567                                                       
_cell_angle_gamma  64.895                                                       
                                                                                
_shelx_F_squared_multiplier     1.000                                           
                                                                                
loop_                                                                           
 _refln_index_h                                                                 
 _refln_index_k                                                                 
 _refln_index_l                                                                 
 _refln_F_squared_calc                                                          
 _refln_F_squared_meas                                                          
 _refln_F_squared_sigma                                                         
 _refln_observed_status                                                         
   2   0   0       2906.60       2234.83        48.89 o                         
   3   0   0         66.45        131.20         4.52 o                         
   4   0   0        442.62        601.98         6.67 o                         
   5   0   0        810.05        606.28         6.62 o                         
   6   0   0        752.57        719.84         7.93 o                         
   7   0   0        375.86        365.68         6.05 o                         
   8   0   0         69.94         51.16         3.94 o                         
   9   0   0        105.27        100.32         5.23 o                         
  10   0   0        683.70        725.90        12.85 o                         
  11   0   0         22.97         21.44         7.46 o                         
  12   0   0        158.65        147.22        11.85 o                         
  13   0   0          1.23        -11.54        11.54 o                         
 -13   1   0         39.46         32.93        25.54 o                         
 -12   1   0        101.72        114.66        14.27 o                         
 -11   1   0       2168.12       2236.52        37.68 o                         
 -10   1   0       1796.47       1810.99        31.41 o                         
  -9   1   0         45.84         38.95         4.59 o                         
  -8   1   0       3778.49       4036.26        36.13 o                         
  -7   1   0         30.97         61.10         3.46 o                         
  -6   1   0       2281.90       2147.50        20.15 o                         
  -5   1   0       5444.83       5966.86        49.36 o                         
  -4   1   0       2336.20       2271.03        18.43 o                         
  -3   1   0       1435.16       1212.16        10.43 o                         
  -2   1   0       1160.61       1517.36        11.47 o                         
  -1   1   0        263.82        197.63         7.06 o                         
   2   1   0       1017.74        704.74        21.82 o                         
   3   1   0       5679.39       5372.73        39.08 o                         
   4   1   0        346.11        591.17         7.76 o                         
   5   1   0          6.32          3.56         1.93 o                         
   6   1   0         38.28         35.30         2.53 o                         
   7   1   0        124.43        110.42         3.62 o                         
   8   1   0       2104.14       1987.38        18.24 o                         
   9   1   0       1952.82       1883.50        19.02 o                         
  10   1   0         27.20         19.10         4.63 o                         
  11   1   0        146.32        122.70         7.94 o                         
  12   1   0        130.48        117.73         9.76 o                         
  13   1   0        828.98        890.05        32.85 o                         
  14   1   0        160.54        174.73        15.58 o                         
 -12   2   0         13.37          3.40        39.86 o                         
 -11   2   0        785.55        826.00        21.59 o                         
 -10   2   0        967.47       1033.35        22.83 o                         
  -9   2   0        751.93        805.72        14.50 o                         
  -8   2   0        112.43        120.55         7.68 o                         
  -7   2   0        321.93        360.29         7.87 o                         
  -6   2   0        490.75        571.47         7.95 o                         
  -5   2   0       2938.66       3120.04        26.15 o                         
  -4   2   0       1468.27       1847.45        16.22 o                         
  -3   2   0       2568.21       2847.14        21.82 o                         
  -2   2   0        221.89         97.18         2.80 o                         
  -1   2   0       4890.60       5410.17        44.81 o                         
   0   2   0        197.45        333.50        28.35 o                         
   1   2   0       1488.21        835.05        13.39 o                         
   2   2   0        249.38        349.93         7.68 o                         
   3   2   0       4162.60       4921.37        33.58 o                         
   4   2   0       1304.84        990.70         8.69 o                         
   5   2   0       1073.35        870.60         8.34 o                         
   6   2   0          6.51         -0.41         2.16 o                         
   7   2   0          6.50         -0.18         2.48 o                         
   8   2   0         72.91         73.55         3.93 o                         
   9   2   0        293.84        323.46         7.77 o                         
  10   2   0       1107.78       1125.56        16.56 o                         
  11   2   0          2.92         -5.44         5.44 o                         
  12   2   0          4.17         -5.57         6.04 o                         
  13   2   0        313.87        314.16        16.59 o                         
  14   2   0         17.73         -1.34        11.21 o                         
 -12   3   0         99.14        130.91        21.23 o                         
 -11   3   0         24.76         24.29        11.69 o                         
 -10   3   0        339.22        319.92        13.89 o                         
  -9   3   0         30.75         29.40         5.98 o                         
  -8   3   0        681.44        716.07        12.89 o                         
  -7   3   0        748.41        799.52        12.05 o                         
  -6   3   0        650.11        589.18        10.89 o                         
  -5   3   0       1051.70       1174.85        12.12 o                         
  -4   3   0         28.17         12.40         2.03 o                         
  -3   3   0       1525.43       1442.27        12.92 o                         
  -2   3   0      13579.27      13270.18        98.80 o                         
  -1   3   0        480.25        654.26         6.89 o                         
   0   3   0       4999.68       4154.15        46.28 o                         
   1   3   0       2230.78       1817.57        42.62 o                         
   2   3   0       5931.30       5216.76        45.83 o                         
   3   3   0       6611.66       5985.05        47.14 o                         
   4   3   0         69.98         93.64         2.64 o                         
   5   3   0       4093.46       4524.72        32.99 o                         
   6   3   0       2912.06       2624.33        22.31 o                         
   7   3   0        734.58        806.04         8.95 o                         
   8   3   0       4457.88       4704.28        39.22 o                         
   9   3   0        525.03        594.68         9.91 o                         
  10   3   0        137.96         99.88         5.35 o                         
  11   3   0          0.46         -5.90         5.90 o                         
  12   3   0          2.79         -0.63         6.10 o                         
  13   3   0        262.54        250.07        13.16 o                         
  14   3   0        189.12        193.14        12.49 o                         
 -12   4   0        197.26        208.03        27.45 o                         
 -11   4   0        143.47        122.35        13.74 o                         
 -10   4   0        128.05        155.03        13.86 o                         
  -9   4   0          6.53         -2.46         9.25 o                         
  -8   4   0        365.33        367.23        10.77 o                         
  -7   4   0        267.11        236.01         7.98 o                         
  -6   4   0       3119.04       3129.11        34.41 o                         
  -5   4   0          0.62         -2.41         2.41 o                         
  -4   4   0       2799.64       2733.51        23.13 o                         
  -3   4   0        654.53        705.48         7.88 o                         
  -2   4   0         59.42        110.56         3.22 o                         
  -1   4   0       1315.17       1150.77        11.00 o                         
   0   4   0      11712.79      11536.12       106.76 o                         
   1   4   0       5691.92       6467.64       143.64 o                         
   2   4   0        147.53         50.15         3.42 o                         
   3   4   0       2877.16       3135.25        25.53 o                         
   4   4   0         60.87        116.02         2.83 o                         
   5   4   0       3609.54       3403.30        26.37 o                         
   6   4   0       1322.82       1399.08        15.56 o                         
   7   4   0       2054.62       2226.65        19.19 o                         
   8   4   0       2171.71       2169.39        20.44 o                         
   9   4   0        551.14        521.63         9.10 o                         
  10   4   0          2.34         -3.91         3.91 o                         
  11   4   0          7.56         13.87         4.79 o                         
  12   4   0        150.00        131.95         8.36 o                         
  13   4   0         80.14         61.89         7.70 o                         
  14   4   0         93.47        117.19         9.27 o                         
 -11   5   0          2.16          5.51        12.19 o                         
 -10   5   0        550.72        532.70        23.50 o                         
  -9   5   0         18.22          8.33        10.08 o                         
  -8   5   0        166.46        152.80        12.21 o                         
  -7   5   0        521.18        533.61        10.94 o                         
  -6   5   0       1361.81       1332.37        17.98 o                         
  -5   5   0       1239.75       1322.63        15.75 o                         
  -4   5   0        583.69        547.18         7.39 o                         
  -3   5   0        509.53        621.64         7.43 o                         
  -2   5   0       6812.07       6619.11        55.08 o                         
  -1   5   0       2845.78       2892.73        23.40 o                         
   0   5   0        801.76        726.27         8.03 o                         
   1   5   0        128.24         46.64         1.52 o                         
   2   5   0       1414.81       1191.72        22.88 o                         
   3   5   0         30.68         75.35         2.97 o                         
   4   5   0       5719.92       4993.02        37.94 o                         
   5   5   0         14.50         20.91         1.96 o                         
   6   5   0        486.35        589.91         7.51 o                         
   7   5   0        452.23        510.23         8.02 o                         
   8   5   0        678.94        709.96         9.74 o                         
   9   5   0        977.36        988.39        13.40 o                         
  10   5   0        410.99        418.87         9.02 o                         
  11   5   0         72.60         57.94         6.10 o                         
  12   5   0        785.20        789.35        18.00 o                         
  13   5   0         67.76         70.98         9.11 o                         
  14   5   0         87.74         80.19        11.49 o                         
 -10   6   0         23.36          4.65        11.26 o                         
  -9   6   0        163.84        112.07        12.95 o                         
  -8   6   0        261.40        249.91        25.05 o                         
  -7   6   0       2428.71       2409.54        29.00 o                         
  -6   6   0         16.97         15.72         4.04 o                         
  -5   6   0         14.68         21.69         3.50 o                         
  -4   6   0        367.42        397.73         7.98 o                         
  -3   6   0        357.96        380.66         7.56 o                         
  -2   6   0        528.67        514.41         6.69 o                         
  -1   6   0         17.48          6.10         2.65 o                         
   0   6   0       4180.52       3889.32        34.83 o                         
   1   6   0         80.08        163.15         4.47 o                         
   2   6   0        685.61        629.27        18.55 o                         
   3   6   0        267.25        267.65         3.48 o                         
   4   6   0       3822.35       3477.22        28.85 o                         
   5   6   0         75.04        100.91         4.03 o                         
   6   6   0        336.76        389.75         5.79 o                         
   7   6   0       1485.52       1568.62        15.04 o                         
   8   6   0        328.41        339.01         7.84 o                         
   9   6   0        148.77        108.41         5.85 o                         
  10   6   0         13.30          1.43         4.89 o                         
  11   6   0        135.70        110.28         7.51 o                         
  12   6   0        696.93        745.52        17.41 o                         
  13   6   0        147.38        130.09        10.08 o                         
  14   6   0         53.11         43.44         9.40 o                         
  15   6   0         99.41         97.07        25.25 o                         
 -10   7   0         39.02         50.14        13.23 o                         
  -9   7   0         69.13         69.96        12.12 o                         
  -8   7   0        769.95        838.45        25.41 o                         
  -7   7   0       1454.37       1515.86        33.01 o                         
  -6   7   0        898.45        908.03        13.08 o                         
  -5   7   0         55.19         61.00         4.24 o                         
  -4   7   0          4.64         11.84         3.27 o                         
  -3   7   0         71.99         70.80         3.76 o                         
  -2   7   0        663.03        668.71         8.72 o                         
  -1   7   0        216.15        171.66         5.03 o                         
   0   7   0         59.08         81.76         4.74 o                         
   1   7   0       1054.83       1244.68        11.78 o                         
   2   7   0        958.46        911.70        20.36 o                         
   3   7   0        163.20        202.51         7.21 o                         
   4   7   0        556.05        775.08         7.81 o                         
   5   7   0        251.95        284.86         5.07 o                         
   6   7   0         37.69         62.27         2.96 o                         
   7   7   0        477.13        458.67         6.98 o                         
   8   7   0         11.83         18.72         3.93 o                         
   9   7   0       1157.20       1195.37        16.46 o                         
  10   7   0        287.62        255.29         8.88 o                         
  11   7   0         31.13         10.36         5.36 o                         
  12   7   0         35.46         27.66         7.42 o                         
  13   7   0        548.55        536.21        16.35 o                         
  14   7   0         68.02         67.43         9.61 o                         
  15   7   0         35.11         27.51         9.78 o                         
  -9   8   0        120.56         94.61        17.21 o                         
  -8   8   0        435.43        506.26        21.52 o                         
  -7   8   0        354.10        373.45        18.24 o                         
  -6   8   0         69.88         73.92         7.39 o                         
  -5   8   0         23.75         22.70         3.53 o                         
  -4   8   0        569.82        624.62         9.79 o                         
  -3   8   0         55.77         68.64         3.85 o                         
  -2   8   0       1998.40       2022.04        21.03 o                         
  -1   8   0          0.37         -1.51         2.22 o                         
   0   8   0       1406.83       1305.48        12.74 o                         
   1   8   0         15.95         12.57         2.24 o                         
   2   8   0        868.66        739.42        15.16 o                         
   3   8   0        651.35        671.80        13.28 o                         
   4   8   0          9.88          4.52         1.14 o                         
   5   8   0        967.37       1074.91        10.71 o                         
   6   8   0        203.16        166.88         6.26 o                         
   7   8   0       1172.69       1228.52        12.10 o                         
   8   8   0        464.31        457.68         8.24 o                         
   9   8   0        328.78        356.15         9.22 o                         
  10   8   0        188.70        205.21         7.72 o                         
  11   8   0        505.52        440.14        11.29 o                         
  12   8   0        108.87         86.40         8.72 o                         
  13   8   0        214.17        196.36        11.85 o                         
  14   8   0         68.98         79.40         9.95 o                         
  15   8   0         25.93         27.57        10.70 o                         
  -8   9   0        262.20        254.57        16.96 o                         
  -7   9   0        381.30        363.43        17.54 o                         
  -6   9   0          0.70          2.11         5.74 o                         
  -5   9   0        111.54         95.53         7.50 o                         
  -4   9   0        297.86        256.23         7.48 o                         
  -3   9   0       1599.13       1545.29        18.21 o                         
  -2   9   0        304.84        300.94         7.22 o                         
  -1   9   0        799.53        894.72        11.34 o                         
   0   9   0       1523.44       1590.21        15.38 o                         
   1   9   0        162.28        169.34         3.69 o                         
   2   9   0       1093.67       1020.68        19.85 o                         
   3   9   0        133.91        113.24         7.75 o                         
   4   9   0        991.38        914.88        17.11 o                         
   5   9   0         29.58         23.93         3.20 o                         
   6   9   0        992.32       1011.58        11.60 o                         
   7   9   0        623.15        611.09         8.12 o                         
   8   9   0        414.29        403.84         7.76 o                         
   9   9   0         35.64         41.36         3.91 o                         
  10   9   0          1.17         -4.65         4.65 o                         
  11   9   0          8.58         -5.31         5.31 o                         
  12   9   0        239.01        186.24        10.14 o                         
  13   9   0        438.44        459.03        16.28 o                         
  14   9   0        204.22        211.57        14.17 o                         
  15   9   0          0.68          1.33        14.26 o                         
  -8  10   0          0.38        -11.81        11.81 o                         
  -7  10   0          2.34          1.21        10.29 o                         
  -6  10   0        345.49        311.57        26.00 o                         
  -5  10   0        358.44        394.39        12.55 o                         
  -4  10   0        245.02        235.81        11.35 o                         
  -3  10   0         68.79         80.63         4.75 o                         
  -2  10   0         71.11         74.11         4.50 o                         
  -1  10   0         22.34         21.66         3.36 o                         
   0  10   0       1775.06       1756.34        18.33 o                         
   1  10   0        160.98        175.09         4.96 o                         
   2  10   0       1460.06       1361.02        20.23 o                         
   3  10   0         29.95         13.34         7.97 o                         
   4  10   0        601.32        632.11        14.36 o                         
   5  10   0        337.23        301.33        10.07 o                         
   6  10   0        477.99        482.40         6.53 o                         
   7  10   0       2436.79       2523.13        24.51 o                         
   8  10   0       4678.56       4828.90        50.24 o                         
   9  10   0         41.20         27.16         4.03 o                         
  10  10   0        603.11        572.61        11.80 o                         
  11  10   0         64.24         35.91         6.69 o                         
  12  10   0          8.18          1.12         6.84 o                         
  13  10   0          4.87          0.14         9.57 o                         
  14  10   0         11.13          9.83        10.17 o                         
  -7  11   0         99.65         96.78        13.92 o                         
  -6  11   0          5.42         -3.60        10.53 o                         
  -5  11   0        135.60        110.16        11.70 o                         
  -4  11   0        122.55        113.00        12.46 o                         
  -3  11   0       1437.74       1360.73        21.19 o                         
  -2  11   0          0.74          2.30         3.54 o                         
  -1  11   0        168.27        146.60         6.13 o                         
   0  11   0       1177.56       1218.19        14.14 o                         
   1  11   0          9.00          9.40         5.72 o                         
   2  11   0       1462.83       1470.65        22.15 o                         
   3  11   0         51.73         53.75         6.59 o                         
   4  11   0        185.68        160.85         7.68 o                         
   5  11   0         87.78         74.78         9.14 o                         
   6  11   0        280.13        264.74         6.33 o                         
   7  11   0         43.55         41.95         3.53 o                         
   8  11   0        367.08        438.13         9.11 o                         
   9  11   0         68.76         70.89         4.43 o                         
  10  11   0         95.26         80.52         5.32 o                         
  11  11   0         25.51          4.20         6.31 o                         
  12  11   0         51.20         31.62         9.05 o                         
  13  11   0         75.46         84.10        11.96 o                         
  14  11   0          6.53         11.74        10.23 o                         
  -6  12   0         93.16         80.42        13.05 o                         
  -5  12   0         44.72         70.42        15.40 o                         
  -4  12   0         20.25          8.27         8.80 o                         
  -3  12   0         99.93         75.95         7.81 o                         
  -2  12   0        527.84        575.07        13.84 o                         
  -1  12   0        306.43        302.71         7.30 o                         
   0  12   0       1347.14       1362.05        13.52 o                         
   1  12   0        123.39        138.21         7.59 o                         
   2  12   0        638.77        574.53        13.58 o                         
   3  12   0       2299.07       2179.31        30.34 o                         
   4  12   0       1194.39       1112.89        19.13 o                         
   5  12   0          3.90         -5.30         5.30 o                         
   6  12   0          6.42         -7.14         7.14 o                         
   7  12   0         57.94         52.60         3.66 o                         
   8  12   0        794.27        820.91        10.21 o                         
   9  12   0       1051.86       1095.69        18.50 o                         
  10  12   0        164.22        177.96         9.09 o                         
  11  12   0         26.42         10.91         8.12 o                         
  12  12   0         46.41         22.82         8.09 o                         
  13  12   0        167.37        149.73        12.42 o                         
  14  12   0        299.52        340.88        17.45 o                         
  -5  13   0          1.48         -5.72        10.36 o                         
  -4  13   0         20.50         11.64        11.86 o                         
  -3  13   0        552.87        578.16        19.97 o                         
  -2  13   0         29.29         33.38         6.64 o                         
  -1  13   0        155.94        133.64         9.58 o                         
   0  13   0        570.12        538.98         8.96 o                         
   1  13   0        208.55        210.47         9.56 o                         
   2  13   0       1040.12       1122.08        24.33 o                         
   3  13   0         21.92          4.37         6.03 o                         
   4  13   0        802.59        849.04        15.86 o                         
   5  13   0        680.23        722.33        15.01 o                         
   6  13   0       1068.14       1009.65        19.78 o                         
   7  13   0        227.74        210.26        10.60 o                         
   8  13   0       1529.60       1612.26        19.13 o                         
   9  13   0        133.10        133.83         9.54 o                         
  10  13   0        615.25        620.66        14.86 o                         
  11  13   0        242.77        234.26        12.56 o                         
  12  13   0         56.68         35.05         9.11 o                         
  13  13   0         87.63         78.35        13.90 o                         
  14  13   0       1004.53       1154.37        28.40 o                         
  -4  14   0        236.29        274.35        16.80 o                         
  -3  14   0        596.46        674.54        34.29 o                         
  -2  14   0        758.53        871.34        19.74 o                         
  -1  14   0        769.26        814.33        17.72 o                         
   0  14   0        349.83        422.04        12.91 o                         
   1  14   0         20.71         31.38         6.73 o                         
   2  14   0       1548.73       1539.88        25.08 o                         
   3  14   0        341.32        400.93        13.34 o                         
   4  14   0        688.73        725.20        14.42 o                         
   5  14   0          5.24         18.40         6.34 o                         
   6  14   0        613.23        611.38        14.61 o                         
   7  14   0         24.25         23.23         7.10 o                         
   8  14   0         34.77         23.26         7.75 o                         
   9  14   0         30.26         31.71         4.51 o                         
  10  14   0        303.33        301.65        22.11 o                         
  11  14   0        111.90         90.20         9.11 o                         
  12  14   0         28.21          3.16         8.37 o                         
  13  14   0          0.25         -1.65         9.26 o                         
  -2  15   0          4.50         10.73        14.98 o                         
  -1  15   0         28.55         15.07        10.18 o                         
   0  15   0         37.59         46.20        10.87 o                         
   1  15   0         44.60         46.23         7.43 o                         
   2  15   0         12.95         13.55         8.06 o                         
   3  15   0        306.48        291.60        17.32 o                         
   4  15   0        111.87        137.68         8.26 o                         
   5  15   0        609.86        616.95        14.27 o                         
   6  15   0        723.45        708.67        16.29 o                         
   7  15   0        415.65        398.04        13.31 o                         
   8  15   0         18.49         18.09         7.93 o                         
   9  15   0         74.02         67.30         9.00 o                         
  10  15   0         26.57         12.22         9.83 o                         
  11  15   0          0.77         -6.08         6.08 o                         
  12  15   0         47.33         19.76         8.19 o                         
  -1  16   0         11.29         10.77        15.55 o                         
   0  16   0        352.09        355.21        21.22 o                         
   1  16   0         98.12         63.75         9.38 o                         
   2  16   0        109.89         96.77         9.04 o                         
   3  16   0         24.98         20.83         7.19 o                         
   4  16   0         25.31         15.54         6.52 o                         
   5  16   0        142.23        159.51         8.83 o                         
   6  16   0        381.93        447.74        16.05 o                         
   7  16   0        101.23         88.26         8.43 o                         
   8  16   0        124.12        100.83         9.05 o                         
   9  16   0        155.93        134.55        10.83 o                         
  10  16   0         79.24         91.91        11.93 o                         
  11  16   0          0.55        -11.39        12.29 o                         
  12  16   0         36.80         24.19        14.37 o                         
   1  17   0         45.67         22.65        16.18 o                         
   2  17   0         28.80         33.71         9.02 o                         
   3  17   0          4.67         11.35         7.39 o                         
   4  17   0        288.08        357.96        12.90 o                         
   5  17   0          0.89         15.45         6.51 o                         
   6  17   0        146.51        138.63         9.14 o                         
   7  17   0         51.76         46.60         7.55 o                         
   8  17   0         52.92         77.86         8.10 o                         
   9  17   0        204.93        187.90        12.67 o                         
  10  17   0         97.45         85.78        11.38 o                         
   4  18   0         17.41         24.45         8.51 o                         
   5  18   0        245.44        208.82        10.54 o                         
   6  18   0        117.45        138.92         9.13 o                         
   7  18   0          2.94         25.45         7.44 o                         
   8  18   0          0.36          7.65         7.18 o                         
  -8 -18   1         24.26         12.89        10.72 o                         
  -7 -18   1         87.58         98.60         8.80 o                         
  -6 -18   1          3.66         27.08         7.45 o                         
  -5 -18   1        137.94        136.34         9.30 o                         
  -4 -18   1         63.02         78.56         8.23 o                         
 -10 -17   1         87.95         82.08        11.63 o                         
  -9 -17   1        122.97        119.71        11.01 o                         
  -8 -17   1          7.16         10.55         7.83 o                         
  -7 -17   1        195.28        193.69        10.90 o                         
  -6 -17   1        232.53        241.71        16.84 o                         
  -5 -17   1        263.31        270.82        13.08 o                         
  -4 -17   1         14.29         40.85         7.97 o                         
  -3 -17   1          0.49          0.67         7.19 o                         
  -2 -17   1        160.42        189.04        12.60 o                         
  -1 -17   1         46.85         50.10        12.64 o                         
 -11 -16   1          0.71         -2.93         9.55 o                         
 -10 -16   1        130.99        114.33        11.13 o                         
  -9 -16   1          2.28         -7.64         7.64 o                         
  -8 -16   1          6.42          5.16         7.15 o                         
  -7 -16   1         77.40         92.83         8.75 o                         
  -6 -16   1         51.04         90.94        12.87 o                         
  -5 -16   1          1.51          4.22         6.21 o                         
  -4 -16   1         95.60         73.64         7.76 o                         
  -3 -16   1         35.06         48.57         7.42 o                         
  -2 -16   1         16.39         -0.85         7.04 o                         
  -1 -16   1         15.07         11.94         8.67 o                         
   0 -16   1         11.12          9.59        10.64 o                         
   1 -16   1         13.43         20.36        15.60 o                         
 -12 -15   1         36.71         50.69         8.95 o                         
 -11 -15   1         13.72          5.82         7.40 o                         
 -10 -15   1          2.20         -6.24         9.27 o                         
  -9 -15   1        106.81        119.51        12.03 o                         
  -8 -15   1        457.17        432.22        16.37 o                         
  -7 -15   1        785.44        845.43        17.96 o                         
  -6 -15   1        533.44        550.60        18.24 o                         
  -5 -15   1        138.37        116.49         8.32 o                         
  -4 -15   1         10.88         11.61         6.47 o                         
  -3 -15   1          2.97          1.14         6.77 o                         
  -2 -15   1         43.29         34.75         7.51 o                         
  -1 -15   1        381.36        406.85        14.02 o                         
   0 -15   1         27.19         14.28         8.87 o                         
   1 -15   1        203.97        197.64        15.73 o                         
   2 -15   1         75.05         98.72        17.98 o                         
 -13 -14   1        103.41         86.06        11.60 o                         
 -12 -14   1        178.83        159.14        11.68 o                         
 -11 -14   1        336.28        323.42        14.74 o                         
 -10 -14   1          0.66         -5.34         5.34 o                         
  -9 -14   1         14.35         -0.87         6.01 o                         
  -8 -14   1          1.90         -6.37         6.37 o                         
  -7 -14   1        283.83        264.89        14.72 o                         
  -6 -14   1        164.67        132.31         8.19 o                         
  -5 -14   1         63.23         76.14         7.22 o                         
  -4 -14   1        461.21        482.51        13.96 o                         
  -3 -14   1         80.86         94.76         8.31 o                         
  -2 -14   1       2099.46       2129.04        33.15 o                         
  -1 -14   1       2047.84       2087.91        30.43 o                         
   0 -14   1        598.60        634.92        14.89 o                         
   1 -14   1        474.29        537.62        14.69 o                         
   2 -14   1        159.42        128.08         9.86 o                         
   3 -14   1         32.46         32.68         9.46 o                         
   4 -14   1        109.84        109.06        12.31 o                         
 -13 -13   1          6.36         -8.63         9.23 o                         
 -12 -13   1          4.63        -10.48        10.48 o                         
 -11 -13   1          1.86          1.29         7.23 o                         
 -10 -13   1        295.02        256.98        12.68 o                         
  -9 -13   1        619.78        627.57        13.45 o                         
  -8 -13   1        312.51        327.58         6.95 o                         
  -7 -13   1        245.65        268.37        11.09 o                         
  -6 -13   1        115.78        105.08         7.63 o                         
  -5 -13   1        377.50        342.70        12.40 o                         
  -4 -13   1          1.12         -3.98         5.82 o                         
  -3 -13   1        215.59        172.34         8.80 o                         
  -2 -13   1        130.85        118.21        10.32 o                         
  -1 -13   1         43.83         42.30         6.81 o                         
   0 -13   1          2.40         -2.69         2.69 o                         
   1 -13   1          7.40          9.79         4.71 o                         
   2 -13   1          0.81         -5.30         6.23 o                         
   3 -13   1        149.56        168.67        10.24 o                         
   4 -13   1         13.12          3.04         9.42 o                         
   5 -13   1          3.19         -0.75        11.15 o                         
 -14 -12   1          2.09          4.41        10.85 o                         
 -13 -12   1        390.67        472.82        18.82 o                         
 -12 -12   1         11.74         -3.31         9.22 o                         
 -11 -12   1         11.29         -6.40         7.19 o                         
 -10 -12   1         72.76         57.08         9.34 o                         
  -9 -12   1        426.61        426.32         9.91 o                         
  -8 -12   1          1.88         -3.06         3.06 o                         
  -7 -12   1         27.22         22.71         2.53 o                         
  -6 -12   1        245.37        214.35        10.20 o                         
  -5 -12   1          2.03         -5.84         5.84 o                         
  -4 -12   1        269.03        233.22         9.99 o                         
  -3 -12   1         12.24          2.36         5.59 o                         
  -2 -12   1         19.61          4.99         5.26 o                         
  -1 -12   1       2646.02       2688.13        35.42 o                         
   0 -12   1        319.18        317.44         5.93 o                         
   1 -12   1       2107.00       2189.26        21.86 o                         
   2 -12   1        323.52        290.05        11.96 o                         
   3 -12   1        136.63        130.82         9.25 o                         
   4 -12   1          4.67         -3.60         7.08 o                         
   5 -12   1        452.62        527.88        21.60 o                         
   6 -12   1          1.70        -10.59        10.59 o                         
 -14 -11   1         69.29         72.29        17.54 o                         
 -13 -11   1        147.71        145.75        12.32 o                         
 -12 -11   1         31.51         23.43        10.48 o                         
 -11 -11   1         15.47         -1.89         6.46 o                         
 -10 -11   1         93.23         88.57         7.54 o                         
  -9 -11   1        269.85        244.38         7.18 o                         
  -8 -11   1        527.09        494.50         9.87 o                         
  -7 -11   1       1409.87       1422.85        14.48 o                         
  -6 -11   1       1883.73       1882.65        17.22 o                         
  -5 -11   1        484.83        451.17        13.97 o                         
  -4 -11   1          3.65         -4.54         4.67 o                         
  -3 -11   1        261.24        273.98        10.57 o                         
  -2 -11   1         75.97         59.84         6.67 o                         
  -1 -11   1         48.06         45.53         2.70 o                         
   0 -11   1        705.15        706.12         8.49 o                         
   1 -11   1       1576.60       1538.04        21.78 o                         
   2 -11   1         11.12         20.29         3.75 o                         
   3 -11   1          0.92         -3.93         3.93 o                         
   4 -11   1         25.64          7.25         6.68 o                         
   5 -11   1         27.98         32.19         7.59 o                         
   6 -11   1        226.47        202.70        15.09 o                         
   7 -11   1        204.62        185.22        16.17 o                         
 -14 -10   1         17.05         -0.28         9.58 o                         
 -13 -10   1         50.51         46.85        10.31 o                         
 -12 -10   1         10.10         -7.34         7.34 o                         
 -11 -10   1        464.67        425.54        13.99 o                         
 -10 -10   1        278.10        264.67        12.13 o                         
  -9 -10   1         65.07         61.09         4.10 o                         
  -8 -10   1         32.38         54.34         3.93 o                         
  -7 -10   1        452.46        466.96         8.14 o                         
  -6 -10   1        732.71        680.62         8.35 o                         
  -5 -10   1        296.54        297.34         4.79 o                         
  -4 -10   1        318.61        300.51         9.20 o                         
  -3 -10   1          9.15         -3.64         3.64 o                         
  -2 -10   1        428.02        413.31        11.59 o                         
  -1 -10   1        744.39        701.47         7.38 o                         
   0 -10   1        533.19        571.21         7.26 o                         
   1 -10   1        112.01        116.11         4.79 o                         
   2 -10   1         46.49         39.68         3.66 o                         
   3 -10   1        272.61        344.78         7.20 o                         
   4 -10   1          1.15         -3.63         3.63 o                         
   5 -10   1          1.04         -5.62         5.62 o                         
   6 -10   1          3.70         -0.13         7.20 o                         
   7 -10   1          6.43          8.19        10.66 o                         
   8 -10   1         48.88         37.92        13.06 o                         
 -14  -9   1         20.39          5.42        10.03 o                         
 -13  -9   1        308.47        316.85        13.79 o                         
 -12  -9   1          1.13         -6.78         6.78 o                         
 -11  -9   1        252.89        220.81        13.32 o                         
 -10  -9   1         76.09         82.97         6.21 o                         
  -9  -9   1        686.79        669.23        12.07 o                         
  -8  -9   1         39.30         46.86         4.26 o                         
  -7  -9   1        338.22        395.47         6.72 o                         
  -6  -9   1        513.05        524.40         7.85 o                         
  -5  -9   1          3.60         -1.78         1.78 o                         
  -4  -9   1          0.60          4.44         1.15 o                         
  -3  -9   1         92.12         78.63         6.28 o                         
  -2  -9   1        133.02        116.76         6.47 o                         
  -1  -9   1        176.74        134.61         2.87 o                         
   0  -9   1        190.90        168.56         4.17 o                         
   1  -9   1       1605.68       1562.65        15.96 o                         
   2  -9   1          1.27          2.57         3.04 o                         
   3  -9   1       2148.21       2189.62        20.61 o                         
   4  -9   1         97.67         84.56         4.49 o                         
   5  -9   1        221.13        245.93        12.26 o                         
   6  -9   1        376.87        387.22        12.91 o                         
   7  -9   1         21.53         10.81         8.54 o                         
   8  -9   1          3.72         -5.92        10.76 o                         
   9  -9   1        313.63        340.06        37.49 o                         
 -14  -8   1        118.40        105.09        10.80 o                         
 -13  -8   1        247.77        226.87        13.53 o                         
 -12  -8   1        183.33        163.79        10.24 o                         
 -11  -8   1        239.26        218.27         9.09 o                         
 -10  -8   1        812.36        832.08        14.01 o                         
  -9  -8   1       1630.61       1613.63        20.19 o                         
  -8  -8   1         21.79         21.93         4.17 o                         
  -7  -8   1       3856.60       3865.56        30.60 o                         
  -6  -8   1        372.86        388.64         6.16 o                         
  -5  -8   1        519.05        457.89         6.82 o                         
  -4  -8   1       1300.89       1257.63        12.06 o                         
  -3  -8   1        244.26        227.12         6.71 o                         
  -2  -8   1        549.15        654.89        12.80 o                         
  -1  -8   1       1217.21       1133.89        10.74 o                         
   0  -8   1        131.40        115.18         3.88 o                         
   1  -8   1       2437.69       2341.92        23.10 o                         
   2  -8   1       1368.97       1498.36        14.53 o                         
   3  -8   1       2323.25       2426.36        23.54 o                         
   4  -8   1       4665.97       4703.91        42.12 o                         
   5  -8   1          0.87          7.80         4.14 o                         
   6  -8   1        717.70        690.40        17.09 o                         
   7  -8   1        430.05        428.05        18.85 o                         
   8  -8   1        203.46        161.14        13.37 o                         
   9  -8   1          3.62        -13.26        13.26 o                         
 -14  -7   1         22.81          5.42         8.57 o                         
 -13  -7   1         71.37         72.78         9.27 o                         
 -12  -7   1        150.50        131.86         9.76 o                         
 -11  -7   1        206.12        188.17         8.98 o                         
 -10  -7   1         31.88         25.15         5.33 o                         
  -9  -7   1       2608.86       2750.76        29.92 o                         
  -8  -7   1       2079.12       2228.91        23.48 o                         
  -7  -7   1         63.40         96.88         3.60 o                         
  -6  -7   1        689.21        687.08         7.91 o                         
  -5  -7   1       2174.90       2121.63        18.06 o                         
  -4  -7   1       1150.68       1121.78        12.19 o                         
  -3  -7   1       3809.96       3742.51        31.01 o                         
  -2  -7   1       1704.36       1935.43        16.49 o                         
  -1  -7   1         65.49         53.49         1.98 o                         
   0  -7   1         14.70          9.65         2.47 o                         
   1  -7   1       1508.93       1328.89        13.37 o                         
   2  -7   1       2085.39       2164.16        19.10 o                         
   3  -7   1       1024.26       1081.38        11.28 o                         
   4  -7   1       1001.44        959.60        12.51 o                         
   5  -7   1         38.85         40.98         4.90 o                         
   6  -7   1        338.77        400.78        10.50 o                         
   7  -7   1        826.62        791.33        23.20 o                         
   8  -7   1        186.25        191.88        13.69 o                         
   9  -7   1        378.78        399.86        20.79 o                         
  10  -7   1         13.08        -10.08        11.37 o                         
 -14  -6   1          8.19          3.36         8.63 o                         
 -13  -6   1        675.11        683.19        18.24 o                         
 -12  -6   1          0.30         -0.48         6.64 o                         
 -11  -6   1          2.76         -6.49         6.49 o                         
 -10  -6   1        612.86        572.68        11.94 o                         
  -9  -6   1       1975.00       1955.04        23.18 o                         
  -8  -6   1       3430.06       3835.73        36.56 o                         
  -7  -6   1          3.72          9.21         3.15 o                         
  -6  -6   1        241.12        248.97         5.69 o                         
  -5  -6   1         96.79        118.43         3.55 o                         
  -4  -6   1        229.14        265.99         4.77 o                         
  -3  -6   1        483.88        610.44         6.70 o                         
  -2  -6   1       3273.54       3269.62        30.92 o                         
  -1  -6   1       2039.86       1871.66        15.99 o                         
   0  -6   1        639.40        806.10        10.51 o                         
   1  -6   1        961.61        896.43        11.44 o                         
   2  -6   1        417.09        442.01         6.03 o                         
   3  -6   1         12.72         17.89         2.50 o                         
   4  -6   1        108.67        120.36         5.97 o                         
   5  -6   1          9.45          2.41         2.83 o                         
   6  -6   1        177.16        181.05         7.37 o                         
   7  -6   1          9.71         17.90         5.72 o                         
   8  -6   1          0.93         -2.06         8.79 o                         
   9  -6   1        253.71        280.58        16.35 o                         
  10  -6   1         87.78         88.01        13.29 o                         
  11  -6   1        246.05        246.67        18.21 o                         
 -14  -5   1         43.93         35.80         8.76 o                         
 -13  -5   1        302.35        286.81        13.07 o                         
 -12  -5   1        123.39        122.30         9.50 o                         
 -11  -5   1          6.43         -6.56         6.56 o                         
 -10  -5   1         15.80         12.43         5.26 o                         
  -9  -5   1       1084.92       1047.88        15.36 o                         
  -8  -5   1          6.33         19.15         3.84 o                         
  -7  -5   1        613.57        650.22        10.68 o                         
  -6  -5   1       1888.40       1869.16        17.04 o                         
  -5  -5   1         58.79         59.28         2.43 o                         
  -4  -5   1        827.16        637.28         6.56 o                         
  -3  -5   1        733.74        978.74         9.82 o                         
  -2  -5   1        296.51        174.77         3.28 o                         
  -1  -5   1       1530.48       1134.07        10.14 o                         
   0  -5   1       1158.40       1359.74        15.62 o                         
   1  -5   1      16109.67      16801.87       125.81 o                         
   2  -5   1          6.07         38.58         2.87 o                         
   3  -5   1        234.18        259.55        10.26 o                         
   4  -5   1        198.72        219.26         5.15 o                         
   5  -5   1         23.35         37.32         3.19 o                         
   6  -5   1        329.73        323.22         7.28 o                         
   7  -5   1        229.84        241.98        10.15 o                         
   8  -5   1         61.34         62.62         8.32 o                         
   9  -5   1         81.53         85.73        11.50 o                         
  10  -5   1         62.44         74.86        12.46 o                         
  11  -5   1        350.40        379.63        31.81 o                         
 -14  -4   1         10.68         -7.64         7.64 o                         
 -13  -4   1        106.19        130.57         9.12 o                         
 -12  -4   1          0.50         -5.98         6.20 o                         
 -11  -4   1        251.98        267.36        13.32 o                         
 -10  -4   1         45.69         32.26         3.91 o                         
  -9  -4   1        100.07        106.14         4.85 o                         
  -8  -4   1        541.53        458.71         8.73 o                         
  -7  -4   1       2473.90       2527.35        22.54 o                         
  -6  -4   1        139.62        234.08         5.19 o                         
  -5  -4   1       4456.40       4343.71        34.28 o                         
  -4  -4   1        319.10        376.39         4.54 o                         
  -3  -4   1         23.71          7.72         1.59 o                         
  -2  -4   1          7.59          2.30         0.86 o                         
  -1  -4   1       4368.34       4261.27        41.30 o                         
   0  -4   1         30.74         75.08         2.53 o                         
   1  -4   1       4979.52       4837.37        39.90 o                         
   2  -4   1       1899.59       2150.58        19.80 o                         
   3  -4   1       1967.40       1904.95        17.46 o                         
   4  -4   1         21.18          6.33         2.04 o                         
   5  -4   1        341.55        302.60         8.18 o                         
   6  -4   1         52.69         83.07         4.45 o                         
   7  -4   1       1285.09       1296.54        20.77 o                         
   8  -4   1         38.84         41.18         9.45 o                         
   9  -4   1        227.08        220.93        14.32 o                         
  10  -4   1        318.34        317.10        16.64 o                         
  11  -4   1          0.38         -4.88        10.74 o                         
  12  -4   1        362.60        338.98        45.86 o                         
 -14  -3   1        142.09        107.37        11.56 o                         
 -13  -3   1         63.59         54.04         8.32 o                         
 -12  -3   1         19.11         11.92         6.68 o                         
 -11  -3   1        867.12        889.86        16.76 o                         
 -10  -3   1         14.09         -4.69         4.69 o                         
  -9  -3   1       2325.30       2406.83        24.35 o                         
  -8  -3   1       1079.01       1119.01        12.83 o                         
  -7  -3   1       3512.50       3600.67        27.92 o                         
  -6  -3   1        163.65        101.31         3.21 o                         
  -5  -3   1         51.78         40.40         2.42 o                         
  -4  -3   1         34.59         40.90         2.14 o                         
  -3  -3   1      19396.44      21373.52       144.09 o                         
  -2  -3   1       6148.95       6803.73        56.02 o                         
  -1  -3   1        177.62        282.15         4.12 o                         
   0  -3   1       1548.95       1941.86        20.96 o                         
   1  -3   1       1812.11       1654.24        16.51 o                         
   2  -3   1       3891.38       3912.76        31.52 o                         
   3  -3   1       6316.41       5982.45        45.96 o                         
   4  -3   1         16.70          5.44         2.00 o                         
   5  -3   1        645.45        592.43         7.11 o                         
   6  -3   1        176.60        180.64         5.03 o                         
   7  -3   1        163.08        157.90         6.55 o                         
   8  -3   1        107.04        102.97         8.40 o                         
   9  -3   1          9.48          7.66         4.84 o                         
  10  -3   1         62.39         82.75         8.46 o                         
  11  -3   1        258.31        223.46        16.08 o                         
  12  -3   1         27.25         46.47        17.69 o                         
 -14  -2   1         19.92         11.41        20.19 o                         
 -13  -2   1        102.94        102.26        12.75 o                         
 -12  -2   1          0.36         -6.34         6.34 o                         
 -11  -2   1        296.92        249.38        11.24 o                         
 -10  -2   1         10.87          1.40         4.73 o                         
  -9  -2   1        649.47        647.44        10.15 o                         
  -8  -2   1        411.74        409.08         7.57 o                         
  -7  -2   1       1963.17       1846.29        16.17 o                         
  -6  -2   1        132.36        131.16         3.69 o                         
  -5  -2   1       2975.92       2990.09        22.81 o                         
  -4  -2   1        300.21        438.19         5.15 o                         
  -3  -2   1       6786.63       7588.89        54.79 o                         
  -2  -2   1       3232.72       3681.43        27.89 o                         
  -1  -2   1       5221.49       4433.18        80.38 o                         
   0  -2   1        975.75        595.05         9.16 o                         
   1  -2   1       1976.10       2665.24        25.08 o                         
   2  -2   1      11717.63      11571.70        89.50 o                         
   3  -2   1       5946.28       6793.12        47.46 o                         
   4  -2   1       4835.89       4933.95        35.44 o                         
   5  -2   1        467.47        644.84         7.51 o                         
   6  -2   1        304.76        372.97         6.08 o                         
   7  -2   1       4890.38       5051.57        43.91 o                         
   8  -2   1        102.01        142.20         7.06 o                         
   9  -2   1       2674.81       2713.06        35.80 o                         
  10  -2   1        418.91        441.30        17.24 o                         
  11  -2   1        200.90        244.28        17.21 o                         
  12  -2   1        444.43        470.90        33.05 o                         
  13  -2   1        243.78        243.86        30.88 o                         
 -13  -1   1          8.24         12.34        15.61 o                         
 -12  -1   1        137.91        133.07        10.78 o                         
 -11  -1   1         74.13         69.65         6.68 o                         
 -10  -1   1        223.47        192.37         7.85 o                         
  -9  -1   1          2.47         10.97         4.10 o                         
  -8  -1   1        439.82        459.65         9.01 o                         
  -7  -1   1        796.18        728.62        11.29 o                         
  -6  -1   1         80.41         64.16         3.85 o                         
  -5  -1   1        627.01        571.86         6.92 o                         
  -4  -1   1        328.07        498.70         5.98 o                         
  -3  -1   1      18096.97      19653.62       138.87 o                         
  -2  -1   1       2039.47       1762.97        18.29 o                         
  -1  -1   1       2250.60       1521.34        22.20 o                         
   1  -1   1       8222.15       7308.32       264.62 o                         
   2  -1   1      15340.50      17102.83       116.70 o                         
   3  -1   1      33716.09      32839.49       225.60 o                         
   4  -1   1       1174.72       1488.71        12.27 o                         
   5  -1   1        299.24        362.17         5.45 o                         
   6  -1   1        260.19        330.80         5.64 o                         
   7  -1   1       1735.00       1722.16        15.61 o                         
   8  -1   1       1208.11       1330.77        18.87 o                         
   9  -1   1        853.95        863.69        13.12 o                         
  10  -1   1          0.26          0.15         7.43 o                         
  11  -1   1         30.40         31.19         8.19 o                         
  12  -1   1         56.62         76.55        18.60 o                         
  13  -1   1        137.35        199.79        29.18 o                         
 -13   0   1         75.92         80.03        12.85 o                         
 -12   0   1         19.70          6.70         8.18 o                         
 -11   0   1        446.60        456.89        16.45 o                         
 -10   0   1          2.44         -5.50         5.50 o                         
  -9   0   1       1605.07       1617.60        21.24 o                         
  -8   0   1        231.60        265.02         7.28 o                         
  -7   0   1          9.61         23.42         2.89 o                         
  -6   0   1        744.68        779.63         8.60 o                         
  -5   0   1       3368.07       3438.24        36.56 o                         
  -4   0   1       3000.62       3621.92        31.97 o                         
  -3   0   1         60.81         26.56         3.29 o                         
  -2   0   1       6543.87       7577.31        57.45 o                         
  -1   0   1       2828.64       1896.17        88.42 o                         
   0   0   1          1.89         -0.23         0.23 o                         
   2   0   1       3970.42       4361.75        59.19 o                         
   3   0   1        991.70       1282.43        11.26 o                         
   4   0   1        456.43        489.31         5.63 o                         
   5   0   1        184.98        323.14         4.64 o                         
   6   0   1       4601.19       4675.76        38.81 o                         
   7   0   1        178.35        208.63         5.03 o                         
   8   0   1       1321.99       1362.31        15.43 o                         
   9   0   1        485.19        504.61         9.37 o                         
  10   0   1        837.21        810.43        15.73 o                         
  11   0   1        237.58        246.35        11.55 o                         
  12   0   1         18.57         13.94         8.28 o                         
  13   0   1        147.14        141.33        22.15 o                         
 -13   1   1          1.73        -19.81        24.95 o                         
 -12   1   1          0.43          5.58        14.34 o                         
 -11   1   1        383.46        398.91        17.21 o                         
 -10   1   1        228.07        262.36        16.82 o                         
  -9   1   1         52.74         48.66         5.69 o                         
  -8   1   1       1853.74       1842.20        21.10 o                         
  -7   1   1        639.39        610.79         9.36 o                         
  -6   1   1         25.90         48.40         2.97 o                         
  -5   1   1        161.30        157.74         3.69 o                         
  -4   1   1       1421.96       1286.04        10.97 o                         
  -3   1   1        695.99       1030.48         9.34 o                         
  -2   1   1       7214.86       6850.79        51.65 o                         
  -1   1   1       1809.64       1377.37        42.68 o                         
   2   1   1         75.23         46.60         2.88 o                         
   3   1   1       3418.30       2934.48        23.52 o                         
   4   1   1        259.48        181.60         3.51 o                         
   5   1   1       1889.28       1622.67        13.36 o                         
   6   1   1       1368.13       1565.69        13.51 o                         
   7   1   1        155.38        107.65         3.53 o                         
   8   1   1        717.85        688.77         9.62 o                         
   9   1   1       1105.13       1090.87        14.02 o                         
  10   1   1        100.36         87.12         5.96 o                         
  11   1   1        453.14        447.44        14.05 o                         
  12   1   1         74.49         72.22         8.44 o                         
  13   1   1         52.89         79.55        12.80 o                         
  14   1   1        127.25        115.81        18.55 o                         
 -12   2   1        302.76        298.77        26.87 o                         
 -11   2   1         24.57         29.96         9.02 o                         
 -10   2   1         20.24         14.64         7.84 o                         
  -9   2   1        742.54        709.41        13.52 o                         
  -8   2   1        372.09        344.19         7.75 o                         
  -7   2   1       1074.14       1017.51        12.57 o                         
  -6   2   1         42.84         51.48         2.92 o                         
  -5   2   1        841.28        771.81         8.30 o                         
  -4   2   1         44.50         63.98         2.82 o                         
  -3   2   1       3109.13       3598.65        28.60 o                         
  -2   2   1       4127.72       4648.24        33.98 o                         
  -1   2   1       1139.01        916.48         8.24 o                         
   0   2   1       1059.96       1106.04        69.26 o                         
   1   2   1      18225.92      14670.77       321.21 o                         
   2   2   1        175.21        192.14         6.62 o                         
   3   2   1       1323.39       1003.76         8.24 o                         
   4   2   1        871.69        588.33         5.85 o                         
   5   2   1       2788.64       2598.47        20.71 o                         
   6   2   1          0.44          4.29         3.80 o                         
   7   2   1       2729.85       2683.66        22.49 o                         
   8   2   1       2611.77       2709.67        28.36 o                         
   9   2   1        758.96        703.87        10.84 o                         
  10   2   1          3.31          4.13         4.46 o                         
  11   2   1        101.93        103.05         6.49 o                         
  12   2   1         27.86         20.88         6.05 o                         
  13   2   1        122.14        119.94        10.03 o                         
  14   2   1        376.01        340.00        17.58 o                         
 -12   3   1          8.56          4.13        14.65 o                         
 -11   3   1         24.29         20.58        11.66 o                         
 -10   3   1          8.88         -0.76         7.59 o                         
  -9   3   1        763.98        770.78        19.30 o                         
  -8   3   1          3.46         -5.06         5.06 o                         
  -7   3   1       1817.57       1885.53        21.90 o                         
  -6   3   1        111.48        125.62         5.11 o                         
  -5   3   1         16.68          5.88         2.66 o                         
  -4   3   1       5168.28       5827.85        45.75 o                         
  -3   3   1       3593.56       3377.67        25.85 o                         
  -2   3   1       1335.70       1243.23        11.44 o                         
  -1   3   1       2292.28       1925.79        17.11 o                         
   0   3   1        833.29       1128.20        12.02 o                         
   1   3   1      17676.47      19379.41       177.42 o                         
   2   3   1       6595.15       7752.64        69.14 o                         
   3   3   1      15552.68      13852.14       108.47 o                         
   4   3   1        332.75        274.07         3.88 o                         
   5   3   1        377.43        285.01         4.22 o                         
   6   3   1       1607.81       1378.35        12.67 o                         
   7   3   1       2217.25       2323.87        22.84 o                         
   8   3   1        225.96        293.52         6.23 o                         
   9   3   1       2634.25       2769.99        25.41 o                         
  10   3   1       1720.62       1738.61        20.71 o                         
  11   3   1        199.06        171.17         8.68 o                         
  12   3   1          0.23         -4.47         5.77 o                         
  13   3   1          0.47         -6.07         6.32 o                         
  14   3   1        117.59         94.87        10.85 o                         
 -11   4   1          2.68        -18.67        24.06 o                         
 -10   4   1        292.17        343.70        19.72 o                         
  -9   4   1        115.97        125.93        12.00 o                         
  -8   4   1        202.00        171.43         7.92 o                         
  -7   4   1          0.90         -4.37         4.37 o                         
  -6   4   1        710.51        690.45        12.08 o                         
  -5   4   1        170.67        152.67         5.32 o                         
  -4   4   1         22.12         38.20         2.69 o                         
  -3   4   1       3433.40       3700.58        29.72 o                         
  -2   4   1       7913.28       8454.43        66.58 o                         
  -1   4   1       1567.63       1189.07        10.88 o                         
   0   4   1       2475.88       2146.59        21.12 o                         
   1   4   1       4798.84       4179.00        38.57 o                         
   2   4   1       1793.18       1432.15        14.59 o                         
   3   4   1         13.80         43.11         3.90 o                         
   4   4   1        547.49        613.53         6.57 o                         
   5   4   1       2833.77       2404.68        19.32 o                         
   6   4   1         89.29         75.84         3.55 o                         
   7   4   1        589.55        460.65         7.72 o                         
   8   4   1        776.71        820.85         9.77 o                         
   9   4   1         30.12         25.19         3.57 o                         
  10   4   1          0.57         -3.70         3.70 o                         
  11   4   1       3187.83       3302.66        34.28 o                         
  12   4   1        515.20        517.72        13.32 o                         
  13   4   1         14.66          2.94         6.26 o                         
  14   4   1         45.32         18.83         8.03 o                         
 -11   5   1        237.69        261.03        23.67 o                         
 -10   5   1         71.61         66.75        12.83 o                         
  -9   5   1        158.54        148.02        13.57 o                         
  -8   5   1        271.46        262.68        25.83 o                         
  -7   5   1       1734.15       1788.64        25.83 o                         
  -6   5   1        216.85        180.65         9.35 o                         
  -5   5   1        186.63        162.38         9.50 o                         
  -4   5   1        254.28        268.78         5.44 o                         
  -3   5   1         97.11         66.16         2.90 o                         
  -2   5   1          9.99         48.31         2.45 o                         
  -1   5   1       2922.89       2913.22        25.68 o                         
   0   5   1       5246.11       5605.10        48.77 o                         
   1   5   1       8035.06       7954.27        67.65 o                         
   2   5   1       2203.78       2148.96        37.11 o                         
   3   5   1       8736.74       8561.08        69.22 o                         
   4   5   1       2573.65       2272.05        20.57 o                         
   5   5   1        668.07        586.29         6.48 o                         
   6   5   1      11158.60      11663.70        85.21 o                         
   7   5   1       4795.46       4666.42        37.15 o                         
   8   5   1          2.70          5.04         2.84 o                         
   9   5   1        223.78        197.88         6.49 o                         
  10   5   1        278.99        290.99         8.01 o                         
  11   5   1          0.57          3.45         4.34 o                         
  12   5   1        200.38        201.57        10.18 o                         
  13   5   1         23.69         -2.92         7.23 o                         
  14   5   1          0.56         -6.43         8.00 o                         
  15   5   1         39.95         29.25        11.33 o                         
 -10   6   1        113.42         96.08        14.74 o                         
  -9   6   1        380.65        417.32        21.09 o                         
  -8   6   1         18.19          7.95         9.42 o                         
  -7   6   1        447.81        490.99        16.07 o                         
  -6   6   1        372.87        374.77         9.39 o                         
  -5   6   1       2038.63       2156.98        25.42 o                         
  -4   6   1       1094.64       1116.21        16.68 o                         
  -3   6   1       1568.41       1420.41        13.63 o                         
  -2   6   1          5.25         -0.18         2.15 o                         
  -1   6   1        991.35        962.33        10.00 o                         
   0   6   1        132.96        208.24         5.25 o                         
   1   6   1       3702.35       3702.42        30.51 o                         
   2   6   1        133.60        162.43        12.23 o                         
   3   6   1       1255.66       1565.77        13.80 o                         
   4   6   1        745.82        604.82         7.47 o                         
   5   6   1       3659.48       3241.82        25.77 o                         
   6   6   1         49.96         39.35         2.61 o                         
   7   6   1       4129.29       4180.83        32.76 o                         
   8   6   1        721.77        790.76         9.80 o                         
   9   6   1       1062.26       1043.00        13.65 o                         
  10   6   1         29.38         20.37         3.63 o                         
  11   6   1          4.52         -1.79         4.72 o                         
  12   6   1        330.22        343.38        13.29 o                         
  13   6   1         10.99          2.08         7.60 o                         
  14   6   1          0.27         -7.57         7.57 o                         
  15   6   1         29.89         29.73         9.68 o                         
 -10   7   1          2.98        -11.72        11.72 o                         
  -9   7   1        113.16        125.39        14.04 o                         
  -8   7   1        649.65        683.46        23.55 o                         
  -7   7   1        444.05        505.92        19.58 o                         
  -6   7   1        339.38        326.88        12.27 o                         
  -5   7   1        135.40        151.99         6.03 o                         
  -4   7   1        980.74       1143.71        14.34 o                         
  -3   7   1        470.12        486.05         7.23 o                         
  -2   7   1        257.12        262.02         6.34 o                         
  -1   7   1       2344.49       2295.99        20.81 o                         
   0   7   1        370.69        459.00         9.50 o                         
   1   7   1        707.85        658.17         6.88 o                         
   2   7   1        131.48        216.95         9.20 o                         
   3   7   1       2444.53       2198.04        30.79 o                         
   4   7   1          0.51          5.32         1.67 o                         
   5   7   1          8.04         12.25         2.20 o                         
   6   7   1        430.64        399.62         6.04 o                         
   7   7   1         74.41        117.16         4.36 o                         
   8   7   1       1086.16       1083.96        12.00 o                         
   9   7   1        931.51        991.96        14.83 o                         
  10   7   1        233.90        186.75         7.40 o                         
  11   7   1        504.65        527.20        11.85 o                         
  12   7   1          3.10         -4.34         7.93 o                         
  13   7   1        677.77        730.90        18.41 o                         
  14   7   1         43.29         27.47         9.49 o                         
  15   7   1          1.74         -3.53         9.09 o                         
  -9   8   1          2.53         -6.28        14.58 o                         
  -8   8   1         82.90         64.61        11.91 o                         
  -7   8   1       1423.46       1518.80        33.98 o                         
  -6   8   1        286.31        305.89        23.70 o                         
  -5   8   1       1693.27       1663.00        18.38 o                         
  -4   8   1       1093.67       1103.83        14.62 o                         
  -3   8   1        274.81        260.95         7.10 o                         
  -2   8   1        372.17        391.98         6.93 o                         
  -1   8   1        104.61        131.17         4.20 o                         
   0   8   1          5.36         -1.84         1.84 o                         
   1   8   1        223.60        184.34         4.52 o                         
   2   8   1         16.01         26.85         6.70 o                         
   3   8   1        139.05        122.07        12.63 o                         
   4   8   1        270.33        281.09         4.42 o                         
   5   8   1        922.90        773.28         8.29 o                         
   6   8   1         75.16         65.50         3.08 o                         
   7   8   1       1429.15       1422.74        13.92 o                         
   8   8   1         11.18         16.88         3.23 o                         
   9   8   1        559.65        519.42         9.33 o                         
  10   8   1        360.65        399.47         9.99 o                         
  11   8   1          1.07         -4.52         4.52 o                         
  12   8   1        225.14        221.13        10.76 o                         
  13   8   1          2.93          2.19         7.71 o                         
  14   8   1        400.15        393.69        15.79 o                         
  15   8   1        160.43        205.72        14.73 o                         
  -8   9   1         69.68         52.61        12.44 o                         
  -7   9   1         16.83         27.60        11.09 o                         
  -6   9   1         30.79         33.62         8.18 o                         
  -5   9   1        279.01        326.30        11.13 o                         
  -4   9   1        112.12        124.31         5.52 o                         
  -3   9   1         99.07         97.19         4.93 o                         
  -2   9   1        235.35        250.94         6.78 o                         
  -1   9   1         45.01         26.27         3.16 o                         
   0   9   1        571.89        562.91         7.40 o                         
   1   9   1       3598.33       3657.17        33.35 o                         
   2   9   1         76.36        107.38         9.57 o                         
   3   9   1       1467.20       1417.43        29.85 o                         
   4   9   1         10.96         21.84         5.77 o                         
   5   9   1        730.47        809.44         8.98 o                         
   6   9   1         47.71         64.97         2.70 o                         
   7   9   1        385.79        394.95         7.52 o                         
   8   9   1        691.61        800.56        10.51 o                         
   9   9   1       2015.70       2077.33        22.17 o                         
  10   9   1         40.56         18.35         4.71 o                         
  11   9   1         60.17         43.05         5.59 o                         
  12   9   1        403.40        378.43        13.58 o                         
  13   9   1          0.73          0.42         7.59 o                         
  14   9   1        532.58        583.17        17.81 o                         
  15   9   1        403.07        484.80        21.10 o                         
  -7  10   1        312.43        343.52        35.76 o                         
  -6  10   1         13.53         21.64        10.54 o                         
  -5  10   1         32.69         27.57         6.07 o                         
  -4  10   1       1213.34       1202.64        19.53 o                         
  -3  10   1         57.23         56.56         5.15 o                         
  -2  10   1        986.53       1006.68        13.48 o                         
  -1  10   1         90.02         98.22         4.60 o                         
   0  10   1         83.78         69.64         3.13 o                         
   1  10   1       1795.05       1781.61        17.90 o                         
   2  10   1        105.17        107.16         8.72 o                         
   3  10   1        293.66        226.78         9.41 o                         
   4  10   1        654.60        611.25        14.57 o                         
   5  10   1        532.14        494.53        11.87 o                         
   6  10   1       1541.26       1552.91        15.82 o                         
   7  10   1       1140.62       1133.55        13.21 o                         
   8  10   1       1639.24       1680.60        16.90 o                         
   9  10   1        599.43        641.10        10.61 o                         
  10  10   1         67.38         34.91         4.43 o                         
  11  10   1         30.55         10.36         5.85 o                         
  12  10   1         76.95         73.26         8.09 o                         
  13  10   1        486.21        481.24        15.90 o                         
  14  10   1        402.91        424.95        19.83 o                         
  15  10   1          0.30          4.36        10.40 o                         
  -7  11   1        177.44        150.75        14.75 o                         
  -6  11   1         11.64         10.26        10.79 o                         
  -5  11   1         75.11         63.92        10.57 o                         
  -4  11   1         47.06         67.00         9.20 o                         
  -3  11   1        765.70        756.64        15.04 o                         
  -2  11   1        407.21        389.46         8.51 o                         
  -1  11   1        112.60        118.38         5.84 o                         
   0  11   1       1914.54       2014.61        19.20 o                         
   1  11   1        613.27        567.23         6.50 o                         
   2  11   1         12.35         -1.09         8.66 o                         
   3  11   1        122.35         96.93         7.56 o                         
   4  11   1       1533.30       1483.93        23.02 o                         
   5  11   1        230.43        233.05         9.75 o                         
   6  11   1       1291.36       1193.65        20.74 o                         
   7  11   1        913.47        938.05        14.77 o                         
   8  11   1          5.01          2.56         3.48 o                         
   9  11   1          0.72         -1.51         3.54 o                         
  10  11   1         16.10          1.67         4.56 o                         
  11  11   1          6.68         10.42         6.41 o                         
  12  11   1         23.37         10.56         8.58 o                         
  13  11   1         84.60        108.39        11.09 o                         
  14  11   1          0.58          6.94        10.00 o                         
  -6  12   1         20.36         18.46        11.15 o                         
  -5  12   1        485.52        480.55        21.07 o                         
  -4  12   1        293.69        270.09        15.89 o                         
  -3  12   1          2.46         -3.28         5.98 o                         
  -2  12   1          0.68          0.82         6.71 o                         
  -1  12   1          1.72         -4.29         4.29 o                         
   0  12   1          2.43          9.32         3.46 o                         
   1  12   1         27.08         30.99         6.17 o                         
   2  12   1        118.82        106.46         8.26 o                         
   3  12   1        136.28        135.28         8.92 o                         
   4  12   1        421.03        410.74        10.74 o                         
   5  12   1        137.76        117.77         8.25 o                         
   6  12   1          5.08         -4.35         8.80 o                         
   7  12   1        432.43        434.75         9.09 o                         
   8  12   1        837.63        884.69        11.49 o                         
   9  12   1       3926.77       4000.66        40.93 o                         
  10  12   1        482.20        431.84        11.67 o                         
  11  12   1        112.96         95.10         9.07 o                         
  12  12   1          0.31          7.89         8.26 o                         
  13  12   1         55.23         45.91        10.13 o                         
  14  12   1         91.31         61.14        11.38 o                         
  -5  13   1         89.77         70.96        12.25 o                         
  -4  13   1          0.48          8.41         9.09 o                         
  -3  13   1         23.66         38.00         9.24 o                         
  -2  13   1        332.28        379.28        13.46 o                         
  -1  13   1        474.96        541.14        14.15 o                         
   0  13   1        772.17        790.03        11.97 o                         
   1  13   1        548.26        552.10        19.72 o                         
   2  13   1        651.87        678.77        16.67 o                         
   3  13   1         60.82         87.26         7.55 o                         
   4  13   1       1109.91       1108.82        17.47 o                         
   5  13   1        376.37        362.32        10.55 o                         
   6  13   1        361.54        335.32        12.39 o                         
   7  13   1         40.53         46.11         7.01 o                         
   8  13   1        311.67        371.76        13.42 o                         
   9  13   1        942.35       1004.34        16.73 o                         
  10  13   1        702.84        683.98        16.52 o                         
  11  13   1          2.12         -7.28         7.28 o                         
  12  13   1          0.51         -7.50         7.50 o                         
  13  13   1          2.45         -6.39         8.92 o                         
  14  13   1        297.01        335.76        17.20 o                         
  -3  14   1          1.21          8.11         9.06 o                         
  -2  14   1        213.38        224.60        13.58 o                         
  -1  14   1       1354.72       1532.96        31.01 o                         
   0  14   1         36.07         36.26         4.01 o                         
   1  14   1          0.74         -5.31         6.07 o                         
   2  14   1          1.84          3.97         6.27 o                         
   3  14   1        770.88        683.39        15.33 o                         
   4  14   1          2.18          8.72         5.54 o                         
   5  14   1       1322.45       1391.08        20.64 o                         
   6  14   1        401.02        377.74        12.47 o                         
   7  14   1        226.11        185.09        12.27 o                         
   8  14   1         45.06         31.40         8.00 o                         
   9  14   1        401.11        386.81        14.16 o                         
  10  14   1         28.22         18.53         6.65 o                         
  11  14   1          2.74          0.69         6.90 o                         
  12  14   1          2.42         -7.83         7.83 o                         
  13  14   1         21.22         22.95         9.17 o                         
  -2  15   1          0.35          6.41        14.98 o                         
  -1  15   1          1.60         10.17        13.58 o                         
   0  15   1         19.78         18.96         8.54 o                         
   1  15   1        389.91        385.90        13.44 o                         
   2  15   1          3.54         -2.98         6.66 o                         
   3  15   1        137.55        138.75         8.78 o                         
   4  15   1        103.75         95.16         7.40 o                         
   5  15   1        499.02        510.53        13.30 o                         
   6  15   1         10.51         10.86         6.16 o                         
   7  15   1        251.89        235.96        12.18 o                         
   8  15   1        303.16        268.36        12.41 o                         
   9  15   1        181.74        149.63        10.10 o                         
  10  15   1          2.52         -7.87         7.87 o                         
  11  15   1         32.36         23.07         9.23 o                         
  12  15   1         57.61         40.82         8.39 o                         
  13  15   1        209.11        214.33        19.93 o                         
  -1  16   1          0.44         10.49        28.41 o                         
   0  16   1          5.78         -2.35        14.03 o                         
   1  16   1         88.94         65.26         9.65 o                         
   2  16   1         25.74         31.64         7.19 o                         
   3  16   1        343.94        372.19        13.12 o                         
   4  16   1         92.11         99.61         7.77 o                         
   5  16   1        282.03        305.82        13.33 o                         
   6  16   1         11.27         38.39         6.79 o                         
   7  16   1        226.49        245.98        13.70 o                         
   8  16   1         77.47         73.15         7.72 o                         
   9  16   1        354.01        362.72        15.19 o                         
  10  16   1        122.40         98.39        12.59 o                         
  11  16   1         49.71         37.01        15.42 o                         
  12  16   1          2.87        -13.02        13.02 o                         
   1  17   1         39.43         60.77        13.46 o                         
   2  17   1         43.71         62.60         9.21 o                         
   3  17   1          0.44          6.76         8.00 o                         
   4  17   1          0.77         19.29         6.94 o                         
   5  17   1          2.38         18.35         6.74 o                         
   6  17   1         55.68         47.85         7.44 o                         
   7  17   1        172.54        162.18         9.44 o                         
   8  17   1         13.42         15.56         7.04 o                         
   9  17   1        155.74        164.82         9.79 o                         
  10  17   1          0.99         -6.62        13.81 o                         
  11  17   1         81.95         70.06        13.11 o                         
   4  18   1         12.68         12.28         7.61 o                         
   5  18   1          7.99         18.09         7.20 o                         
   6  18   1         39.68         30.94         7.72 o                         
   7  18   1        267.43        268.95        11.96 o                         
   8  18   1         34.84         32.48         7.94 o                         
   9  18   1        261.70        306.96        15.46 o                         
  -6 -18   2        229.19        289.85        16.38 o                         
  -5 -18   2         94.58        107.19         8.87 o                         
  -9 -17   2        129.28        107.11        11.39 o                         
  -8 -17   2         56.85         57.78        10.25 o                         
  -7 -17   2          3.66         12.97         8.04 o                         
  -6 -17   2          4.16         18.90         7.62 o                         
  -5 -17   2         97.51        134.04         9.03 o                         
  -4 -17   2         55.79         75.34         8.61 o                         
  -3 -17   2          2.54         11.58         7.36 o                         
  -2 -17   2          1.31         16.55         9.70 o                         
  -1 -17   2         36.68         32.65        12.50 o                         
 -11 -16   2         33.93         33.25        11.08 o                         
 -10 -16   2         55.99         48.34        10.42 o                         
  -9 -16   2         28.78          9.37         8.61 o                         
  -8 -16   2        383.38        371.50        13.91 o                         
  -7 -16   2         31.64         49.51         7.95 o                         
  -6 -16   2       2113.17       2348.95        33.17 o                         
  -5 -16   2         68.22         67.53         8.01 o                         
  -4 -16   2         11.23         37.36         7.21 o                         
  -3 -16   2         31.67         24.10         7.11 o                         
  -2 -16   2        188.12        198.86        11.08 o                         
  -1 -16   2         19.44         13.18        11.16 o                         
   0 -16   2         71.87         76.08        13.06 o                         
   1 -16   2          8.81          0.92        12.87 o                         
 -12 -15   2        406.84        493.15        18.49 o                         
 -11 -15   2        150.40        146.97        10.53 o                         
 -10 -15   2        178.40        171.72        10.00 o                         
  -9 -15   2          5.83         -0.51         8.53 o                         
  -8 -15   2        630.79        660.23        16.65 o                         
  -7 -15   2        630.19        662.64        16.26 o                         
  -6 -15   2       2025.79       2104.38        30.18 o                         
  -5 -15   2        107.85        110.47         9.15 o                         
  -4 -15   2         24.08         44.19         9.23 o                         
  -3 -15   2         98.39        120.03         8.31 o                         
  -2 -15   2          8.26          7.71         7.02 o                         
  -1 -15   2        184.71        193.18        10.05 o                         
   0 -15   2        675.86        768.25        20.15 o                         
   1 -15   2        708.36        696.68        27.30 o                         
   2 -15   2        208.91        199.12        15.49 o                         
 -12 -14   2        102.80        100.92        11.14 o                         
 -11 -14   2        271.05        234.16        13.05 o                         
 -10 -14   2        220.73        198.98        10.55 o                         
  -9 -14   2         28.38         27.03         6.49 o                         
  -8 -14   2          8.66         10.74         4.98 o                         
  -7 -14   2        640.37        707.24        16.26 o                         
  -6 -14   2        382.39        445.50        13.04 o                         
  -5 -14   2         37.91         62.73         7.94 o                         
  -4 -14   2          3.03          7.68         6.63 o                         
  -3 -14   2        720.01        728.87        20.16 o                         
  -2 -14   2        185.78        180.43         9.57 o                         
  -1 -14   2          5.12         14.10         6.55 o                         
   0 -14   2        138.53        146.72         8.58 o                         
   1 -14   2         40.22         31.04         5.97 o                         
   2 -14   2          8.36         -5.90         6.58 o                         
   3 -14   2        189.68        163.66        12.07 o                         
   4 -14   2          2.54          7.31         9.95 o                         
 -13 -13   2         23.33          5.83         9.80 o                         
 -12 -13   2          0.45         -8.60         8.60 o                         
 -11 -13   2        187.69        158.03        11.30 o                         
 -10 -13   2        338.05        309.06        13.23 o                         
  -9 -13   2         10.29          7.90         5.65 o                         
  -8 -13   2        237.35        220.07         8.64 o                         
  -7 -13   2         47.16         36.51         2.53 o                         
  -6 -13   2          4.31         15.51         5.41 o                         
  -5 -13   2       1139.97       1097.92        20.24 o                         
  -4 -13   2        494.08        456.35        13.37 o                         
  -3 -13   2        408.47        395.06        12.14 o                         
  -2 -13   2          7.06          6.08         6.19 o                         
  -1 -13   2        406.83        373.19        12.55 o                         
   0 -13   2        313.52        307.74         7.70 o                         
   1 -13   2        128.76        103.36         5.80 o                         
   2 -13   2        382.27        352.12        13.56 o                         
   3 -13   2         17.60         18.02         8.77 o                         
   4 -13   2        138.73        146.54        10.51 o                         
   5 -13   2         40.79         27.62        11.03 o                         
 -13 -12   2         18.11         10.85         9.44 o                         
 -12 -12   2        176.05        179.70        12.70 o                         
 -11 -12   2         35.63         23.05         8.85 o                         
 -10 -12   2        471.56        478.31        18.68 o                         
  -9 -12   2          0.25         -4.62         4.62 o                         
  -8 -12   2        166.91        163.04         6.97 o                         
  -7 -12   2         67.21         46.86         3.17 o                         
  -6 -12   2        384.14        334.60         4.80 o                         
  -5 -12   2          1.21         -5.92         5.92 o                         
  -4 -12   2        491.65        469.98        12.88 o                         
  -3 -12   2         12.79         -5.56         5.59 o                         
  -2 -12   2         56.91         67.52         7.26 o                         
  -1 -12   2        224.83        201.89        10.48 o                         
   0 -12   2        274.05        284.14         5.95 o                         
   1 -12   2       3655.01       3613.18        33.23 o                         
   2 -12   2        398.47        383.32        11.27 o                         
   3 -12   2        203.32        180.02        10.79 o                         
   4 -12   2          5.92         -2.86         7.27 o                         
   5 -12   2        115.80        152.03        13.48 o                         
   6 -12   2          1.24        -10.53        10.53 o                         
 -14 -11   2          3.27        -14.69        14.69 o                         
 -13 -11   2          7.55         -9.26         9.26 o                         
 -12 -11   2          3.60         -8.48         8.48 o                         
 -11 -11   2        119.51         84.97        10.00 o                         
 -10 -11   2        295.98        272.62        10.84 o                         
  -9 -11   2        983.55       1022.01        15.00 o                         
  -8 -11   2        277.33        288.78         7.42 o                         
  -7 -11   2          0.23         -2.41         2.41 o                         
  -6 -11   2          4.69         -0.64         2.44 o                         
  -5 -11   2        138.25        133.13         4.21 o                         
  -4 -11   2        796.88        794.49        15.27 o                         
  -3 -11   2        119.81        108.05         6.60 o                         
  -2 -11   2        266.81        266.17        10.75 o                         
  -1 -11   2        133.87        127.01         4.88 o                         
   0 -11   2         92.75         87.65         4.69 o                         
   1 -11   2        948.90        949.23        13.36 o                         
   2 -11   2       1355.03       1342.75        15.24 o                         
   3 -11   2         55.07         47.83         4.85 o                         
   4 -11   2          1.75         -6.58         6.58 o                         
   5 -11   2         45.38         39.30        11.73 o                         
   6 -11   2          1.16         -7.54        10.16 o                         
   7 -11   2         31.35         50.30        12.95 o                         
 -14 -10   2          6.95        -10.40        10.40 o                         
 -13 -10   2        253.98        232.50        14.33 o                         
 -12 -10   2         81.20         53.78         8.64 o                         
 -11 -10   2          3.92         -2.06         6.42 o                         
 -10 -10   2        351.36        333.53        12.26 o                         
  -9 -10   2        155.63        136.97         6.95 o                         
  -8 -10   2        587.42        574.55         9.67 o                         
  -7 -10   2        156.12        148.16         5.14 o                         
  -6 -10   2        560.20        546.31         8.38 o                         
  -5 -10   2          2.04         -1.27         2.06 o                         
  -4 -10   2        332.39        347.63         6.04 o                         
  -3 -10   2         64.46         62.97         5.62 o                         
  -2 -10   2        651.60        639.31        14.23 o                         
  -1 -10   2         38.01         26.52         1.92 o                         
   0 -10   2        517.63        513.48         6.95 o                         
   1 -10   2          2.08          1.12         1.38 o                         
   2 -10   2        113.03         85.59         4.20 o                         
   3 -10   2         30.87         31.49         3.28 o                         
   4 -10   2         13.12         10.13         5.80 o                         
   5 -10   2        213.06        209.91        10.06 o                         
   6 -10   2        268.37        257.34        13.33 o                         
   7 -10   2         89.78         68.56        13.00 o                         
   8 -10   2         15.39         -0.81        11.09 o                         
 -14  -9   2        159.56        135.68        13.26 o                         
 -13  -9   2        396.90        406.95        15.84 o                         
 -12  -9   2        169.89        179.60        10.79 o                         
 -11  -9   2         75.97         62.58         8.12 o                         
 -10  -9   2         49.74         39.64         6.05 o                         
  -9  -9   2        146.96        135.54         6.49 o                         
  -8  -9   2         57.77         31.48         4.48 o                         
  -7  -9   2        285.46        279.60         5.80 o                         
  -6  -9   2        884.95        860.29        10.93 o                         
  -5  -9   2         82.62         82.04         5.97 o                         
  -4  -9   2       1669.93       1637.35        14.79 o                         
  -3  -9   2         12.39         18.71         2.49 o                         
  -2  -9   2          0.67          0.44         1.31 o                         
  -1  -9   2        643.43        616.24         7.18 o                         
   0  -9   2         26.36         24.00         2.40 o                         
   1  -9   2       2218.24       2318.53        23.71 o                         
   2  -9   2         16.51         23.52         3.17 o                         
   3  -9   2        478.12        448.10        13.64 o                         
   4  -9   2        630.44        713.26        11.91 o                         
   5  -9   2        329.70        301.89        12.59 o                         
   6  -9   2        399.68        401.85        13.04 o                         
   7  -9   2         17.63          8.02         6.59 o                         
   8  -9   2        175.16        127.22        14.60 o                         
   9  -9   2        250.60        200.55        17.43 o                         
 -14  -8   2        292.74        301.08        14.44 o                         
 -13  -8   2         20.91         16.80         8.55 o                         
 -12  -8   2          2.09         -7.30         7.30 o                         
 -11  -8   2         46.35         28.21         7.48 o                         
 -10  -8   2         15.78         12.16         6.25 o                         
  -9  -8   2         12.36          8.82         4.89 o                         
  -8  -8   2        202.20        197.08         6.88 o                         
  -7  -8   2         11.60         19.73         2.50 o                         
  -6  -8   2         11.91          9.46         2.59 o                         
  -5  -8   2        115.61        101.45         6.47 o                         
  -4  -8   2        204.94        220.76         5.50 o                         
  -3  -8   2       3459.71       3717.59        29.88 o                         
  -2  -8   2         28.55         19.66         1.48 o                         
  -1  -8   2        144.17        130.33         3.14 o                         
   0  -8   2          1.08         -1.79         1.79 o                         
   1  -8   2        856.12        921.80        10.87 o                         
   2  -8   2        117.54         94.28         3.97 o                         
   3  -8   2        332.50        393.67         5.73 o                         
   4  -8   2       1567.19       1744.83        20.51 o                         
   5  -8   2       1068.20       1066.55        15.41 o                         
   6  -8   2        139.86        134.34         7.75 o                         
   7  -8   2        225.74        205.02        11.24 o                         
   8  -8   2         17.94         21.18        10.24 o                         
   9  -8   2         36.32         33.25        14.58 o                         
 -14  -7   2        523.35        602.25        19.16 o                         
 -13  -7   2        123.71        110.90         9.76 o                         
 -12  -7   2         49.27         38.39         8.24 o                         
 -11  -7   2        448.89        453.33        14.35 o                         
 -10  -7   2         99.77         78.25         6.90 o                         
  -9  -7   2        442.96        461.33        10.78 o                         
  -8  -7   2        650.83        698.03        11.33 o                         
  -7  -7   2        912.09        998.51        12.04 o                         
  -6  -7   2       3139.70       3140.21        25.08 o                         
  -5  -7   2        550.77        464.68         6.64 o                         
  -4  -7   2       1052.63       1009.95        11.54 o                         
  -3  -7   2        141.60         99.08         2.86 o                         
  -2  -7   2       1315.09       1279.56        13.01 o                         
  -1  -7   2        793.96        778.39         8.16 o                         
   0  -7   2        388.71        348.25         5.50 o                         
   1  -7   2         11.75          5.26         2.13 o                         
   2  -7   2       3781.32       3776.56        29.50 o                         
   3  -7   2         56.38         67.00         3.15 o                         
   4  -7   2        166.28        206.84         7.14 o                         
   5  -7   2        997.48        933.65        14.98 o                         
   6  -7   2        163.05        170.77        11.28 o                         
   7  -7   2        186.23        143.45         7.46 o                         
   8  -7   2         90.44         70.75        11.09 o                         
   9  -7   2          6.75          8.86        10.42 o                         
  10  -7   2         13.02         25.99        12.10 o                         
 -14  -6   2        187.80        189.03        12.09 o                         
 -13  -6   2        515.82        580.47        17.76 o                         
 -12  -6   2         89.89         86.53         8.98 o                         
 -11  -6   2        197.19        181.81         9.93 o                         
 -10  -6   2         14.56         12.14         5.82 o                         
  -9  -6   2         91.03         89.09         5.94 o                         
  -8  -6   2        703.37        671.67        11.05 o                         
  -7  -6   2         43.16         34.79         3.47 o                         
  -6  -6   2      11731.32      11745.15        84.12 o                         
  -5  -6   2        430.73        397.29         5.37 o                         
  -4  -6   2       1292.33       1187.30        11.02 o                         
  -3  -6   2         46.25         53.55         2.58 o                         
  -2  -6   2        410.95        459.87         7.23 o                         
  -1  -6   2          9.47          1.57         1.45 o                         
   0  -6   2        761.08        642.57         7.36 o                         
   1  -6   2       2476.31       2895.28        26.81 o                         
   2  -6   2       2389.45       2217.25        18.17 o                         
   3  -6   2        146.41        166.77         3.99 o                         
   4  -6   2        132.56        118.77         4.66 o                         
   5  -6   2        495.79        502.12        11.18 o                         
   6  -6   2        647.22        692.12        13.18 o                         
   7  -6   2         30.92         28.80         5.50 o                         
   8  -6   2        731.46        708.90        22.48 o                         
   9  -6   2          1.30          5.72         9.85 o                         
  10  -6   2         40.54         16.26        15.55 o                         
  11  -6   2          2.13        -14.69        15.37 o                         
 -14  -5   2         12.28         -1.71         8.86 o                         
 -13  -5   2          0.19         -4.18         7.33 o                         
 -12  -5   2        339.99        387.48        14.49 o                         
 -11  -5   2        137.08        123.38         8.80 o                         
 -10  -5   2        410.92        386.14        12.76 o                         
  -9  -5   2        144.48        132.19         6.74 o                         
  -8  -5   2         24.65          6.30         4.19 o                         
  -7  -5   2        109.87        122.78         4.51 o                         
  -6  -5   2          9.08         18.26         2.92 o                         
  -5  -5   2        265.50        304.64         5.15 o                         
  -4  -5   2       2606.41       2567.38        20.83 o                         
  -3  -5   2         22.15         52.78         2.11 o                         
  -2  -5   2       1785.47       1605.85        13.95 o                         
  -1  -5   2       1888.44       2313.76        21.16 o                         
   0  -5   2       2456.99       2413.72        20.76 o                         
   1  -5   2       1650.22       1997.85        17.79 o                         
   2  -5   2       9808.26      10126.57        70.88 o                         
   3  -5   2        555.35        601.03         8.33 o                         
   4  -5   2         89.29         63.37         3.80 o                         
   5  -5   2        445.05        461.72         9.20 o                         
   6  -5   2          0.87          3.09         5.81 o                         
   7  -5   2        385.75        381.48        10.60 o                         
   8  -5   2         56.74         69.48         8.66 o                         
   9  -5   2         58.48         69.16        16.67 o                         
  10  -5   2       1660.16       1779.92        39.31 o                         
  11  -5   2         50.16         23.42        11.96 o                         
 -14  -4   2          4.23         -8.29         8.29 o                         
 -13  -4   2          0.92         -7.53         7.53 o                         
 -12  -4   2         79.15         84.49         7.85 o                         
 -11  -4   2        307.21        301.21        15.24 o                         
 -10  -4   2        338.06        329.67        10.86 o                         
  -9  -4   2       1633.08       1738.69        20.59 o                         
  -8  -4   2       2137.54       2065.06        22.55 o                         
  -7  -4   2        123.75        177.28         5.10 o                         
  -6  -4   2      12140.75      12632.80       101.17 o                         
  -5  -4   2        554.83        526.95         7.12 o                         
  -4  -4   2        760.73        721.15         6.64 o                         
  -3  -4   2       1299.14       1157.77        10.27 o                         
  -2  -4   2       1199.46       1689.77        20.55 o                         
  -1  -4   2        130.24        227.94         3.61 o                         
   0  -4   2       1003.03        842.11         8.33 o                         
   1  -4   2        397.61        574.45         6.38 o                         
   2  -4   2         12.71          7.65         1.58 o                         
   3  -4   2       1298.11       1361.53        14.15 o                         
   4  -4   2       5161.72       5217.27        46.05 o                         
   5  -4   2        545.80        554.40         9.88 o                         
   6  -4   2        869.94        890.45        14.17 o                         
   7  -4   2       1018.03       1092.32        18.71 o                         
   8  -4   2          0.55         -3.61         6.12 o                         
   9  -4   2        387.87        407.58        18.77 o                         
  10  -4   2         16.21         39.15         9.39 o                         
  11  -4   2         17.55          3.39        11.05 o                         
  12  -4   2          2.32         -7.60        12.13 o                         
 -14  -3   2        323.79        307.35        17.16 o                         
 -13  -3   2         85.94         78.03         9.07 o                         
 -12  -3   2        255.22        260.54        15.47 o                         
 -11  -3   2        646.95        652.11        14.91 o                         
 -10  -3   2          0.48         -3.34         3.34 o                         
  -9  -3   2        482.64        444.69         8.55 o                         
  -8  -3   2        105.78         92.60         3.82 o                         
  -7  -3   2        167.73        174.53         3.93 o                         
  -6  -3   2       3503.53       3410.59        27.35 o                         
  -5  -3   2        354.78        400.84         6.00 o                         
  -4  -3   2       2609.17       2441.88        20.30 o                         
  -3  -3   2       2562.04       2393.44        17.68 o                         
  -2  -3   2       6964.24       8018.86        61.91 o                         
  -1  -3   2      15289.26      16043.98       129.48 o                         
   0  -3   2       2924.82       2720.85        22.84 o                         
   1  -3   2       3224.57       3566.63        31.55 o                         
   2  -3   2      11533.23      11215.66        92.14 o                         
   3  -3   2        375.24        363.41         5.84 o                         
   4  -3   2       7664.01       8984.88        99.56 o                         
   5  -3   2       1267.04       1283.13        15.62 o                         
   6  -3   2         11.88          7.76         2.60 o                         
   7  -3   2        211.94        199.31         6.63 o                         
   8  -3   2       2912.61       2892.15        36.73 o                         
   9  -3   2        380.91        413.21        12.23 o                         
  10  -3   2         45.98        107.91        14.22 o                         
  11  -3   2        114.46        112.02        14.87 o                         
  12  -3   2         78.69         93.64        12.39 o                         
 -13  -2   2        180.33        132.07        13.16 o                         
 -12  -2   2        670.55        751.72        17.36 o                         
 -11  -2   2         23.51         10.98         4.76 o                         
 -10  -2   2        456.19        427.54        10.76 o                         
  -9  -2   2          1.03         -4.16         4.16 o                         
  -8  -2   2         43.06         44.50         4.03 o                         
  -7  -2   2          0.21         -2.95         2.95 o                         
  -6  -2   2       2137.21       1933.94        17.20 o                         
  -5  -2   2        380.74        425.17         5.70 o                         
  -4  -2   2       1303.32       1113.13         9.88 o                         
  -3  -2   2       2814.80       3086.82        22.68 o                         
  -2  -2   2      20216.23      20757.59       148.33 o                         
  -1  -2   2      20135.28      19078.95       135.01 o                         
   0  -2   2       1178.52       1440.19        12.52 o                         
   1  -2   2        382.50        376.48         4.47 o                         
   2  -2   2       2502.30       2163.90        19.28 o                         
   3  -2   2       5633.36       5876.07        47.26 o                         
   4  -2   2       2732.38       2557.15        22.00 o                         
   5  -2   2          8.25         18.52         2.23 o                         
   6  -2   2        488.86        504.78         7.95 o                         
   7  -2   2       2135.71       2494.26        25.58 o                         
   8  -2   2       4776.79       4750.44        48.65 o                         
   9  -2   2       3855.01       3978.45        45.18 o                         
  10  -2   2       1255.84       1269.19        24.38 o                         
  11  -2   2          7.63         19.98         8.97 o                         
  12  -2   2        227.28        233.20        17.95 o                         
  13  -2   2        372.55        365.31        54.48 o                         
 -13  -1   2        202.18        196.92        14.35 o                         
 -12  -1   2        162.86        136.93        12.34 o                         
 -11  -1   2        227.57        238.70        10.47 o                         
 -10  -1   2        809.22        849.61        14.73 o                         
  -9  -1   2        202.44        170.45         7.78 o                         
  -8  -1   2        648.93        615.42        10.97 o                         
  -7  -1   2        537.49        507.83         7.87 o                         
  -6  -1   2       1497.15       1457.16        13.91 o                         
  -5  -1   2        351.58        338.89         5.55 o                         
  -4  -1   2       1759.86       1719.34        14.92 o                         
  -3  -1   2       2568.73       2880.79        21.38 o                         
  -2  -1   2      74166.92      74516.44       529.53 o                         
  -1  -1   2      11349.47      13233.30       150.18 o                         
   0  -1   2       2318.73       1779.87        27.29 o                         
   1  -1   2       2604.52       2069.38        19.58 o                         
   2  -1   2       2871.33       2271.84        19.94 o                         
   3  -1   2       4202.95       3641.50        28.40 o                         
   4  -1   2       2807.92       2677.23        24.06 o                         
   5  -1   2         33.59         21.40         2.39 o                         
   6  -1   2         12.78         25.65         2.82 o                         
   7  -1   2         92.95         78.02         3.97 o                         
   8  -1   2         30.48         37.14         4.32 o                         
   9  -1   2         11.72         15.55         5.07 o                         
  10  -1   2        496.07        495.84        14.35 o                         
  11  -1   2        416.72        406.89        14.68 o                         
  12  -1   2        526.79        628.96        23.73 o                         
  13  -1   2        131.51        131.23        15.02 o                         
 -13   0   2        627.48        676.15        45.34 o                         
 -12   0   2        801.48        923.28        32.69 o                         
 -11   0   2        133.74        101.62        10.07 o                         
 -10   0   2          2.42         -4.34         5.47 o                         
  -9   0   2        194.78        210.86         9.04 o                         
  -8   0   2          8.46         -2.91         4.04 o                         
  -7   0   2        775.16        828.42         9.95 o                         
  -6   0   2       1633.28       1672.86        16.77 o                         
  -5   0   2       1845.56       1960.25        19.20 o                         
  -4   0   2        271.42        276.54         4.83 o                         
  -3   0   2         75.90        179.32         3.64 o                         
  -2   0   2         36.10         25.31         3.98 o                         
  -1   0   2         33.98         -2.32         2.32 o                         
   0   0   2       5228.22       4182.78       192.83 o                         
   1   0   2        167.25        292.79         5.35 o                         
   2   0   2      10659.20      11776.86       185.19 o                         
   3   0   2       4474.31       4298.66        33.52 o                         
   4   0   2        815.25       1110.98         9.69 o                         
   5   0   2       1334.98       1316.36        11.38 o                         
   6   0   2         15.76          5.12         1.98 o                         
   7   0   2        661.45        716.91         8.89 o                         
   8   0   2       2445.87       2474.43        22.82 o                         
   9   0   2        546.75        559.63         9.61 o                         
  10   0   2        192.46        176.91         7.06 o                         
  11   0   2        437.68        479.74        14.93 o                         
  12   0   2         29.29         35.79         8.20 o                         
  13   0   2         13.98         11.49        17.19 o                         
  14   0   2        263.62        297.19        45.87 o                         
 -12   1   2        141.49        163.74        19.99 o                         
 -11   1   2        877.55        925.29        23.75 o                         
 -10   1   2        745.01        759.26        20.60 o                         
  -9   1   2         47.56         47.07         6.72 o                         
  -8   1   2         34.05         38.80         4.69 o                         
  -7   1   2        602.77        619.31         9.37 o                         
  -6   1   2         31.20         18.30         2.67 o                         
  -5   1   2         50.62         41.14         3.00 o                         
  -4   1   2       2865.30       2728.67        21.53 o                         
  -3   1   2         28.87         15.86         1.77 o                         
  -2   1   2       9470.73      10886.95        86.09 o                         
  -1   1   2       2642.07       2502.83        19.73 o                         
   0   1   2        224.79        120.04         3.81 o                         
   1   1   2          0.96         27.75         1.92 o                         
   2   1   2       2976.11       2438.39        77.99 o                         
   3   1   2       6621.74       7229.25        50.66 o                         
   4   1   2       2168.43       1964.61        15.11 o                         
   5   1   2        215.27        164.67         3.57 o                         
   6   1   2        118.18        109.56         4.32 o                         
   7   1   2        349.95        482.16         6.53 o                         
   8   1   2        518.45        467.55         7.34 o                         
   9   1   2       2488.71       2602.26        25.62 o                         
  10   1   2          3.35         -4.20         4.20 o                         
  11   1   2        328.46        312.41        12.04 o                         
  12   1   2        185.61        172.07        10.45 o                         
  13   1   2         37.80         35.13        12.59 o                         
  14   1   2        178.04        158.55        14.59 o                         
 -12   2   2        217.82        240.48        24.98 o                         
 -11   2   2        455.22        434.55        26.29 o                         
 -10   2   2          1.57         -8.68         9.45 o                         
  -9   2   2          2.30         -4.65         4.65 o                         
  -8   2   2       1844.11       1848.14        21.45 o                         
  -7   2   2          2.09         -3.20         3.20 o                         
  -6   2   2       1355.31       1317.37        14.05 o                         
  -5   2   2        165.66        172.12         5.13 o                         
  -4   2   2       1898.36       1998.71        16.60 o                         
  -3   2   2        253.77        424.86         5.72 o                         
  -2   2   2       1553.42       1394.44        12.69 o                         
  -1   2   2       2704.25       3249.55        28.17 o                         
   0   2   2         53.33        159.57         3.08 o                         
   1   2   2        331.79        238.67         6.56 o                         
   2   2   2      14522.21      15252.94       177.91 o                         
   3   2   2      10170.17      11086.60        83.65 o                         
   4   2   2       3929.48       3449.65        26.66 o                         
   5   2   2       1086.10       1296.11        11.45 o                         
   6   2   2       2484.80       2372.80        23.56 o                         
   7   2   2        225.21        303.90         5.43 o                         
   8   2   2        251.68        233.96         5.39 o                         
   9   2   2        115.12        145.92         5.20 o                         
  10   2   2        907.02        901.64        13.61 o                         
  11   2   2        118.54         94.15         5.84 o                         
  12   2   2        380.18        390.78        13.49 o                         
  13   2   2          5.18          5.11         7.77 o                         
  14   2   2          0.53         -3.44        12.85 o                         
 -12   3   2         83.58        109.30        20.37 o                         
 -11   3   2         27.76         20.49        11.06 o                         
 -10   3   2         76.34         64.47         9.54 o                         
  -9   3   2        109.52         79.84         9.19 o                         
  -8   3   2          9.86         -3.65         4.62 o                         
  -7   3   2       1146.40       1108.80        13.65 o                         
  -6   3   2       1591.96       1548.74        21.63 o                         
  -5   3   2          8.70          6.98         2.39 o                         
  -4   3   2        366.59        351.67         5.76 o                         
  -3   3   2        311.32        228.29         4.42 o                         
  -2   3   2       1963.52       1865.53        17.52 o                         
  -1   3   2       1776.46       2063.21        18.61 o                         
   0   3   2       4774.80       4564.42        41.74 o                         
   1   3   2       3824.51       4059.31        35.28 o                         
   2   3   2       4278.16       4747.98        44.30 o                         
   3   3   2       3818.28       3306.09        27.19 o                         
   4   3   2       1686.88       1594.49        13.75 o                         
   5   3   2        362.52        490.19         5.53 o                         
   6   3   2       2621.88       2454.69        19.93 o                         
   7   3   2         14.62         27.44         3.02 o                         
   8   3   2        483.72        447.71         6.81 o                         
   9   3   2        552.80        508.28         9.03 o                         
  10   3   2        723.06        688.03        11.83 o                         
  11   3   2        777.69        778.03        13.02 o                         
  12   3   2        167.84        182.14         9.76 o                         
  13   3   2        503.93        479.62        14.77 o                         
  14   3   2        361.11        384.52        21.53 o                         
 -11   4   2        227.94        217.46        17.92 o                         
 -10   4   2         51.59         30.24        12.12 o                         
  -9   4   2          5.85         -5.16         8.75 o                         
  -8   4   2        233.99        239.66        10.13 o                         
  -7   4   2         59.96         44.87         5.90 o                         
  -6   4   2        550.12        540.79         9.90 o                         
  -5   4   2        813.97        918.56        11.70 o                         
  -4   4   2       1016.80       1034.75        11.73 o                         
  -3   4   2        333.69        301.53         5.43 o                         
  -2   4   2        541.88        495.04         6.35 o                         
  -1   4   2        100.51         49.49         2.24 o                         
   0   4   2         60.13         19.61         1.80 o                         
   1   4   2       3906.04       3481.67        32.20 o                         
   2   4   2      31847.92      31279.13       329.12 o                         
   3   4   2       3008.97       2802.44        24.99 o                         
   4   4   2         93.34         66.12         3.01 o                         
   5   4   2        327.84        483.78         6.00 o                         
   6   4   2         37.32         29.94         2.35 o                         
   7   4   2         35.78         67.70         3.21 o                         
   8   4   2       1316.87       1248.78        12.65 o                         
   9   4   2       1615.98       1599.46        17.34 o                         
  10   4   2        446.00        449.55         9.05 o                         
  11   4   2        138.93        150.53         7.12 o                         
  12   4   2         14.04         10.65         5.62 o                         
  13   4   2         18.55          2.64         6.72 o                         
  14   4   2        147.28        159.91        10.71 o                         
  15   4   2        357.21        350.31        21.13 o                         
 -11   5   2         25.40         22.73        11.47 o                         
 -10   5   2        102.64        110.81        14.24 o                         
  -9   5   2        548.33        570.92        34.34 o                         
  -8   5   2         23.94         24.57         8.95 o                         
  -7   5   2         20.47          5.45         4.78 o                         
  -6   5   2         12.63          5.32         3.96 o                         
  -5   5   2         44.11         33.23         4.01 o                         
  -4   5   2          1.13          0.95         2.66 o                         
  -3   5   2        654.74        636.01         7.86 o                         
  -2   5   2       1366.92       1194.23        12.61 o                         
  -1   5   2       1231.38       1395.75        13.66 o                         
   0   5   2        395.08        362.42         5.01 o                         
   1   5   2       1236.05       1413.11        15.88 o                         
   2   5   2         52.57         29.31         1.43 o                         
   3   5   2       2714.60       3019.39        27.60 o                         
   4   5   2       2728.83       3301.15        27.74 o                         
   5   5   2       1370.83       1464.65        13.88 o                         
   6   5   2       8076.32       8452.54        62.52 o                         
   7   5   2       2641.02       3065.27        24.94 o                         
   8   5   2       1846.16       1821.90        18.26 o                         
   9   5   2          2.41          5.01         3.50 o                         
  10   5   2       1783.15       1839.18        20.87 o                         
  11   5   2       1067.92       1109.61        16.55 o                         
  12   5   2        720.23        728.14        16.95 o                         
  13   5   2        158.78        148.45         9.92 o                         
  14   5   2         17.90         -5.51         7.95 o                         
  15   5   2         30.99         24.43        11.34 o                         
 -10   6   2          1.09        -10.10        10.64 o                         
  -9   6   2         32.08         31.44        11.47 o                         
  -8   6   2        592.13        604.65        22.57 o                         
  -7   6   2         36.12         20.59         8.41 o                         
  -6   6   2         30.18         41.18         4.68 o                         
  -5   6   2        141.07        135.49         6.00 o                         
  -4   6   2         43.20         57.27         4.70 o                         
  -3   6   2        234.67        225.81         6.34 o                         
  -2   6   2        467.77        502.14         7.00 o                         
  -1   6   2       3768.55       4014.47        34.96 o                         
   0   6   2        602.07        604.21         7.53 o                         
   1   6   2      16253.82      17286.55       145.60 o                         
   2   6   2       4287.09       4178.82        34.60 o                         
   3   6   2        529.41        471.80         5.70 o                         
   4   6   2        896.63        757.81         9.95 o                         
   5   6   2        832.65        859.97         8.76 o                         
   6   6   2       1009.32        828.47         8.74 o                         
   7   6   2       7104.87       7716.52        57.82 o                         
   8   6   2        434.67        370.09         6.42 o                         
   9   6   2         44.69         33.85         3.91 o                         
  10   6   2          6.05         -3.06         3.71 o                         
  11   6   2         29.04         17.82         4.23 o                         
  12   6   2       1259.22       1346.40        23.08 o                         
  13   6   2         16.87         -6.77         6.86 o                         
  14   6   2          5.74         -7.80         7.80 o                         
  15   6   2         39.10         20.35         9.32 o                         
  -9   7   2        159.64        137.64        14.51 o                         
  -8   7   2          4.15         -6.79         9.89 o                         
  -7   7   2          0.77         -7.64         9.31 o                         
  -6   7   2        606.68        643.80        16.00 o                         
  -5   7   2       1000.55       1069.40        15.61 o                         
  -4   7   2       6299.16       6425.51        64.79 o                         
  -3   7   2        986.31        986.55        12.83 o                         
  -2   7   2          1.86          0.03         2.52 o                         
  -1   7   2       2119.25       2031.40        20.15 o                         
   0   7   2       1502.56       1415.00        14.56 o                         
   1   7   2       5210.07       5615.71        45.76 o                         
   2   7   2       1854.31       1687.18        15.13 o                         
   3   7   2       5279.87       5436.63        44.79 o                         
   4   7   2       1320.53       1128.73        10.92 o                         
   5   7   2       5855.55       6117.56        55.03 o                         
   6   7   2         64.42         26.02         3.26 o                         
   7   7   2       3673.87       3879.71        34.12 o                         
   8   7   2       3432.56       3607.48        29.27 o                         
   9   7   2         41.01         36.52         3.50 o                         
  10   7   2       2225.04       2241.35        24.00 o                         
  11   7   2        195.11        198.79         6.70 o                         
  12   7   2        125.29        110.86         8.53 o                         
  13   7   2         25.32          4.79         7.74 o                         
  14   7   2         19.49         -0.73        10.02 o                         
  15   7   2        101.97         76.63        14.13 o                         
  -9   8   2         56.31         52.43        20.91 o                         
  -8   8   2         73.39         96.49        12.67 o                         
  -7   8   2          1.67         12.02         9.84 o                         
  -6   8   2        140.03        100.18        10.77 o                         
  -5   8   2        934.75        866.50        14.97 o                         
  -4   8   2       1663.37       1624.67        19.01 o                         
  -3   8   2         54.24         60.66         4.22 o                         
  -2   8   2       1172.61       1208.41        13.45 o                         
  -1   8   2         26.56         20.12         3.52 o                         
   0   8   2        450.54        449.99         6.79 o                         
   1   8   2        173.44        206.59         3.79 o                         
   2   8   2        996.39        873.96         9.60 o                         
   3   8   2       3543.56       3712.07        49.80 o                         
   4   8   2         43.67         58.65         2.41 o                         
   5   8   2       2595.14       2772.54        26.47 o                         
   6   8   2         35.45         25.79         2.68 o                         
   7   8   2        620.81        635.87         8.68 o                         
   8   8   2        697.90        706.95         9.57 o                         
   9   8   2        184.35        143.12         6.28 o                         
  10   8   2       1633.86       1695.60        20.97 o                         
  11   8   2         55.14         49.09         5.38 o                         
  12   8   2        405.10        381.78        13.48 o                         
  13   8   2          0.25          9.33         7.60 o                         
  14   8   2        120.64        137.14        10.55 o                         
  15   8   2        524.96        649.79        20.55 o                         
  -8   9   2         41.25         33.70        12.52 o                         
  -7   9   2        140.17        151.42        14.30 o                         
  -6   9   2        354.51        399.98        15.57 o                         
  -5   9   2        359.28        398.55        14.28 o                         
  -4   9   2          4.54          2.33         3.58 o                         
  -3   9   2        486.03        510.36         9.63 o                         
  -2   9   2        170.77        185.72         6.25 o                         
  -1   9   2       1603.01       1699.43        18.18 o                         
   0   9   2       2505.33       2526.01        24.62 o                         
   1   9   2        117.57        139.65         5.25 o                         
   2   9   2        341.90        310.05        18.23 o                         
   3   9   2        297.71        301.34        10.23 o                         
   4   9   2       1681.56       1451.78        21.41 o                         
   5   9   2        663.84        713.75         7.79 o                         
   6   9   2        783.09        876.86        10.32 o                         
   7   9   2        830.34        906.15        12.12 o                         
   8   9   2       1537.55       1448.03        15.26 o                         
   9   9   2        593.44        641.94        10.50 o                         
  10   9   2       1137.89       1124.06        14.92 o                         
  11   9   2          2.82         -4.60         4.60 o                         
  12   9   2        439.77        440.50        14.05 o                         
  13   9   2        507.65        556.44        15.84 o                         
  14   9   2        116.52        110.00        10.11 o                         
  15   9   2          6.09          6.06        10.40 o                         
  -7  10   2        130.01        114.98        13.76 o                         
  -6  10   2        370.37        429.09        20.25 o                         
  -5  10   2        600.12        589.54        17.85 o                         
  -4  10   2        623.45        633.71        13.67 o                         
  -3  10   2         96.69        111.38         5.27 o                         
  -2  10   2        110.17        109.83         5.03 o                         
  -1  10   2        347.50        310.14        11.42 o                         
   0  10   2        126.08        123.65         4.31 o                         
   1  10   2        109.42         99.46         3.42 o                         
   2  10   2       2287.85       2313.70        33.25 o                         
   3  10   2        683.56        679.15        21.07 o                         
   4  10   2        400.10        306.86         9.68 o                         
   5  10   2        254.44        265.98        10.87 o                         
   6  10   2        501.71        574.17         7.05 o                         
   7  10   2        440.29        552.38         8.48 o                         
   8  10   2         90.16         75.00         3.93 o                         
   9  10   2        197.03        182.07         6.73 o                         
  10  10   2          1.04         -3.90         3.90 o                         
  11  10   2        874.40        866.06        14.38 o                         
  12  10   2        171.72        143.07         9.36 o                         
  13  10   2        482.77        473.89        15.74 o                         
  14  10   2         59.27         38.00        10.11 o                         
  15  10   2        404.97        380.84        22.88 o                         
  -6  11   2         32.70         43.27        11.72 o                         
  -5  11   2         25.01         36.28        10.60 o                         
  -4  11   2        538.26        560.21        24.52 o                         
  -3  11   2        881.54        886.80        18.42 o                         
  -2  11   2       1550.74       1510.14        19.84 o                         
  -1  11   2          8.13          6.57         3.29 o                         
   0  11   2          4.33          4.27         2.86 o                         
   1  11   2        768.98        722.14         8.30 o                         
   2  11   2          8.21          2.31         5.53 o                         
   3  11   2          8.53          4.03         5.00 o                         
   4  11   2          4.58         -3.26         5.20 o                         
   5  11   2        133.29        108.00         7.07 o                         
   6  11   2       1766.28       1848.77        27.23 o                         
   7  11   2        217.90        208.62         8.18 o                         
   8  11   2        290.17        308.36         7.96 o                         
   9  11   2        114.09        111.09         5.06 o                         
  10  11   2        477.73        512.77        10.07 o                         
  11  11   2        652.10        651.04        13.59 o                         
  12  11   2        988.87       1028.16        23.80 o                         
  13  11   2          6.99         14.61         9.55 o                         
  14  11   2        137.46        148.86        12.86 o                         
  15  11   2         54.02         71.95        11.97 o                         
  -5  12   2         71.10         95.43        12.20 o                         
  -4  12   2         29.37         30.52         9.59 o                         
  -3  12   2        226.07        225.45        24.31 o                         
  -2  12   2          1.92          2.12         5.54 o                         
  -1  12   2        328.02        320.18         9.92 o                         
   0  12   2       1157.90       1166.91        13.72 o                         
   1  12   2        197.27        156.76         3.82 o                         
   2  12   2        133.14        109.66         8.26 o                         
   3  12   2          8.70          1.84         6.76 o                         
   4  12   2       2852.69       2841.21        38.84 o                         
   5  12   2        587.38        587.88        14.39 o                         
   6  12   2       1623.34       1617.16        25.33 o                         
   7  12   2          2.11         16.31         8.58 o                         
   8  12   2       2261.16       2173.76        20.17 o                         
   9  12   2          5.02         20.56         4.42 o                         
  10  12   2          0.51         -4.56         4.56 o                         
  11  12   2          2.85         -2.87         7.86 o                         
  12  12   2        447.60        451.14        16.46 o                         
  13  12   2         16.53          0.52         8.57 o                         
  14  12   2        379.93        476.69        38.50 o                         
  -4  13   2        310.96        302.84        17.16 o                         
  -3  13   2         24.28         40.34         9.38 o                         
  -2  13   2        307.02        339.75        19.06 o                         
  -1  13   2         13.63         10.85         5.71 o                         
   0  13   2       1735.10       1656.51        26.90 o                         
   1  13   2       1554.11       1486.48        26.13 o                         
   2  13   2        133.56        139.85         8.68 o                         
   3  13   2        100.26         98.91         7.77 o                         
   4  13   2         56.76         46.45         6.99 o                         
   5  13   2         11.29          2.99         5.68 o                         
   6  13   2         95.73         68.55         6.98 o                         
   7  13   2       1021.21        985.41        19.68 o                         
   8  13   2        787.17        777.65        16.60 o                         
   9  13   2          7.79          6.87         3.82 o                         
  10  13   2         29.69         22.31         5.79 o                         
  11  13   2          0.47         -7.40         7.40 o                         
  12  13   2         42.75         32.54         8.81 o                         
  13  13   2         59.01         55.48        10.26 o                         
  14  13   2        257.02        225.64        14.79 o                         
  -3  14   2          1.58         -1.09         8.81 o                         
  -2  14   2          1.41         10.83         8.28 o                         
  -1  14   2         40.92         44.13         7.34 o                         
   0  14   2         42.73         20.26         4.66 o                         
   1  14   2         24.64         13.33         6.22 o                         
   2  14   2         17.19         16.51         6.83 o                         
   3  14   2        544.94        568.11        15.51 o                         
   4  14   2        159.14        145.61         7.81 o                         
   5  14   2        426.95        434.83        13.63 o                         
   6  14   2        131.36        116.77         8.06 o                         
   7  14   2        112.44        110.97         8.17 o                         
   8  14   2        212.63        156.41        10.04 o                         
   9  14   2        176.03        170.71        10.35 o                         
  10  14   2        314.55        302.03         9.92 o                         
  11  14   2         74.43         70.84         8.51 o                         
  12  14   2         59.66         55.89         8.37 o                         
  13  14   2          6.31        -12.38        12.76 o                         
  14  14   2          1.42         -2.13         9.28 o                         
  -2  15   2          4.39         13.56        14.58 o                         
  -1  15   2        292.93        265.61        21.42 o                         
   0  15   2          5.44         24.21        10.98 o                         
   1  15   2          0.47         15.44         8.31 o                         
   2  15   2        120.35        120.92         9.17 o                         
   3  15   2         44.38         43.06         7.08 o                         
   4  15   2        210.93        219.45         9.58 o                         
   5  15   2        719.31        722.36        15.18 o                         
   6  15   2        132.14        115.54         7.93 o                         
   7  15   2        172.47        158.92         9.49 o                         
   8  15   2        278.85        304.42        21.15 o                         
   9  15   2         41.52         28.52         8.41 o                         
  10  15   2         20.23          9.27         8.40 o                         
  11  15   2          0.39         -5.57         5.57 o                         
  12  15   2        107.94        125.36         9.86 o                         
  13  15   2        162.15        118.77        11.46 o                         
   0  16   2        169.82        164.74        15.91 o                         
   1  16   2          1.64         14.76        11.57 o                         
   2  16   2        205.63        217.17        10.44 o                         
   3  16   2         52.10         61.00         7.76 o                         
   4  16   2          3.75          7.24         6.16 o                         
   5  16   2          0.89         13.20         6.33 o                         
   6  16   2          9.51         23.72         7.11 o                         
   7  16   2        145.51        129.67         8.60 o                         
   8  16   2        190.53        182.02        10.07 o                         
   9  16   2        198.78        196.15        14.83 o                         
  10  16   2         11.54         -3.35         7.24 o                         
  11  16   2         59.77         70.75        14.26 o                         
  12  16   2         24.85         17.51        12.66 o                         
   1  17   2          1.94         -2.64        11.09 o                         
   2  17   2        111.25        115.85        11.87 o                         
   3  17   2         53.93         57.61         8.12 o                         
   4  17   2        159.98        154.68         9.20 o                         
   5  17   2         66.80         77.07         7.93 o                         
   6  17   2         56.08         44.79         7.48 o                         
   7  17   2         90.89         91.83         8.23 o                         
   8  17   2        128.10        130.77         8.82 o                         
   9  17   2        176.84        147.05        10.25 o                         
  10  17   2         72.15        100.44        10.39 o                         
  11  17   2         10.38          3.42        14.94 o                         
   4  18   2         65.32         72.31         8.15 o                         
   5  18   2          9.07         15.36         7.27 o                         
   6  18   2         12.41         20.31         7.46 o                         
   7  18   2         70.58         64.34         8.15 o                         
   8  18   2         17.72         28.70         7.58 o                         
   9  18   2         98.34         90.40         8.96 o                         
  -9 -17   3          8.13         18.27        10.92 o                         
  -8 -17   3          3.73         -9.39         9.39 o                         
  -7 -17   3          1.35          0.56         7.62 o                         
  -6 -17   3          3.32          6.59         7.75 o                         
  -5 -17   3         79.45         75.81         9.58 o                         
  -4 -17   3         34.28         78.17         8.70 o                         
  -3 -17   3         25.48         47.72         8.04 o                         
  -2 -17   3         15.08         13.70         8.79 o                         
 -10 -16   3         32.41         15.41        10.08 o                         
  -9 -16   3         69.17         59.46        10.54 o                         
  -8 -16   3        492.31        483.71        17.05 o                         
  -7 -16   3        187.66        202.12        10.86 o                         
  -6 -16   3        148.46        160.11        12.12 o                         
  -5 -16   3        253.58        347.22        22.88 o                         
  -4 -16   3        878.95        903.63        20.13 o                         
  -3 -16   3        295.05        281.33        11.62 o                         
  -2 -16   3          0.77          4.34         7.56 o                         
  -1 -16   3         74.80         88.08        10.63 o                         
   0 -16   3         10.02         26.49        11.88 o                         
   1 -16   3         16.79          3.75        11.93 o                         
 -11 -15   3         66.12         67.47         8.93 o                         
 -10 -15   3          0.75         -4.06         7.88 o                         
  -9 -15   3         14.15          2.16         8.26 o                         
  -8 -15   3        263.50        242.94        17.53 o                         
  -7 -15   3        318.71        352.00        13.17 o                         
  -6 -15   3        411.12        443.51        13.91 o                         
  -5 -15   3         21.39         32.07         7.93 o                         
  -4 -15   3        476.44        499.32        15.05 o                         
  -3 -15   3        580.50        643.21        16.58 o                         
  -2 -15   3         65.97         60.41         8.47 o                         
  -1 -15   3         66.52         86.75         8.46 o                         
   0 -15   3        514.87        541.98        17.48 o                         
   1 -15   3        101.84        109.15        13.99 o                         
   2 -15   3          1.34         -0.51         9.51 o                         
 -12 -14   3        164.27        135.38        12.37 o                         
 -11 -14   3        479.97        544.48        18.58 o                         
 -10 -14   3         11.94         16.07         6.56 o                         
  -9 -14   3        111.65         82.53         8.76 o                         
  -8 -14   3         22.13         29.65         6.19 o                         
  -7 -14   3        844.50        855.92        17.54 o                         
  -6 -14   3         10.93         18.40         7.76 o                         
  -5 -14   3        779.95        845.85        22.63 o                         
  -4 -14   3          2.60          2.98         6.79 o                         
  -3 -14   3        160.33        169.10         9.50 o                         
  -2 -14   3        163.42        143.32         9.24 o                         
  -1 -14   3        119.53        132.42         8.59 o                         
   0 -14   3          2.31          0.06         3.47 o                         
   1 -14   3         68.06         64.74         6.85 o                         
   2 -14   3          2.40         -6.34         6.34 o                         
   3 -14   3         13.04          6.76         9.34 o                         
   4 -14   3        117.31        135.41        12.96 o                         
 -13 -13   3          0.30         -9.27         9.27 o                         
 -12 -13   3         13.40         -6.62         9.22 o                         
 -11 -13   3        495.33        508.43        17.81 o                         
 -10 -13   3        498.48        466.03        15.05 o                         
  -9 -13   3        110.26        121.99         8.36 o                         
  -8 -13   3         24.92         20.78         4.99 o                         
  -7 -13   3         10.87          7.93         3.39 o                         
  -6 -13   3         46.61         50.45         7.76 o                         
  -5 -13   3         40.80         38.78         7.21 o                         
  -4 -13   3         80.84         77.38         7.24 o                         
  -3 -13   3        738.78        756.14        18.86 o                         
  -2 -13   3          4.21         -4.08         6.72 o                         
  -1 -13   3        392.15        435.53        13.18 o                         
   0 -13   3          3.90          2.23         7.47 o                         
   1 -13   3        551.94        543.26        11.34 o                         
   2 -13   3        113.33        102.03         8.33 o                         
   3 -13   3        384.94        407.55        15.34 o                         
   4 -13   3        326.13        281.49        14.35 o                         
   5 -13   3          0.41         -7.59         9.76 o                         
 -13 -12   3         89.57         59.33        11.64 o                         
 -12 -12   3        130.33        103.42        11.36 o                         
 -11 -12   3         39.20         25.80         8.68 o                         
 -10 -12   3        381.45        337.19        14.92 o                         
  -9 -12   3        245.25        233.34        11.60 o                         
  -8 -12   3        698.59        698.35        12.18 o                         
  -7 -12   3          2.11         -3.11         3.11 o                         
  -6 -12   3          3.30         -2.58         2.58 o                         
  -5 -12   3          0.65         -3.39         3.39 o                         
  -4 -12   3         10.35         23.19         5.85 o                         
  -3 -12   3        429.12        407.00        11.85 o                         
  -2 -12   3          2.75         13.09         6.39 o                         
  -1 -12   3        709.08        811.12        10.31 o                         
   0 -12   3          5.52         -2.44         2.44 o                         
   1 -12   3          7.56          9.01         4.63 o                         
   2 -12   3       1030.51        955.72        16.95 o                         
   3 -12   3        287.66        262.86        12.16 o                         
   4 -12   3         20.75         26.19         8.07 o                         
   5 -12   3        349.14        394.26        23.34 o                         
   6 -12   3         42.64         33.58        11.45 o                         
 -13 -11   3        120.55        134.36        12.49 o                         
 -12 -11   3         46.38         32.48        10.48 o                         
 -11 -11   3         87.53         68.78        10.11 o                         
 -10 -11   3          7.97         -7.88         8.29 o                         
  -9 -11   3        138.62        128.64         7.42 o                         
  -8 -11   3        301.93        288.86         7.52 o                         
  -7 -11   3        387.04        369.61         8.81 o                         
  -6 -11   3         24.64         11.97         4.92 o                         
  -5 -11   3        571.42        544.74         8.67 o                         
  -4 -11   3         62.42         61.55         2.83 o                         
  -3 -11   3       1382.19       1362.52        19.87 o                         
  -2 -11   3          1.75          0.66         1.54 o                         
  -1 -11   3        113.10        117.79         3.72 o                         
   0 -11   3         19.64         26.27         2.75 o                         
   1 -11   3        361.85        367.70         8.20 o                         
   2 -11   3          0.40         -3.42         3.42 o                         
   3 -11   3        288.05        288.53        15.67 o                         
   4 -11   3          4.17         -6.82         6.82 o                         
   5 -11   3         10.39          1.29         7.63 o                         
   6 -11   3          3.32         -5.09         8.27 o                         
   7 -11   3        109.67        110.77        14.28 o                         
 -13 -10   3        179.21        167.79        13.42 o                         
 -12 -10   3         11.05         -1.07         9.07 o                         
 -11 -10   3        595.50        630.65        16.57 o                         
 -10 -10   3         51.86         34.26         6.64 o                         
  -9 -10   3        892.55        933.10        15.85 o                         
  -8 -10   3         17.82          7.34         2.51 o                         
  -7 -10   3         11.12         -3.18         3.18 o                         
  -6 -10   3        370.23        330.14         7.44 o                         
  -5 -10   3        663.73        611.94         8.01 o                         
  -4 -10   3        325.35        349.01         5.57 o                         
  -3 -10   3        863.58        813.23         8.62 o                         
  -2 -10   3         18.61          8.20         1.85 o                         
  -1 -10   3        489.97        478.18         6.66 o                         
   0 -10   3        145.85        139.02         4.86 o                         
   1 -10   3        398.81        381.02         7.22 o                         
   2 -10   3        249.30        200.85         6.38 o                         
   3 -10   3        114.76        143.08         5.06 o                         
   4 -10   3        327.67        352.89        11.68 o                         
   5 -10   3          6.20         -5.85         5.85 o                         
   6 -10   3          0.90         -7.71         7.71 o                         
   7 -10   3          8.35         -5.07         7.51 o                         
   8 -10   3        259.35        233.07        17.29 o                         
 -14  -9   3        554.69        582.09        22.75 o                         
 -13  -9   3        255.19        226.48        14.38 o                         
 -12  -9   3          9.46          3.87         8.06 o                         
 -11  -9   3        434.04        477.43        14.73 o                         
 -10  -9   3        194.77        168.77         9.32 o                         
  -9  -9   3         72.81         57.77         6.23 o                         
  -8  -9   3         37.67         24.27         4.39 o                         
  -7  -9   3        190.55        160.12         5.45 o                         
  -6  -9   3        399.43        354.86         6.67 o                         
  -5  -9   3        636.10        645.41         9.04 o                         
  -4  -9   3        124.55        104.04         6.04 o                         
  -3  -9   3       1042.06       1021.15        10.27 o                         
  -2  -9   3          0.66          0.35         1.82 o                         
  -1  -9   3         44.68         34.40         2.88 o                         
   0  -9   3       1882.06       1913.78        19.36 o                         
   1  -9   3        688.76        651.09         8.92 o                         
   2  -9   3       2771.47       2713.18        23.27 o                         
   3  -9   3         16.47         28.87         3.74 o                         
   4  -9   3          2.45          6.95         4.75 o                         
   5  -9   3        942.48       1005.62        18.64 o                         
   6  -9   3        150.30        126.69         8.57 o                         
   7  -9   3        177.27        152.58         9.45 o                         
   8  -9   3         35.03         30.79         9.51 o                         
   9  -9   3        112.67        120.34        15.54 o                         
 -14  -8   3        128.02        109.90        13.12 o                         
 -13  -8   3        151.76        175.34        11.52 o                         
 -12  -8   3         33.75         26.75         7.98 o                         
 -11  -8   3        394.26        444.09        14.22 o                         
 -10  -8   3        191.89        193.20        10.92 o                         
  -9  -8   3        467.01        482.37        12.03 o                         
  -8  -8   3        102.93        124.42         5.77 o                         
  -7  -8   3        773.28        687.73        10.08 o                         
  -6  -8   3         58.58         60.64         3.20 o                         
  -5  -8   3       1022.20       1050.04        11.85 o                         
  -4  -8   3          0.97          1.08         1.41 o                         
  -3  -8   3       1644.38       1686.56        16.31 o                         
  -2  -8   3        218.36        191.93         5.44 o                         
  -1  -8   3        143.46        127.64         3.43 o                         
   0  -8   3          9.73         11.71         2.48 o                         
   1  -8   3        928.81        920.70         9.83 o                         
   2  -8   3        125.70        112.42         4.16 o                         
   3  -8   3        102.04        102.94         2.91 o                         
   4  -8   3        827.20        903.51        13.65 o                         
   5  -8   3       1516.23       1558.43        19.65 o                         
   6  -8   3        543.31        497.71        13.51 o                         
   7  -8   3        247.81        251.22        12.37 o                         
   8  -8   3          0.43         -7.19         7.19 o                         
   9  -8   3        182.45        193.38        27.23 o                         
 -14  -7   3         15.18          0.23         9.40 o                         
 -13  -7   3        413.46        485.23        16.87 o                         
 -12  -7   3         21.67         19.41         8.06 o                         
 -11  -7   3        960.64       1057.11        20.88 o                         
 -10  -7   3        135.60        166.03         8.16 o                         
  -9  -7   3       1206.13       1238.72        18.79 o                         
  -8  -7   3        359.11        380.26         9.31 o                         
  -7  -7   3       1278.14       1348.93        15.17 o                         
  -6  -7   3        247.87        285.57         5.24 o                         
  -5  -7   3       1357.00       1314.45        12.77 o                         
  -4  -7   3        265.55        274.18         4.95 o                         
  -3  -7   3       3210.95       3026.12        25.50 o                         
  -2  -7   3          7.96         11.93         2.42 o                         
  -1  -7   3         40.39         23.17         2.29 o                         
   0  -7   3          4.57          4.88         1.58 o                         
   1  -7   3        931.31       1002.82        10.10 o                         
   2  -7   3        681.89        692.92         9.87 o                         
   3  -7   3         25.31         40.01         3.00 o                         
   4  -7   3        165.02        176.61         6.64 o                         
   5  -7   3        108.50        108.37         6.40 o                         
   6  -7   3       1416.01       1360.79        24.44 o                         
   7  -7   3         49.01         32.98         6.92 o                         
   8  -7   3        418.50        428.20        21.87 o                         
   9  -7   3        589.55        644.82        23.87 o                         
  10  -7   3        608.44        627.99        25.78 o                         
 -14  -6   3         26.63          1.31         9.27 o                         
 -13  -6   3        283.62        296.49        13.74 o                         
 -12  -6   3         50.35         40.04         8.48 o                         
 -11  -6   3         11.04         16.56         7.40 o                         
 -10  -6   3         15.16          9.84         5.94 o                         
  -9  -6   3        189.45        171.78         7.93 o                         
  -8  -6   3        765.99        836.66        12.86 o                         
  -7  -6   3        753.13        808.70        11.85 o                         
  -6  -6   3         88.28         64.29         3.45 o                         
  -5  -6   3        966.39        786.55         8.18 o                         
  -4  -6   3         53.38         53.59         2.64 o                         
  -3  -6   3        287.29        237.24         4.22 o                         
  -2  -6   3        322.07        366.72         5.23 o                         
  -1  -6   3       1216.64       1168.39        14.00 o                         
   0  -6   3        843.29        898.07         9.59 o                         
   1  -6   3       1529.40       1552.90        13.90 o                         
   2  -6   3       1628.64       1922.23        17.90 o                         
   3  -6   3       1635.94       1570.21        14.45 o                         
   4  -6   3        637.21        638.54        10.51 o                         
   5  -6   3        130.68        144.58         9.85 o                         
   6  -6   3        833.52        872.89        15.77 o                         
   7  -6   3         28.49         26.28         5.56 o                         
   8  -6   3        220.08        241.55        12.66 o                         
   9  -6   3        193.02        178.46        18.25 o                         
  10  -6   3         20.91          5.81        10.40 o                         
  11  -6   3        383.70        389.40        31.88 o                         
 -14  -5   3          0.60         -9.03         9.03 o                         
 -13  -5   3         98.13         94.81        10.41 o                         
 -12  -5   3         32.56         18.18         8.02 o                         
 -11  -5   3        126.92        112.67         8.79 o                         
 -10  -5   3        175.29        165.69         9.94 o                         
  -9  -5   3        397.44        403.56        11.02 o                         
  -8  -5   3        461.67        504.71         9.92 o                         
  -7  -5   3        537.39        519.42         9.61 o                         
  -6  -5   3        507.37        566.64         8.76 o                         
  -5  -5   3       4843.15       4752.63        35.85 o                         
  -4  -5   3        717.88        925.29         8.71 o                         
  -3  -5   3       3813.15       3841.47        29.62 o                         
  -2  -5   3         82.82        166.18         3.41 o                         
  -1  -5   3        896.45        797.09         8.54 o                         
   0  -5   3         97.00        124.47         4.26 o                         
   1  -5   3       7502.14       7720.05        58.66 o                         
   2  -5   3        394.43        337.81         5.04 o                         
   3  -5   3       1043.02       1020.05        13.68 o                         
   4  -5   3       1309.98       1389.29        15.40 o                         
   5  -5   3          0.90          7.34         3.71 o                         
   6  -5   3         12.27          8.50         4.64 o                         
   7  -5   3       1018.12       1097.99        17.09 o                         
   8  -5   3        374.27        358.82        16.12 o                         
   9  -5   3         63.64         57.76        10.97 o                         
  10  -5   3         14.45         34.07        10.07 o                         
  11  -5   3         22.79         12.34        11.67 o                         
 -13  -4   3        144.29        158.44        10.53 o                         
 -12  -4   3         63.35         48.03         7.56 o                         
 -11  -4   3        825.59        854.00        17.79 o                         
 -10  -4   3       1609.79       1693.49        24.61 o                         
  -9  -4   3        167.57        147.19         8.59 o                         
  -8  -4   3        125.23         67.38         5.34 o                         
  -7  -4   3        133.07        105.49         4.72 o                         
  -6  -4   3         60.77         57.37         3.57 o                         
  -5  -4   3        981.49        868.26         9.74 o                         
  -4  -4   3          8.90         18.85         1.80 o                         
  -3  -4   3          3.71         35.26         1.89 o                         
  -2  -4   3       1057.94        908.83         8.10 o                         
  -1  -4   3       1058.06       1310.69        10.64 o                         
   0  -4   3       1563.99       1548.55        12.65 o                         
   1  -4   3       3487.02       2969.94        22.58 o                         
   2  -4   3       4960.93       5367.34        42.02 o                         
   3  -4   3       1507.67       1221.39        15.93 o                         
   4  -4   3        291.37        385.82         8.87 o                         
   5  -4   3       1584.97       1577.66        17.37 o                         
   6  -4   3        932.03        983.81        14.17 o                         
   7  -4   3        338.77        368.32        10.40 o                         
   8  -4   3        278.19        245.21        11.60 o                         
   9  -4   3        281.88        203.21        13.51 o                         
  10  -4   3          6.92         36.89        12.79 o                         
  11  -4   3          3.28         -3.56        11.05 o                         
  12  -4   3          1.11          5.62        10.10 o                         
 -13  -3   3         34.75         26.81        10.26 o                         
 -12  -3   3         28.96         19.42         7.36 o                         
 -11  -3   3          9.25          4.95         6.88 o                         
 -10  -3   3       1215.66       1226.64        16.22 o                         
  -9  -3   3         65.26         61.26         3.98 o                         
  -8  -3   3        189.92        164.55         4.48 o                         
  -7  -3   3         10.17         11.92         2.09 o                         
  -6  -3   3          7.52         24.08         3.18 o                         
  -5  -3   3         91.32        177.16         4.51 o                         
  -4  -3   3       1944.34       2062.86        17.84 o                         
  -3  -3   3       1368.87       1190.68        10.00 o                         
  -2  -3   3        106.02        156.76         3.07 o                         
  -1  -3   3       3022.92       3611.37        26.33 o                         
   0  -3   3        171.26        304.94         4.10 o                         
   1  -3   3        307.42        254.70         3.44 o                         
   2  -3   3       3654.47       3645.63        29.25 o                         
   3  -3   3        243.38        115.80         6.12 o                         
   4  -3   3       2743.23       2732.20        24.27 o                         
   5  -3   3        604.70        508.88         7.98 o                         
   6  -3   3        555.52        620.47        10.14 o                         
   7  -3   3        576.13        597.26        11.22 o                         
   8  -3   3        408.52        419.99        10.27 o                         
   9  -3   3       1671.93       1779.68        28.49 o                         
  10  -3   3       3316.58       3563.75        62.77 o                         
  11  -3   3       1182.72       1327.33        46.72 o                         
  12  -3   3          5.44          2.18        17.63 o                         
 -13  -2   3          0.53          0.01        10.74 o                         
 -12  -2   3          9.31          3.95         9.55 o                         
 -11  -2   3         10.50          8.07         6.10 o                         
 -10  -2   3        172.69        173.69         7.58 o                         
  -9  -2   3         26.21         14.58         4.54 o                         
  -8  -2   3        775.97        815.19        13.02 o                         
  -7  -2   3        339.59        301.78         6.45 o                         
  -6  -2   3        753.15        741.82         8.70 o                         
  -5  -2   3        524.93        438.82         6.51 o                         
  -4  -2   3          5.37          5.14         1.79 o                         
  -3  -2   3       2762.20       2935.59        20.31 o                         
  -2  -2   3       4049.25       4703.47        32.18 o                         
  -1  -2   3       9208.82       8728.51        57.33 o                         
   0  -2   3       9075.60       9253.95        67.32 o                         
   1  -2   3          1.48          6.61         1.52 o                         
   2  -2   3       8119.48       9349.47        77.53 o                         
   3  -2   3        845.76        811.50         8.85 o                         
   4  -2   3         79.88         63.27         2.48 o                         
   5  -2   3       3362.11       3235.04        26.70 o                         
   6  -2   3        422.21        488.31         7.13 o                         
   7  -2   3       1618.23       1836.84        29.38 o                         
   8  -2   3        681.72        767.60        12.94 o                         
   9  -2   3        700.31        694.51        14.51 o                         
  10  -2   3        858.90        925.39        18.54 o                         
  11  -2   3        116.48        107.03        12.74 o                         
  12  -2   3          0.52          0.79        11.39 o                         
  13  -2   3          2.97         -7.17        12.85 o                         
 -13  -1   3        901.31        967.97        27.09 o                         
 -12  -1   3         19.20         -4.95        10.88 o                         
 -11  -1   3       1053.02       1103.43        21.18 o                         
 -10  -1   3        242.53        221.86         9.53 o                         
  -9  -1   3        122.53         91.05         5.41 o                         
  -8  -1   3          0.99         -3.96         3.96 o                         
  -7  -1   3        182.94        164.93         6.66 o                         
  -6  -1   3          9.01         -1.09         2.31 o                         
  -5  -1   3        442.03        358.73         5.62 o                         
  -4  -1   3        959.24        973.82         9.29 o                         
  -3  -1   3       4357.02       4406.88        32.02 o                         
  -2  -1   3       3064.19       3877.92        27.21 o                         
  -1  -1   3      76831.60      76250.12       527.58 o                         
   0  -1   3          4.04         24.60         1.52 o                         
   1  -1   3       1354.38       1177.08         9.26 o                         
   2  -1   3         43.83         70.72         4.02 o                         
   3  -1   3       9154.94       8877.70        70.35 o                         
   4  -1   3         18.87         23.24         1.97 o                         
   5  -1   3      12959.87      15041.25       119.65 o                         
   6  -1   3         65.12         53.14         2.93 o                         
   7  -1   3        147.92        139.52         4.61 o                         
   8  -1   3        301.37        340.44         8.47 o                         
   9  -1   3        862.16        850.01        19.71 o                         
  10  -1   3        166.79        130.30         7.81 o                         
  11  -1   3         12.50         20.53         6.81 o                         
  12  -1   3        389.22        469.20        18.70 o                         
  13  -1   3         77.82         78.64        20.53 o                         
 -12   0   3        332.54        304.07        16.44 o                         
 -11   0   3        852.83        911.47        22.76 o                         
 -10   0   3        188.01        184.97         8.91 o                         
  -9   0   3        503.81        534.40        10.91 o                         
  -8   0   3         40.53         36.88         5.03 o                         
  -7   0   3        338.19        272.60         8.39 o                         
  -6   0   3        280.64        204.14         5.91 o                         
  -5   0   3        223.70        166.42         4.29 o                         
  -4   0   3        450.43        524.69         8.42 o                         
  -3   0   3          1.54         23.51         1.95 o                         
  -2   0   3       3025.79       3499.78        28.11 o                         
  -1   0   3      53515.57      52451.88       364.69 o                         
   0   0   3      19696.53      18592.15       130.44 o                         
   1   0   3         10.79         71.15         1.91 o                         
   2   0   3         97.54        140.42         4.53 o                         
   3   0   3       5581.52       5234.66        42.41 o                         
   4   0   3         15.51         11.21         1.94 o                         
   5   0   3       3115.28       2956.66        24.28 o                         
   6   0   3        547.04        606.61         7.79 o                         
   7   0   3         61.07         51.95         3.06 o                         
   8   0   3        675.09        775.45        10.92 o                         
   9   0   3       1310.59       1254.11        17.83 o                         
  10   0   3          4.79          2.48         4.82 o                         
  11   0   3        644.98        668.21        16.77 o                         
  12   0   3         39.60         46.00         8.16 o                         
  13   0   3        189.76        208.88        13.97 o                         
  14   0   3        198.60        215.69        18.07 o                         
 -12   1   3        728.50        819.73        48.24 o                         
 -11   1   3        192.84        174.63        11.99 o                         
 -10   1   3        264.30        293.01        18.73 o                         
  -9   1   3        297.50        290.39         9.36 o                         
  -8   1   3        221.61        221.74         7.59 o                         
  -7   1   3        260.10        191.76         6.83 o                         
  -6   1   3          4.97          2.92         2.73 o                         
  -5   1   3        464.40        408.93         6.88 o                         
  -4   1   3         99.76         98.65         3.44 o                         
  -3   1   3       4443.93       4359.91        47.70 o                         
  -2   1   3       2209.22       2475.98        20.72 o                         
  -1   1   3       3781.56       3868.75        29.18 o                         
   0   1   3       9265.32      10617.17        73.52 o                         
   1   1   3        362.23        602.25         5.88 o                         
   2   1   3       1501.20       1230.11        11.30 o                         
   3   1   3       5640.59       5351.93        41.34 o                         
   4   1   3       2604.13       2540.20        20.09 o                         
   5   1   3       5204.27       5293.42        38.04 o                         
   6   1   3        217.60        217.81         4.32 o                         
   7   1   3       2459.22       2377.22        22.44 o                         
   8   1   3         68.54         84.10         3.86 o                         
   9   1   3        618.21        624.11        10.89 o                         
  10   1   3        238.90        241.72         7.70 o                         
  11   1   3        154.90        149.15         6.82 o                         
  12   1   3        192.81        184.03        10.44 o                         
  13   1   3        586.70        637.69        21.79 o                         
  14   1   3          2.10         19.35        13.11 o                         
 -12   2   3         86.39         86.74        18.43 o                         
 -11   2   3        355.97        436.59        30.79 o                         
 -10   2   3          2.87         -8.22         8.22 o                         
  -9   2   3         12.29          0.55         7.49 o                         
  -8   2   3        108.67        113.84         6.98 o                         
  -7   2   3        132.18        115.63         5.42 o                         
  -6   2   3        313.04        308.68         6.91 o                         
  -5   2   3        822.23        723.86         8.53 o                         
  -4   2   3          8.20         12.92         2.17 o                         
  -3   2   3        884.59        785.47         8.54 o                         
  -2   2   3       1315.49       1136.02        11.55 o                         
  -1   2   3        554.11        807.55         8.56 o                         
   0   2   3         21.18         69.32         3.25 o                         
   1   2   3      10241.19       9478.22        75.80 o                         
   2   2   3        691.62        877.57         8.06 o                         
   3   2   3       5916.53       5472.49        44.54 o                         
   4   2   3       3444.78       3396.72        25.92 o                         
   5   2   3        960.79        878.00         8.51 o                         
   6   2   3       2186.50       2658.40        20.72 o                         
   7   2   3        326.80        314.06         5.26 o                         
   8   2   3       3729.65       3854.90        31.81 o                         
   9   2   3         45.55         40.78         4.11 o                         
  10   2   3       1087.73       1003.56        14.14 o                         
  11   2   3         59.51         48.46         5.02 o                         
  12   2   3         32.72         24.60         6.94 o                         
  13   2   3        199.93        180.91        10.88 o                         
  14   2   3        110.29        119.16        14.59 o                         
 -11   3   3          1.50         17.70        12.99 o                         
 -10   3   3         18.15          5.85         7.63 o                         
  -9   3   3        120.93        109.86        10.12 o                         
  -8   3   3         10.68         -4.42         4.42 o                         
  -7   3   3        109.31         93.88         5.05 o                         
  -6   3   3        169.96        175.50         6.40 o                         
  -5   3   3       5153.73       5305.89        55.98 o                         
  -4   3   3        389.82        483.49         6.86 o                         
  -3   3   3       3182.04       3036.55        25.24 o                         
  -2   3   3        121.98         63.28         4.18 o                         
  -1   3   3          8.46         48.41         3.05 o                         
   0   3   3         27.40         19.09         1.96 o                         
   1   3   3         46.80         11.64         1.71 o                         
   2   3   3        214.15        192.11         3.24 o                         
   3   3   3       7379.38       6998.98        53.53 o                         
   4   3   3        103.58         88.63         3.31 o                         
   5   3   3       1137.06        969.59         9.62 o                         
   6   3   3         12.08         23.02         2.11 o                         
   7   3   3       1435.15       1517.85        14.11 o                         
   8   3   3        322.56        337.92         6.04 o                         
   9   3   3        458.92        443.36         8.30 o                         
  10   3   3        848.92        908.92        13.34 o                         
  11   3   3          6.05         -4.26         4.26 o                         
  12   3   3        176.73        154.91         8.39 o                         
  13   3   3         26.83         21.87         6.94 o                         
  14   3   3        187.99        165.82        20.16 o                         
  15   3   3        128.54        146.27        16.20 o                         
 -11   4   3        213.69        247.38        39.86 o                         
 -10   4   3          2.80         -8.59        13.74 o                         
  -9   4   3         84.79         73.13        11.09 o                         
  -8   4   3         11.95          0.20         6.18 o                         
  -7   4   3        590.44        580.01        11.60 o                         
  -6   4   3        223.24        185.45         5.60 o                         
  -5   4   3       1284.85       1253.24        14.13 o                         
  -4   4   3        383.07        477.59         7.44 o                         
  -3   4   3       1925.92       1979.33        22.85 o                         
  -2   4   3       1306.65       1265.53        14.58 o                         
  -1   4   3       7292.13       7435.99        62.51 o                         
   0   4   3        127.92        128.22         4.99 o                         
   1   4   3         30.84         10.39         1.80 o                         
   2   4   3       1205.03       1668.09        15.85 o                         
   3   4   3       5320.88       5007.42        40.58 o                         
   4   4   3       1202.61       1158.86        10.63 o                         
   5   4   3       4586.98       4434.12        35.27 o                         
   6   4   3        275.16        301.66         5.28 o                         
   7   4   3        371.29        445.45         6.50 o                         
   8   4   3        811.93        789.56         8.94 o                         
   9   4   3        198.73        173.99         5.69 o                         
  10   4   3        409.69        450.94         8.90 o                         
  11   4   3       1113.44       1175.91        16.32 o                         
  12   4   3        127.92        114.01         7.76 o                         
  13   4   3        108.34        113.41         8.35 o                         
  14   4   3        252.81        204.95        11.37 o                         
  15   4   3         86.05         67.95        13.76 o                         
 -10   5   3          1.00         -4.21        12.71 o                         
  -9   5   3        128.95        115.54        13.78 o                         
  -8   5   3        131.48        110.16        14.62 o                         
  -7   5   3        703.68        610.27        17.04 o                         
  -6   5   3       1521.78       1527.65        20.30 o                         
  -5   5   3       1005.40       1007.25        12.91 o                         
  -4   5   3        143.93        129.30         5.76 o                         
  -3   5   3       1056.59       1020.81        13.41 o                         
  -2   5   3       5351.09       5456.48        47.30 o                         
  -1   5   3        496.04        501.09         6.32 o                         
   0   5   3        853.20        785.65         9.69 o                         
   1   5   3       3099.32       2896.34        27.78 o                         
   2   5   3         59.17         47.44         3.31 o                         
   3   5   3      12591.13      12695.12       100.18 o                         
   4   5   3        517.84        479.24         5.64 o                         
   5   5   3         70.48         54.10         2.80 o                         
   6   5   3       3049.46       3371.61        27.88 o                         
   7   5   3        440.61        383.43         5.97 o                         
   8   5   3         29.82         29.09         2.76 o                         
   9   5   3        108.53         62.26         4.24 o                         
  10   5   3          3.94          8.52         4.14 o                         
  11   5   3       1029.60       1045.38        15.93 o                         
  12   5   3        776.24        772.87        17.24 o                         
  13   5   3         91.58         70.96         8.72 o                         
  14   5   3         13.87         -1.97         7.65 o                         
  15   5   3        154.37        178.48        13.25 o                         
 -10   6   3        395.07        310.37        19.70 o                         
  -9   6   3        369.16        402.73        21.80 o                         
  -8   6   3        283.67        265.25        16.01 o                         
  -7   6   3          0.84         -6.75         9.40 o                         
  -6   6   3        304.07        325.78        10.73 o                         
  -5   6   3        685.62        691.23        15.14 o                         
  -4   6   3       1796.20       1779.87        24.66 o                         
  -3   6   3       1109.84       1013.31        14.36 o                         
  -2   6   3        450.76        498.11         6.93 o                         
  -1   6   3       1316.50       1428.29        13.69 o                         
   0   6   3       2527.70       2992.70        26.47 o                         
   1   6   3        208.47        265.82         6.53 o                         
   2   6   3          5.04          7.41         1.57 o                         
   3   6   3       5035.44       4424.30        43.85 o                         
   4   6   3       1248.12       1418.17        13.39 o                         
   5   6   3       2335.89       2844.98        24.85 o                         
   6   6   3       1130.88       1089.28        11.60 o                         
   7   6   3       1170.24       1328.99        12.76 o                         
   8   6   3        344.03        381.78         6.47 o                         
   9   6   3        593.94        576.28         9.08 o                         
  10   6   3       1744.64       1848.47        20.67 o                         
  11   6   3        612.47        610.93        10.99 o                         
  12   6   3        115.52        107.10         8.50 o                         
  13   6   3          5.56         -7.29         7.29 o                         
  14   6   3          3.67          1.26         8.08 o                         
  15   6   3         95.42        109.31        10.63 o                         
  -9   7   3        571.90        575.24        24.76 o                         
  -8   7   3        721.10        812.15        41.87 o                         
  -7   7   3          3.60          4.14         9.09 o                         
  -6   7   3        597.16        603.22        17.34 o                         
  -5   7   3         40.27         49.80         6.23 o                         
  -4   7   3          0.43         15.35         5.52 o                         
  -3   7   3        160.89        155.71         5.45 o                         
  -2   7   3        531.99        548.08         8.03 o                         
  -1   7   3        154.90        267.01         5.19 o                         
   0   7   3         84.64         59.02         3.94 o                         
   1   7   3        685.32        717.73         9.01 o                         
   2   7   3          5.04          8.52         1.79 o                         
   3   7   3          7.21         52.76         2.47 o                         
   4   7   3        545.87        508.23         6.05 o                         
   5   7   3        558.79        395.02         6.42 o                         
   6   7   3         56.48         76.03         3.08 o                         
   7   7   3          0.89          4.35         2.36 o                         
   8   7   3        111.96         97.67         4.06 o                         
   9   7   3         96.31         87.56         4.29 o                         
  10   7   3        932.79        996.38        13.73 o                         
  11   7   3        442.83        463.28         9.88 o                         
  12   7   3        510.85        533.21        14.87 o                         
  13   7   3          2.54          1.10         6.52 o                         
  14   7   3         19.01         17.96         7.92 o                         
  15   7   3        249.90        268.57        13.64 o                         
  -8   8   3         16.68         20.47        11.63 o                         
  -7   8   3         52.81         66.66        11.50 o                         
  -6   8   3          1.33         -8.33         8.33 o                         
  -5   8   3        189.32        174.67         7.80 o                         
  -4   8   3        217.06        229.16         8.81 o                         
  -3   8   3         69.81         57.17         4.01 o                         
  -2   8   3        157.03        135.02         5.03 o                         
  -1   8   3       2835.02       3149.38        28.34 o                         
   0   8   3       1331.94       1342.22        15.66 o                         
   1   8   3       2586.79       2677.52        24.32 o                         
   2   8   3        603.83        798.11         8.53 o                         
   3   8   3       5017.69       5044.17        45.48 o                         
   4   8   3        161.26        163.21         3.37 o                         
   5   8   3       1412.03       1367.92        13.57 o                         
   6   8   3         96.92         86.56         3.90 o                         
   7   8   3       1381.95       1301.43        14.32 o                         
   8   8   3         33.82         37.39         3.17 o                         
   9   8   3         20.36          7.50         3.41 o                         
  10   8   3       1314.76       1375.09        16.05 o                         
  11   8   3        239.92        223.53         7.53 o                         
  12   8   3        316.68        367.04        12.67 o                         
  13   8   3       1077.70       1217.84        23.35 o                         
  14   8   3         48.58         23.22         8.72 o                         
  15   8   3        620.04        664.87        19.60 o                         
  -8   9   3         19.49          7.39        12.03 o                         
  -7   9   3         18.92          7.82        10.77 o                         
  -6   9   3         56.17         48.03         8.63 o                         
  -5   9   3       2750.15       2828.58        42.23 o                         
  -4   9   3        116.45         96.98         7.18 o                         
  -3   9   3       1206.20       1297.73        16.15 o                         
  -2   9   3       1069.53       1084.06        13.96 o                         
  -1   9   3         23.45         22.29         3.12 o                         
   0   9   3        172.16        140.00         5.33 o                         
   1   9   3        208.26        171.85         4.16 o                         
   2   9   3        272.64        311.73         4.61 o                         
   3   9   3       1331.03       1271.85        14.70 o                         
   4   9   3        437.42        425.72         9.41 o                         
   5   9   3       2005.49       2023.51        17.82 o                         
   6   9   3       1036.63       1029.06        11.31 o                         
   7   9   3         45.25         37.24         3.47 o                         
   8   9   3        331.30        391.85         7.37 o                         
   9   9   3        724.95        790.11        11.79 o                         
  10   9   3        211.11        217.89         7.18 o                         
  11   9   3          1.47         -3.67         3.67 o                         
  12   9   3        442.46        428.49        13.97 o                         
  13   9   3        638.28        662.27        17.27 o                         
  14   9   3          1.46          0.16         7.71 o                         
  15   9   3          0.50          6.87        11.05 o                         
  -7  10   3         49.40         44.81        12.92 o                         
  -6  10   3          6.14         10.81        12.22 o                         
  -5  10   3         16.75         42.24        10.29 o                         
  -4  10   3        366.05        375.05        14.21 o                         
  -3  10   3         62.28         71.61         4.95 o                         
  -2  10   3        490.55        464.35         9.00 o                         
  -1  10   3        344.71        375.13         8.67 o                         
   0  10   3         61.64         63.44         3.94 o                         
   1  10   3         80.24         54.84         3.24 o                         
   2  10   3       1424.56       1386.60        12.86 o                         
   3  10   3        829.59        763.92        16.54 o                         
   4  10   3        754.38        772.80        15.11 o                         
   5  10   3         15.90          7.87         4.61 o                         
   6  10   3        976.98        992.70        10.22 o                         
   7  10   3         76.14         81.09         3.49 o                         
   8  10   3        624.07        606.55        10.18 o                         
   9  10   3         87.68         71.95         4.70 o                         
  10  10   3         71.99         58.33         4.90 o                         
  11  10   3         56.31         56.87         5.42 o                         
  12  10   3         14.67         12.06         6.97 o                         
  13  10   3          0.59         -7.06         7.06 o                         
  14  10   3         65.34         56.81        10.52 o                         
  15  10   3        434.26        423.99        19.99 o                         
  -6  11   3        193.37        190.43        15.57 o                         
  -5  11   3        226.60        260.28        33.26 o                         
  -4  11   3        129.67        123.71        11.53 o                         
  -3  11   3         77.76         73.18         9.33 o                         
  -2  11   3       1202.30       1169.31        16.83 o                         
  -1  11   3        111.78         95.17         5.55 o                         
   0  11   3         34.73         11.43         3.05 o                         
   1  11   3          6.37         -2.32         2.32 o                         
   2  11   3        568.81        513.97         8.60 o                         
   3  11   3        312.38        296.71        11.97 o                         
   4  11   3         18.97         -1.16         6.02 o                         
   5  11   3        540.64        508.48        13.38 o                         
   6  11   3        174.64        197.68         8.03 o                         
   7  11   3       5747.72       5865.71        47.60 o                         
   8  11   3       3817.67       3716.99        42.86 o                         
   9  11   3         93.57         76.10         5.42 o                         
  10  11   3        146.54        111.64         5.50 o                         
  11  11   3        352.45        330.43        10.71 o                         
  12  11   3        371.97        422.95        13.63 o                         
  13  11   3        429.46        509.74        18.67 o                         
  14  11   3          7.40          3.55         9.53 o                         
  15  11   3        460.60        505.32        24.61 o                         
  -5  12   3        133.21        147.29        13.55 o                         
  -4  12   3        117.26        146.20        15.86 o                         
  -3  12   3       1530.96       1677.80        34.42 o                         
  -2  12   3        197.99        177.00         9.31 o                         
  -1  12   3        368.03        368.92        10.50 o                         
   0  12   3        108.93        108.25         4.77 o                         
   1  12   3         80.81         94.77         4.06 o                         
   2  12   3        292.63        332.37        14.47 o                         
   3  12   3       2319.36       2287.59        32.04 o                         
   4  12   3        697.52        653.16        16.72 o                         
   5  12   3          4.56         -6.18         6.18 o                         
   6  12   3         43.38         39.62         8.11 o                         
   7  12   3        980.26        989.71        12.00 o                         
   8  12   3        931.49        953.67        11.06 o                         
   9  12   3        115.10        102.87         5.03 o                         
  10  12   3        123.20        123.82         7.07 o                         
  11  12   3          0.51         -5.98         5.98 o                         
  12  12   3         25.92         26.04         8.70 o                         
  13  12   3        388.64        416.45        17.31 o                         
  14  12   3        515.17        562.75        20.61 o                         
  15  12   3          3.02          0.18        10.72 o                         
  -4  13   3        175.56        169.82        12.35 o                         
  -3  13   3        693.10        830.38        21.62 o                         
  -2  13   3        420.98        475.06        16.76 o                         
  -1  13   3          1.15         -4.95         4.95 o                         
   0  13   3          3.59          5.34         5.03 o                         
   1  13   3         71.06         82.05         4.30 o                         
   2  13   3          0.81         -4.69         5.43 o                         
   3  13   3       2685.70       2662.53        46.61 o                         
   4  13   3        351.74        300.79        11.95 o                         
   5  13   3       1255.90       1221.57        22.45 o                         
   6  13   3         72.55         61.66         7.02 o                         
   7  13   3        101.17        115.10         7.55 o                         
   8  13   3          4.00         14.25         4.32 o                         
   9  13   3          3.06         -3.50         3.50 o                         
  10  13   3          8.12         -3.83         5.54 o                         
  11  13   3         41.19         32.34         6.94 o                         
  12  13   3         23.39         12.27         7.98 o                         
  13  13   3        261.69        250.63        13.73 o                         
  14  13   3         38.61         11.53        11.14 o                         
  -3  14   3          0.41          1.59         9.08 o                         
  -2  14   3         98.27         83.13         9.42 o                         
  -1  14   3         17.16         31.37         7.75 o                         
   0  14   3        196.32        194.77         8.61 o                         
   1  14   3        120.39        101.57         9.46 o                         
   2  14   3         66.16         51.67         7.46 o                         
   3  14   3        509.26        496.64        14.59 o                         
   4  14   3         34.57         52.40         7.60 o                         
   5  14   3       1024.50        984.82        18.41 o                         
   6  14   3        197.92        201.51         9.67 o                         
   7  14   3        368.86        389.00        13.10 o                         
   8  14   3          7.95          4.67         6.42 o                         
   9  14   3          6.12         13.88         6.14 o                         
  10  14   3         17.34         12.63         5.92 o                         
  11  14   3         75.44         93.86         8.04 o                         
  12  14   3         33.96         32.35         8.39 o                         
  13  14   3        410.74        474.84        30.87 o                         
  14  14   3         10.90          0.07         9.83 o                         
  -2  15   3        245.00        227.94        17.98 o                         
  -1  15   3        231.89        191.60        16.58 o                         
   0  15   3         99.75        108.35        13.59 o                         
   1  15   3        337.92        366.58        15.73 o                         
   2  15   3        265.27        253.12        16.63 o                         
   3  15   3        230.41        232.71        12.99 o                         
   4  15   3          3.27          2.06         6.82 o                         
   5  15   3        201.03        188.91         9.44 o                         
   6  15   3         15.14          2.96         6.36 o                         
   7  15   3        135.32        132.34         8.72 o                         
   8  15   3        242.79        225.82        10.62 o                         
   9  15   3        195.78        228.50        13.06 o                         
  10  15   3         10.61         -0.64         8.90 o                         
  11  15   3          2.57         -3.56         5.29 o                         
  12  15   3         47.62         56.42        13.44 o                         
  13  15   3        170.71        201.02        13.56 o                         
   0  16   3          0.96         -2.31        14.31 o                         
   1  16   3         18.57         24.39        12.53 o                         
   2  16   3          2.81          1.53         8.10 o                         
   3  16   3        424.29        449.52        15.59 o                         
   4  16   3          1.53          0.09         6.32 o                         
   5  16   3        341.34        364.13        12.52 o                         
   6  16   3        208.78        214.77         9.73 o                         
   7  16   3         42.62         20.85         7.41 o                         
   8  16   3        391.75        360.29        13.83 o                         
   9  16   3         13.08         20.59         7.94 o                         
  10  16   3        354.43        381.01        14.25 o                         
  11  16   3        265.84        256.19        18.64 o                         
  12  16   3          1.36          7.64        13.65 o                         
   2  17   3          0.37         13.65         9.53 o                         
   3  17   3         92.93         95.22        11.57 o                         
   4  17   3        117.19        106.83         8.27 o                         
   5  17   3        162.29        145.29         8.87 o                         
   6  17   3         17.53         13.62         6.84 o                         
   7  17   3         45.88         53.04         7.66 o                         
   8  17   3         16.07         13.45         7.78 o                         
   9  17   3        112.78        103.55         9.46 o                         
  10  17   3         18.73         18.34         9.77 o                         
  11  17   3        148.07        175.67        17.59 o                         
   4  18   3         76.29         83.63         8.52 o                         
   5  18   3         16.57         35.75         7.50 o                         
   6  18   3          4.74         17.26         7.24 o                         
   7  18   3        223.29        209.95        10.75 o                         
   8  18   3        266.94        287.41        12.47 o                         
   9  18   3        465.32        565.37        16.41 o                         
  -8 -17   4        278.53        270.92        16.64 o                         
  -7 -17   4         31.81         37.75        10.89 o                         
  -6 -17   4         22.18         24.19         9.17 o                         
  -5 -17   4          3.74         12.69        10.16 o                         
  -4 -17   4        438.38        489.99        19.22 o                         
  -3 -17   4         10.46         22.98        10.28 o                         
  -2 -17   4        269.08        304.32        15.78 o                         
 -10 -16   4        159.94        150.63        15.83 o                         
  -9 -16   4        303.11        253.24        15.76 o                         
  -8 -16   4        564.19        584.73        23.83 o                         
  -7 -16   4        214.65        242.56        12.82 o                         
  -6 -16   4          2.56          8.12         8.35 o                         
  -5 -16   4        103.03         87.95         9.21 o                         
  -4 -16   4         18.32         25.62         7.79 o                         
  -3 -16   4          3.51          6.39         7.46 o                         
  -2 -16   4        235.75        250.78        11.32 o                         
  -1 -16   4         43.19         42.11        10.14 o                         
   0 -16   4         74.93         92.18        13.23 o                         
 -11 -15   4         46.63         26.68         8.46 o                         
 -10 -15   4          8.54          8.70         7.94 o                         
  -9 -15   4         68.71         70.55         6.84 o                         
  -8 -15   4          6.21          4.75         8.72 o                         
  -7 -15   4        154.88        173.76        16.43 o                         
  -6 -15   4         76.82         63.65         8.67 o                         
  -5 -15   4        452.57        486.17        15.71 o                         
  -4 -15   4         63.42         51.39         8.01 o                         
  -3 -15   4        552.60        545.53        15.86 o                         
  -2 -15   4        119.93        128.66         8.69 o                         
  -1 -15   4         15.30         15.88         7.50 o                         
   0 -15   4         33.32         36.74         8.42 o                         
   1 -15   4          9.49          5.23        11.65 o                         
   2 -15   4        112.64        119.99        15.02 o                         
 -12 -14   4        133.12        126.95        11.02 o                         
 -11 -14   4         97.19         77.01         9.49 o                         
 -10 -14   4         76.74         64.04         7.82 o                         
  -9 -14   4          5.26         -0.37         5.88 o                         
  -8 -14   4          1.82         -4.35         5.76 o                         
  -7 -14   4        111.70        110.84         6.24 o                         
  -6 -14   4         27.90         20.57         7.82 o                         
  -5 -14   4          1.49         12.49         7.34 o                         
  -4 -14   4         53.22         48.06         7.79 o                         
  -3 -14   4       2060.36       2069.78        32.71 o                         
  -2 -14   4        681.77        679.82        16.45 o                         
  -1 -14   4        107.39         94.68         8.36 o                         
   0 -14   4          0.96         -4.82         4.82 o                         
   1 -14   4        154.03        151.41         9.83 o                         
   2 -14   4          1.36         -6.37         6.37 o                         
   3 -14   4        239.66        214.38        11.90 o                         
   4 -14   4        135.15        153.76        11.72 o                         
 -12 -13   4        384.66        436.39        18.89 o                         
 -11 -13   4        155.88        127.85        11.49 o                         
 -10 -13   4        396.59        395.00        13.67 o                         
  -9 -13   4         40.39         40.78         6.75 o                         
  -8 -13   4         69.52         59.82         5.70 o                         
  -7 -13   4         55.12         35.68         5.01 o                         
  -6 -13   4         23.11         19.01         5.57 o                         
  -5 -13   4          0.37         -3.05         3.05 o                         
  -4 -13   4         16.68         13.19         6.54 o                         
  -3 -13   4          1.75         10.61         6.26 o                         
  -2 -13   4        791.74        815.47        16.70 o                         
  -1 -13   4       1167.55       1179.56        22.35 o                         
   0 -13   4        284.22        277.88         9.02 o                         
   1 -13   4         16.50          3.85         4.81 o                         
   2 -13   4         47.80         39.86         7.51 o                         
   3 -13   4        136.56        143.16        10.27 o                         
   4 -13   4        369.55        339.70        22.20 o                         
   5 -13   4         87.09         76.21        13.33 o                         
 -13 -12   4         45.09         24.25        10.60 o                         
 -12 -12   4        242.32        226.60        14.15 o                         
 -11 -12   4        348.69        381.27        16.48 o                         
 -10 -12   4        326.87        333.09        15.38 o                         
  -9 -12   4         14.44         -3.84         6.69 o                         
  -8 -12   4        131.03        106.49         6.76 o                         
  -7 -12   4        131.27        122.51         5.49 o                         
  -6 -12   4         29.29         21.89         3.49 o                         
  -5 -12   4          6.87          0.82         2.49 o                         
  -4 -12   4       1468.93       1522.72        14.48 o                         
  -3 -12   4          6.01          3.86         2.29 o                         
  -2 -12   4        183.48        205.44         4.15 o                         
  -1 -12   4        100.18         84.95         3.53 o                         
   0 -12   4        779.24        835.20        11.05 o                         
   1 -12   4        118.28         93.87         5.99 o                         
   2 -12   4          5.99         -2.10         6.67 o                         
   3 -12   4         95.12         89.61         9.04 o                         
   4 -12   4        162.11        148.42        10.30 o                         
   5 -12   4         69.45         85.72        10.00 o                         
   6 -12   4        172.96        210.38        15.33 o                         
 -13 -11   4          7.26        -10.31        10.31 o                         
 -12 -11   4         93.02         84.10        11.82 o                         
 -11 -11   4         51.83         24.78         9.59 o                         
 -10 -11   4        164.35        158.58        11.23 o                         
  -9 -11   4        273.27        258.64        10.68 o                         
  -8 -11   4        219.76        214.62         8.16 o                         
  -7 -11   4        107.82         83.28         4.43 o                         
  -6 -11   4          0.49         -4.40         4.40 o                         
  -5 -11   4        344.53        308.33         8.11 o                         
  -4 -11   4        813.27        763.85         9.80 o                         
  -3 -11   4       1279.54       1241.51        12.40 o                         
  -2 -11   4        627.54        605.50         7.77 o                         
  -1 -11   4        334.15        348.72         6.12 o                         
   0 -11   4        401.96        361.22         6.56 o                         
   1 -11   4         31.92         29.34         4.16 o                         
   2 -11   4        158.46        157.00         6.08 o                         
   3 -11   4        647.87        663.48        14.68 o                         
   4 -11   4        135.36        130.07        10.05 o                         
   5 -11   4        203.47        181.11        11.44 o                         
   6 -11   4         12.01         -0.26         8.62 o                         
   7 -11   4        111.60         91.37        13.64 o                         
 -13 -10   4        265.75        260.86        15.97 o                         
 -12 -10   4        323.93        355.60        17.07 o                         
 -11 -10   4          0.50         -6.02         7.00 o                         
 -10 -10   4        268.45        237.27        10.83 o                         
  -9 -10   4          4.13         11.41         6.18 o                         
  -8 -10   4        259.58        242.41         8.29 o                         
  -7 -10   4       1402.94       1411.02        15.49 o                         
  -6 -10   4         20.73         13.20         3.62 o                         
  -5 -10   4        678.65        745.36        12.09 o                         
  -4 -10   4          2.02         -1.12         2.29 o                         
  -3 -10   4         14.81         26.77         2.80 o                         
  -2 -10   4        174.77        171.43         4.66 o                         
  -1 -10   4        244.58        252.62         5.49 o                         
   0 -10   4        237.63        249.85         7.62 o                         
   1 -10   4         50.44         67.71         4.13 o                         
   2 -10   4        251.36        258.24         6.94 o                         
   3 -10   4          6.51          8.00         4.82 o                         
   4 -10   4       1041.85       1022.66        24.88 o                         
   5 -10   4          1.61         -6.22         6.22 o                         
   6 -10   4        421.61        385.51        15.74 o                         
   7 -10   4         19.06         -3.95         8.35 o                         
   8 -10   4        121.96        110.49        14.15 o                         
 -13  -9   4         38.68         30.82        14.92 o                         
 -12  -9   4        419.73        458.74        15.56 o                         
 -11  -9   4         64.60         44.34         8.21 o                         
 -10  -9   4        262.06        314.74        12.96 o                         
  -9  -9   4        148.19        126.80         7.48 o                         
  -8  -9   4         34.90         29.73         4.76 o                         
  -7  -9   4         22.41         25.08         2.74 o                         
  -6  -9   4        556.60        535.86         8.69 o                         
  -5  -9   4       2156.14       2250.80        20.61 o                         
  -4  -9   4       3181.49       3185.57        29.16 o                         
  -3  -9   4        397.18        368.55         6.58 o                         
  -2  -9   4          4.11         -2.13         2.13 o                         
  -1  -9   4         21.48         17.33         2.43 o                         
   0  -9   4        588.93        561.09         9.61 o                         
   1  -9   4       1510.43       1560.67        15.74 o                         
   2  -9   4       2144.22       2149.21        20.31 o                         
   3  -9   4        811.51        832.10        11.60 o                         
   4  -9   4        332.69        319.79        12.00 o                         
   5  -9   4        726.62        698.98        15.75 o                         
   6  -9   4          6.75         -3.19         6.56 o                         
   7  -9   4          0.44         -6.77         6.77 o                         
   8  -9   4         72.14         67.28         9.82 o                         
   9  -9   4        345.43        375.56        27.74 o                         
 -13  -8   4        170.33        165.54        13.16 o                         
 -12  -8   4        171.13        199.71        11.53 o                         
 -11  -8   4         69.97         68.72         8.65 o                         
 -10  -8   4       3087.67       3391.33        43.70 o                         
  -9  -8   4        165.24        152.88         8.12 o                         
  -8  -8   4        408.56        427.89         9.85 o                         
  -7  -8   4       1159.13       1157.41        14.60 o                         
  -6  -8   4        125.37         77.41         4.00 o                         
  -5  -8   4        171.96        179.84         8.73 o                         
  -4  -8   4       2453.32       2564.84        21.55 o                         
  -3  -8   4        660.01        756.89         9.04 o                         
  -2  -8   4        108.30         69.26         3.09 o                         
  -1  -8   4         53.54         46.15         3.52 o                         
   0  -8   4        794.50        727.76         9.51 o                         
   1  -8   4       1045.23       1112.92        11.52 o                         
   2  -8   4          2.06          1.28         2.51 o                         
   3  -8   4        391.05        440.26         8.68 o                         
   4  -8   4        301.72        312.25         9.42 o                         
   5  -8   4          6.94         20.68         5.48 o                         
   6  -8   4         25.38         11.60         6.23 o                         
   7  -8   4         64.67         67.05         8.86 o                         
   8  -8   4         17.86         -6.06         7.32 o                         
   9  -8   4        302.01        325.13        24.07 o                         
 -13  -7   4          6.32         -0.15         8.97 o                         
 -12  -7   4         22.10         14.82         8.94 o                         
 -11  -7   4        193.55        193.19        10.43 o                         
 -10  -7   4       1111.94       1222.11        19.83 o                         
  -9  -7   4       1690.27       1775.17        24.07 o                         
  -8  -7   4         48.48         43.39         5.19 o                         
  -7  -7   4        345.28        392.80         8.16 o                         
  -6  -7   4        431.82        386.32         5.56 o                         
  -5  -7   4        206.46        172.68         6.23 o                         
  -4  -7   4          7.92         -2.41         2.41 o                         
  -3  -7   4          9.30         13.97         2.21 o                         
  -2  -7   4        555.70        478.77         6.06 o                         
  -1  -7   4         31.74         33.88         3.13 o                         
   0  -7   4        668.93        613.22         7.35 o                         
   1  -7   4          1.22          5.48         2.27 o                         
   2  -7   4         83.69         67.50         2.99 o                         
   3  -7   4          0.23         -2.62         2.62 o                         
   4  -7   4       1226.86       1220.05        15.22 o                         
   5  -7   4         43.53         30.18         5.36 o                         
   6  -7   4       2811.19       2830.03        36.62 o                         
   7  -7   4        101.86         73.39         7.61 o                         
   8  -7   4        992.07       1004.92        24.11 o                         
   9  -7   4         10.57         -5.80         9.67 o                         
  10  -7   4        308.09        416.44        22.02 o                         
 -13  -6   4         18.14         -0.08        12.16 o                         
 -12  -6   4        313.58        327.13        14.40 o                         
 -11  -6   4        376.15        388.92        14.41 o                         
 -10  -6   4        191.32        207.63        10.02 o                         
  -9  -6   4         50.24         61.41         6.46 o                         
  -8  -6   4         17.93         21.94         4.88 o                         
  -7  -6   4          0.69         -2.55         3.92 o                         
  -6  -6   4        532.94        569.44         8.38 o                         
  -5  -6   4        403.22        490.35         6.39 o                         
  -4  -6   4       1155.65       1134.00        10.35 o                         
  -3  -6   4        202.66        248.44         4.55 o                         
  -2  -6   4       3249.11       3263.19        25.58 o                         
  -1  -6   4        548.26        690.87         7.75 o                         
   0  -6   4       5493.15       5837.09        43.29 o                         
   1  -6   4        819.89        974.31         9.92 o                         
   2  -6   4       2068.99       2219.38        18.42 o                         
   3  -6   4        353.88        375.88         6.45 o                         
   4  -6   4        216.04        242.50         7.39 o                         
   5  -6   4        318.59        294.33         8.72 o                         
   6  -6   4        847.76        894.38        15.26 o                         
   7  -6   4        109.44        110.74         7.77 o                         
   8  -6   4        547.67        606.03        17.69 o                         
   9  -6   4        521.60        518.55        21.64 o                         
  10  -6   4        366.96        363.25        20.72 o                         
  11  -6   4        162.20        153.95        19.92 o                         
 -13  -5   4         19.53         19.22         9.15 o                         
 -12  -5   4        583.04        674.59        18.96 o                         
 -11  -5   4        130.00        125.15         9.14 o                         
 -10  -5   4       2276.40       2336.85        33.02 o                         
  -9  -5   4          5.87          4.04         5.59 o                         
  -8  -5   4        498.02        552.45        12.39 o                         
  -7  -5   4        185.78        150.13         6.32 o                         
  -6  -5   4        121.78         97.07         4.14 o                         
  -5  -5   4        442.65        358.94         6.36 o                         
  -4  -5   4       1379.92       1168.46        10.60 o                         
  -3  -5   4       2920.37       3221.35        23.67 o                         
  -2  -5   4        732.89        640.73         7.79 o                         
  -1  -5   4        139.50        105.31         2.93 o                         
   0  -5   4        334.77        379.79         5.04 o                         
   1  -5   4       1051.54       1033.40         9.29 o                         
   2  -5   4       1058.02        997.78         9.64 o                         
   3  -5   4       1914.06       2050.19        20.83 o                         
   4  -5   4        814.87        699.59        12.12 o                         
   5  -5   4        473.35        516.94        11.05 o                         
   6  -5   4          5.54          9.78         4.80 o                         
   7  -5   4       1416.83       1503.76        23.23 o                         
   8  -5   4         65.86         69.74         8.16 o                         
   9  -5   4        221.78        219.32        14.37 o                         
  10  -5   4         52.91         71.49        11.83 o                         
  11  -5   4          3.99        -10.99        10.99 o                         
 -13  -4   4          5.12         -6.85         8.46 o                         
 -12  -4   4        253.65        262.21        14.41 o                         
 -11  -4   4          3.75         -1.20         6.94 o                         
 -10  -4   4        403.23        405.12        12.90 o                         
  -9  -4   4       1010.18        977.29        17.55 o                         
  -8  -4   4       1030.29       1034.17        15.55 o                         
  -7  -4   4         36.53         18.17         4.26 o                         
  -6  -4   4         26.71         51.85         3.66 o                         
  -5  -4   4        967.95        925.78        10.47 o                         
  -4  -4   4       1011.91       1241.43        11.05 o                         
  -3  -4   4       1144.81       1169.68         9.80 o                         
  -2  -4   4       1225.60        969.14         8.45 o                         
  -1  -4   4       1038.58       1117.63         9.30 o                         
   0  -4   4         10.61         34.06         2.89 o                         
   1  -4   4       1783.33       1526.77        12.30 o                         
   2  -4   4        269.68        200.49         3.57 o                         
   3  -4   4       1166.82       1254.29        14.72 o                         
   4  -4   4       3552.02       3544.78        33.41 o                         
   5  -4   4         64.24         63.35         4.03 o                         
   6  -4   4       3000.38       3073.53        32.40 o                         
   7  -4   4         55.38         65.98         5.92 o                         
   8  -4   4          4.40          4.31         6.65 o                         
   9  -4   4          4.19         -1.32         8.66 o                         
  10  -4   4        159.38        137.99        12.90 o                         
  11  -4   4        123.83         83.43        12.90 o                         
  12  -4   4       1154.70       1223.51        34.53 o                         
 -13  -3   4         48.05         32.98        10.84 o                         
 -12  -3   4        467.09        513.05        18.78 o                         
 -11  -3   4         94.26         96.91         8.25 o                         
 -10  -3   4         36.39         40.59         6.85 o                         
  -9  -3   4         18.80          6.15         2.75 o                         
  -8  -3   4         31.71         19.84         3.24 o                         
  -7  -3   4          4.23          0.23         2.71 o                         
  -6  -3   4       2188.42       2148.66        18.58 o                         
  -5  -3   4         90.48         95.06         3.13 o                         
  -4  -3   4       2111.33       2048.54        16.20 o                         
  -3  -3   4        864.94       1033.85         8.91 o                         
  -2  -3   4       2946.16       2651.84        18.88 o                         
  -1  -3   4       1378.22       1249.55        10.01 o                         
   0  -3   4       2152.61       1827.84        13.72 o                         
   1  -3   4       2062.00       1884.08        14.89 o                         
   2  -3   4       2932.21       2928.11        24.15 o                         
   3  -3   4        313.72        352.22         8.81 o                         
   4  -3   4         43.66         41.56         2.88 o                         
   5  -3   4        314.44        358.66         6.84 o                         
   6  -3   4       3013.31       3257.27        46.89 o                         
   7  -3   4       1493.00       1649.91        20.44 o                         
   8  -3   4       2094.78       2128.11        30.64 o                         
   9  -3   4        588.22        598.02        20.31 o                         
  10  -3   4         12.48         35.78        10.48 o                         
  11  -3   4          0.23          4.51         8.69 o                         
  12  -3   4        191.80        172.56        15.17 o                         
  13  -3   4        399.76        509.05        42.62 o                         
 -13  -2   4          9.65         -7.60        10.74 o                         
 -12  -2   4        537.84        594.86        22.83 o                         
 -11  -2   4        233.19        188.20        14.64 o                         
 -10  -2   4        218.99        200.48        10.94 o                         
  -9  -2   4        107.71         75.88         5.63 o                         
  -8  -2   4        107.12         98.78         6.13 o                         
  -7  -2   4         14.90         -3.06         3.06 o                         
  -6  -2   4         56.04         48.38         3.22 o                         
  -5  -2   4        330.93        345.95         5.63 o                         
  -4  -2   4       1768.79       1612.31        13.89 o                         
  -3  -2   4       1115.82       1326.26        10.53 o                         
  -2  -2   4       3929.38       3838.81        26.86 o                         
  -1  -2   4       3167.02       2636.43        19.30 o                         
   0  -2   4      13200.38      14616.76       108.13 o                         
   1  -2   4        375.03        497.37         5.18 o                         
   2  -2   4       1642.91       1487.77        12.26 o                         
   3  -2   4       2701.34       3385.45        28.80 o                         
   4  -2   4       1411.73       1072.74        10.29 o                         
   5  -2   4         81.33        117.61         4.08 o                         
   6  -2   4       1133.64       1178.40        11.98 o                         
   7  -2   4        479.59        547.78         8.44 o                         
   8  -2   4        155.86        155.79         6.38 o                         
   9  -2   4          5.73         -1.31         4.20 o                         
  10  -2   4        324.43        401.89        12.14 o                         
  11  -2   4        177.97        199.45        12.71 o                         
  12  -2   4         23.65         29.98        10.08 o                         
  13  -2   4         23.28         33.72        19.40 o                         
 -12  -1   4         50.93         32.36        12.64 o                         
 -11  -1   4         10.42          5.30         7.54 o                         
 -10  -1   4          1.37         -5.11         5.11 o                         
  -9  -1   4         72.91         50.59         5.46 o                         
  -8  -1   4          1.62          6.48         4.45 o                         
  -7  -1   4        727.52        700.06        11.33 o                         
  -6  -1   4         97.86         72.09         3.57 o                         
  -5  -1   4        174.34        209.73         4.95 o                         
  -4  -1   4       1096.07       1453.67        12.89 o                         
  -3  -1   4       3769.27       4275.56        31.60 o                         
  -2  -1   4       6447.58       6605.35        47.30 o                         
  -1  -1   4       1936.60       2436.34        17.73 o                         
   0  -1   4       5952.90       6731.73        52.19 o                         
   1  -1   4       1102.69       1234.81         9.97 o                         
   2  -1   4        202.91        170.00         3.48 o                         
   3  -1   4        360.29        324.07         5.01 o                         
   4  -1   4       3150.52       2806.18        23.55 o                         
   5  -1   4        455.20        389.45         7.11 o                         
   6  -1   4       2679.11       2526.10        25.54 o                         
   7  -1   4          0.58         11.85         2.91 o                         
   8  -1   4         21.54         12.20         3.76 o                         
   9  -1   4          9.44          5.82         5.06 o                         
  10  -1   4          0.71         -4.94         4.94 o                         
  11  -1   4        775.81        824.70        18.10 o                         
  12  -1   4       1021.01       1191.36        28.18 o                         
  13  -1   4        157.20        140.11        12.99 o                         
 -12   0   4        430.99        451.83        37.02 o                         
 -11   0   4          4.30         -9.14         9.14 o                         
 -10   0   4         90.66         85.20         6.94 o                         
  -9   0   4        122.98         93.62         5.81 o                         
  -8   0   4          1.85         -3.92         3.92 o                         
  -7   0   4        103.04         97.80         5.38 o                         
  -6   0   4        729.45        643.24         8.93 o                         
  -5   0   4        211.03        200.11         5.09 o                         
  -4   0   4        781.72        654.89         7.98 o                         
  -3   0   4       1292.19       1331.61        12.98 o                         
  -2   0   4      10513.99      10273.00        72.51 o                         
  -1   0   4         14.87          5.80         1.57 o                         
   0   0   4       6814.67       6123.43        43.17 o                         
   1   0   4       8964.87      10001.61        69.17 o                         
   2   0   4         60.51         39.25         1.92 o                         
   3   0   4       1638.38       1908.57        17.40 o                         
   4   0   4        403.06        305.23         4.88 o                         
   5   0   4        869.10        855.32         9.50 o                         
   6   0   4       2798.91       2831.84        23.28 o                         
   7   0   4        433.57        416.30         7.00 o                         
   8   0   4        325.25        325.59         8.08 o                         
   9   0   4        300.75        339.34        10.57 o                         
  10   0   4         54.20         47.65         6.32 o                         
  11   0   4        183.37        164.22         9.12 o                         
  12   0   4        198.33        189.16        10.77 o                         
  13   0   4       1137.04       1245.61        39.76 o                         
  14   0   4         18.45         22.43        12.22 o                         
 -12   1   4        493.18        598.97        62.33 o                         
 -11   1   4         31.80          9.46        12.08 o                         
 -10   1   4       1264.63       1310.74        25.02 o                         
  -9   1   4        416.94        424.05        12.51 o                         
  -8   1   4         84.35         65.59         5.76 o                         
  -7   1   4        357.87        328.03         8.14 o                         
  -6   1   4       1027.09        998.15        15.15 o                         
  -5   1   4          1.45         -2.14         2.75 o                         
  -4   1   4        225.03        176.12         4.73 o                         
  -3   1   4        313.78        336.06         5.78 o                         
  -2   1   4          3.16         31.65         2.15 o                         
  -1   1   4       1441.47       1492.26        11.99 o                         
   0   1   4      13006.67      14470.89        99.80 o                         
   1   1   4       8602.68       9864.75        71.65 o                         
   2   1   4       5435.82       5191.48        38.61 o                         
   3   1   4        972.25       1160.00        10.73 o                         
   4   1   4      11759.31      11419.66        83.31 o                         
   5   1   4        136.23        163.23         4.20 o                         
   6   1   4        131.89        117.45         5.83 o                         
   7   1   4         22.91         47.43         3.30 o                         
   8   1   4        743.41        653.84         9.74 o                         
   9   1   4        440.26        435.84        10.60 o                         
  10   1   4         84.94         94.03         6.46 o                         
  11   1   4         11.86          0.92         6.35 o                         
  12   1   4        142.35        118.74        10.45 o                         
  13   1   4          2.21          3.38        11.44 o                         
  14   1   4         50.42         44.79        14.32 o                         
 -11   2   4          0.29        -11.85        11.85 o                         
 -10   2   4        200.67        211.11        11.88 o                         
  -9   2   4         17.11         13.96         7.06 o                         
  -8   2   4        217.13        181.17        11.44 o                         
  -7   2   4          1.35         -3.63         3.63 o                         
  -6   2   4        136.30        135.80         5.14 o                         
  -5   2   4       1704.19       1868.91        16.36 o                         
  -4   2   4        605.80        483.19         6.76 o                         
  -3   2   4       1312.50       1603.71        16.60 o                         
  -2   2   4       1031.69        896.60         9.15 o                         
  -1   2   4        285.02        417.83         5.60 o                         
   0   2   4       3719.03       4304.50        32.25 o                         
   1   2   4          1.27         22.80         1.83 o                         
   2   2   4        661.14        510.94         6.62 o                         
   3   2   4         80.80        144.28         3.11 o                         
   4   2   4       3815.47       3646.31        31.52 o                         
   5   2   4        616.10        622.04         7.04 o                         
   6   2   4       4447.09       4513.26        34.89 o                         
   7   2   4          4.64         -0.90         2.23 o                         
   8   2   4         92.72         78.24         3.84 o                         
   9   2   4         68.49         65.96         4.31 o                         
  10   2   4        395.68        405.48         9.94 o                         
  11   2   4        921.32        910.07        17.04 o                         
  12   2   4        558.87        527.91        15.22 o                         
  13   2   4        446.32        440.54        21.72 o                         
  14   2   4          9.63         16.63        12.81 o                         
 -11   3   4          1.45        -16.81        23.94 o                         
 -10   3   4         46.50         44.94         8.55 o                         
  -9   3   4          6.45         -4.20         6.92 o                         
  -8   3   4         14.23         -5.95         5.95 o                         
  -7   3   4        268.50        273.92         8.10 o                         
  -6   3   4        208.65        204.74         5.77 o                         
  -5   3   4       2105.80       2280.62        24.64 o                         
  -4   3   4       4679.44       4675.62        40.71 o                         
  -3   3   4          0.68          6.64         2.61 o                         
  -2   3   4       2231.05       2203.84        23.15 o                         
  -1   3   4       2525.90       2392.26        23.01 o                         
   0   3   4       2847.38       2646.53        21.81 o                         
   1   3   4       4555.79       5202.33        42.82 o                         
   2   3   4        984.89        794.58         8.16 o                         
   3   3   4        794.44       1025.90        10.22 o                         
   4   3   4       1333.85       1252.22        12.34 o                         
   5   3   4         13.78         34.17         2.43 o                         
   6   3   4       4582.44       4355.33        34.34 o                         
   7   3   4          6.15          6.06         2.27 o                         
   8   3   4        849.07        826.03         9.22 o                         
   9   3   4         23.46         34.65         4.15 o                         
  10   3   4          4.08          1.62         4.06 o                         
  11   3   4         84.75         90.96         6.66 o                         
  12   3   4        161.06        147.75         8.18 o                         
  13   3   4        195.01        203.05         9.44 o                         
  14   3   4        965.58       1036.30        29.28 o                         
  15   3   4         90.22         87.14        15.80 o                         
 -11   4   4        192.23        161.79        28.41 o                         
 -10   4   4       1402.49       1611.44        45.00 o                         
  -9   4   4         54.78         57.45         8.37 o                         
  -8   4   4          1.35         -6.47         6.47 o                         
  -7   4   4         82.41         66.50         5.33 o                         
  -6   4   4         82.79         58.76         4.46 o                         
  -5   4   4        753.01        791.69        10.86 o                         
  -4   4   4       2553.98       2450.58        26.81 o                         
  -3   4   4       1906.81       1976.96        24.16 o                         
  -2   4   4         34.88         19.07         2.93 o                         
  -1   4   4       2109.30       2247.95        23.18 o                         
   0   4   4        174.08        255.92         4.71 o                         
   1   4   4        748.11        692.03         8.27 o                         
   2   4   4        700.22        623.84         7.49 o                         
   3   4   4        986.89        950.19         9.07 o                         
   4   4   4       3388.20       3355.14        27.12 o                         
   5   4   4       3537.13       4202.44        35.36 o                         
   6   4   4       3004.75       3067.68        25.66 o                         
   7   4   4        527.17        522.00         6.94 o                         
   8   4   4          6.42          4.62         2.52 o                         
   9   4   4       4759.32       4836.55        42.55 o                         
  10   4   4       3395.61       3384.23        31.82 o                         
  11   4   4        762.31        775.47        13.80 o                         
  12   4   4         93.92         84.53         7.02 o                         
  13   4   4        141.48        129.56        10.45 o                         
  14   4   4         43.80         36.38         7.74 o                         
  15   4   4        113.30        107.26        16.01 o                         
 -10   5   4        251.28        260.52        18.23 o                         
  -9   5   4        216.84        231.35        21.79 o                         
  -8   5   4          1.26         -5.96         7.46 o                         
  -7   5   4        397.09        386.80        15.04 o                         
  -6   5   4        745.88        784.45        13.56 o                         
  -5   5   4          5.66          5.27         4.92 o                         
  -4   5   4        542.48        499.54        11.78 o                         
  -3   5   4        864.78        954.78        12.72 o                         
  -2   5   4       4898.78       4619.23        42.18 o                         
  -1   5   4      10291.17      11050.08        87.93 o                         
   0   5   4         17.03         36.83         3.50 o                         
   1   5   4        628.95        549.84         7.57 o                         
   2   5   4         18.52         26.12         2.01 o                         
   3   5   4        420.36        351.61         5.06 o                         
   4   5   4      10037.75       9550.05        76.37 o                         
   5   5   4       5206.78       5658.86        47.50 o                         
   6   5   4       1559.96       1589.14        15.74 o                         
   7   5   4       3093.86       3227.71        27.34 o                         
   8   5   4          4.79          0.43         2.60 o                         
   9   5   4         95.82         79.75         4.17 o                         
  10   5   4         25.18         21.45         4.04 o                         
  11   5   4       1271.86       1348.09        18.58 o                         
  12   5   4        364.26        312.15        11.86 o                         
  13   5   4          8.78         10.74         7.37 o                         
  14   5   4         70.24         61.03         8.77 o                         
  15   5   4          8.26         -8.40         8.40 o                         
  -9   6   4        463.35        432.14        30.30 o                         
  -8   6   4         21.12         12.45         8.63 o                         
  -7   6   4         34.04         13.49         8.25 o                         
  -6   6   4        977.75       1014.18        19.21 o                         
  -5   6   4        672.79        727.44        17.07 o                         
  -4   6   4        811.35        789.03        15.00 o                         
  -3   6   4        871.04        889.54        15.24 o                         
  -2   6   4       2724.65       2780.64        25.47 o                         
  -1   6   4        514.21        560.89         7.03 o                         
   0   6   4         64.47        100.96         6.20 o                         
   1   6   4        115.86         93.37         3.32 o                         
   2   6   4         44.60        145.50         4.47 o                         
   3   6   4       1900.20       1856.91        19.05 o                         
   4   6   4         18.62          3.04         1.86 o                         
   5   6   4         26.79         45.33         2.50 o                         
   6   6   4       1759.31       1682.06        16.53 o                         
   7   6   4        935.24        914.72        10.20 o                         
   8   6   4       1522.73       1570.72        14.89 o                         
   9   6   4         76.23         59.70         3.70 o                         
  10   6   4        189.24        202.05         9.14 o                         
  11   6   4         35.13         34.85         4.43 o                         
  12   6   4        392.42        411.13        13.69 o                         
  13   6   4         27.68         19.51         7.82 o                         
  14   6   4        214.48        190.16        11.05 o                         
  15   6   4         70.31         76.26        10.06 o                         
  -9   7   4         15.15         11.20        12.18 o                         
  -8   7   4        114.28        121.68        13.67 o                         
  -7   7   4        124.62         95.36        10.09 o                         
  -6   7   4          8.01         14.17         9.22 o                         
  -5   7   4         83.73        100.49         7.69 o                         
  -4   7   4       1151.43       1202.16        22.16 o                         
  -3   7   4        584.34        555.27        11.21 o                         
  -2   7   4         59.66         96.99         4.94 o                         
  -1   7   4        233.65        226.00         4.94 o                         
   0   7   4       1785.16       2009.09        18.39 o                         
   1   7   4         27.43         45.71         2.61 o                         
   2   7   4       3773.16       3881.01        35.96 o                         
   3   7   4        681.59        692.88         9.22 o                         
   4   7   4       3178.83       3448.09        30.69 o                         
   5   7   4          4.05         17.77         2.66 o                         
   6   7   4       1599.59       1492.89        14.64 o                         
   7   7   4        167.89        142.46         5.24 o                         
   8   7   4       2114.20       2165.38        20.70 o                         
   9   7   4          2.27          7.71         3.19 o                         
  10   7   4        629.39        625.74        10.02 o                         
  11   7   4          3.11         -2.65         3.74 o                         
  12   7   4        388.11        419.10        13.96 o                         
  13   7   4          8.78         13.02         6.90 o                         
  14   7   4        845.89        924.27        20.55 o                         
  15   7   4        519.12        557.23        20.04 o                         
  -8   8   4         20.03         12.63        11.50 o                         
  -7   8   4         28.05         33.32         9.47 o                         
  -6   8   4         29.41         36.86         8.43 o                         
  -5   8   4        512.47        500.35        15.96 o                         
  -4   8   4       1039.33       1093.20        16.96 o                         
  -3   8   4       1192.90       1180.68        17.23 o                         
  -2   8   4       3042.16       3080.48        33.07 o                         
  -1   8   4       1096.40       1142.76        13.45 o                         
   0   8   4        424.81        473.53         7.03 o                         
   1   8   4         24.65         48.61         3.26 o                         
   2   8   4         46.07         29.14         2.90 o                         
   3   8   4         13.45          6.02         1.80 o                         
   4   8   4       3459.03       3506.46        29.11 o                         
   5   8   4          0.52         -0.44         2.35 o                         
   6   8   4       1253.02       1188.40        12.60 o                         
   7   8   4         21.58         27.40         3.30 o                         
   8   8   4         45.39         28.94         3.16 o                         
   9   8   4        143.94        152.98         5.24 o                         
  10   8   4        576.42        596.81         9.69 o                         
  11   8   4        815.76        914.04        12.76 o                         
  12   8   4         41.48         33.80         6.58 o                         
  13   8   4        360.10        392.45        14.50 o                         
  14   8   4         10.37         16.95        11.24 o                         
  15   8   4          1.27         -0.86         8.66 o                         
  -7   9   4        414.84        401.73        29.16 o                         
  -6   9   4        100.75        111.36         9.34 o                         
  -5   9   4        110.25        109.52         8.74 o                         
  -4   9   4        137.88        132.46         8.51 o                         
  -3   9   4         48.53         44.41         5.21 o                         
  -2   9   4        155.96        145.79         4.92 o                         
  -1   9   4        438.17        404.71         8.17 o                         
   0   9   4       2459.26       2489.72        23.67 o                         
   1   9   4        245.66        227.40         8.19 o                         
   2   9   4         53.95         49.99         2.58 o                         
   3   9   4          0.64          1.40         2.44 o                         
   4   9   4          0.89         -1.20         1.64 o                         
   5   9   4       4178.31       4504.78        36.90 o                         
   6   9   4       1633.67       1685.51        17.21 o                         
   7   9   4       1970.76       2041.58        20.49 o                         
   8   9   4        160.79        186.94         6.85 o                         
   9   9   4        862.08        891.96        14.97 o                         
  10   9   4        309.48        329.36         7.78 o                         
  11   9   4        721.91        688.15        10.77 o                         
  12   9   4         25.28          9.60         7.12 o                         
  13   9   4         63.74         47.45         8.14 o                         
  14   9   4        151.72        127.99        10.32 o                         
  15   9   4         43.86         73.55        11.23 o                         
  -7  10   4        272.83        296.22        21.99 o                         
  -6  10   4        317.44        342.15        25.63 o                         
  -5  10   4        693.50        706.13        20.61 o                         
  -4  10   4        238.70        242.73        12.03 o                         
  -3  10   4        299.31        308.36        10.38 o                         
  -2  10   4          7.50          9.13         3.15 o                         
  -1  10   4        219.93        227.91         8.69 o                         
   0  10   4          6.70         -1.91         2.64 o                         
   1  10   4        590.02        597.07        11.48 o                         
   2  10   4        131.14        108.22         3.80 o                         
   3  10   4        131.96         92.34         3.26 o                         
   4  10   4         59.42         58.31         2.67 o                         
   5  10   4       1193.71       1249.95        12.04 o                         
   6  10   4       1401.16       1329.11        13.21 o                         
   7  10   4          1.77         -2.29         2.29 o                         
   8  10   4        448.01        455.25         8.58 o                         
   9  10   4        291.55        306.99         8.58 o                         
  10  10   4        566.66        561.76        10.09 o                         
  11  10   4        268.96        238.37         8.48 o                         
  12  10   4         64.02         76.47         7.10 o                         
  13  10   4          5.77         -1.50         7.37 o                         
  14  10   4        477.13        491.86        19.09 o                         
  15  10   4        196.91        172.16        14.04 o                         
  -6  11   4         15.08         17.18        11.62 o                         
  -5  11   4          3.81         32.06         8.89 o                         
  -4  11   4       1803.66       1959.36        35.60 o                         
  -3  11   4         28.95         22.57         7.49 o                         
  -2  11   4       1295.67       1381.85        17.90 o                         
  -1  11   4        137.81        111.17         4.74 o                         
   0  11   4        389.39        327.78         8.48 o                         
   1  11   4        754.21        719.55         9.79 o                         
   2  11   4        316.34        267.48         7.39 o                         
   3  11   4        403.91        428.45        12.48 o                         
   4  11   4        556.07        594.16        15.24 o                         
   5  11   4        628.45        576.49        14.09 o                         
   6  11   4       3302.19       3217.87        27.37 o                         
   7  11   4        601.81        673.39         9.76 o                         
   8  11   4        112.68        134.54         9.51 o                         
   9  11   4        699.21        745.91        14.68 o                         
  10  11   4        231.70        255.57         8.41 o                         
  11  11   4        166.17        128.39         7.60 o                         
  12  11   4        677.30        679.49        14.97 o                         
  13  11   4          9.45         19.62         8.58 o                         
  14  11   4         70.68         48.20         9.87 o                         
  15  11   4        182.69        174.67        13.87 o                         
  -5  12   4          0.34         13.68         9.55 o                         
  -4  12   4         39.73         53.75         9.97 o                         
  -3  12   4         58.07         59.22         8.86 o                         
  -2  12   4        604.59        594.35        17.41 o                         
  -1  12   4        355.11        313.77        10.26 o                         
   0  12   4          0.79         -2.68         3.17 o                         
   1  12   4        199.80        197.93         6.10 o                         
   2  12   4        323.47        239.40         7.79 o                         
   3  12   4         70.93         62.08         6.65 o                         
   4  12   4         96.77         68.86         8.30 o                         
   5  12   4        127.50        118.21        10.87 o                         
   6  12   4          2.56         -2.50         6.62 o                         
   7  12   4        260.48        265.24         9.33 o                         
   8  12   4        969.16        896.24        10.57 o                         
   9  12   4          8.05         -3.19         3.19 o                         
  10  12   4          9.28         -5.06         5.06 o                         
  11  12   4          2.63          2.26         6.96 o                         
  12  12   4        352.85        333.28        13.27 o                         
  13  12   4        260.49        244.75        13.76 o                         
  14  12   4        159.70        173.22        13.42 o                         
  15  12   4         26.80         47.79        11.83 o                         
  -4  13   4        114.25        123.65        17.36 o                         
  -3  13   4        227.07        245.88        15.60 o                         
  -2  13   4          0.39          7.61         7.79 o                         
  -1  13   4        220.28        182.48        11.01 o                         
   0  13   4         58.52         56.23         5.77 o                         
   1  13   4        196.89        201.01         7.88 o                         
   2  13   4        170.84        224.50        19.14 o                         
   3  13   4       1456.77       1496.85        24.43 o                         
   4  13   4        110.32         88.65         9.01 o                         
   5  13   4          5.22         11.62         6.50 o                         
   6  13   4        183.05        191.40        10.05 o                         
   7  13   4         40.07         40.23         7.03 o                         
   8  13   4       1584.81       1576.07        15.10 o                         
   9  13   4        176.73        151.43         6.26 o                         
  10  13   4          0.48         -4.97         4.97 o                         
  11  13   4         60.31         29.88         6.97 o                         
  12  13   4         56.49         44.36         9.07 o                         
  13  13   4        300.88        361.98        15.71 o                         
  14  13   4        296.92        293.40        16.24 o                         
  -3  14   4        347.71        401.44        30.81 o                         
  -2  14   4        785.25        914.40        22.67 o                         
  -1  14   4        276.13        308.64        20.41 o                         
   0  14   4         20.70         26.09         7.87 o                         
   1  14   4          1.17         -3.38         3.38 o                         
   2  14   4         82.79         85.08         8.92 o                         
   3  14   4        777.93        739.85        17.13 o                         
   4  14   4       2046.39       2074.90        31.44 o                         
   5  14   4         26.12         32.63         7.37 o                         
   6  14   4         12.77         17.12         6.78 o                         
   7  14   4        175.58        152.92         9.57 o                         
   8  14   4          4.01         -0.58         6.16 o                         
   9  14   4         43.67         55.40         7.45 o                         
  10  14   4         19.24         16.23         6.47 o                         
  11  14   4        406.47        397.85        16.74 o                         
  12  14   4        248.80        270.56        13.63 o                         
  13  14   4         25.51         38.18         9.72 o                         
  14  14   4          6.31         -0.61        13.44 o                         
  -1  15   4         87.46         68.57        13.10 o                         
   0  15   4          4.78          9.47        10.35 o                         
   1  15   4         12.21         24.61        11.13 o                         
   2  15   4          9.85          8.38         7.35 o                         
   3  15   4        179.89        159.53        10.75 o                         
   4  15   4        313.12        323.76        16.75 o                         
   5  15   4        144.96        110.33         8.24 o                         
   6  15   4        327.12        361.99        20.23 o                         
   7  15   4        123.79        124.65         8.84 o                         
   8  15   4        161.21        157.96         9.42 o                         
   9  15   4         34.22         14.25         7.05 o                         
  10  15   4          0.66         -6.83         6.83 o                         
  11  15   4         94.92         88.98         8.98 o                         
  12  15   4        606.27        654.27        18.71 o                         
  13  15   4         55.88         51.06        10.98 o                         
   0  16   4          5.94         11.74        12.63 o                         
   1  16   4        185.27        206.19        16.69 o                         
   2  16   4         56.50         72.85        13.08 o                         
   3  16   4         41.60         50.77         9.23 o                         
   4  16   4        112.85        101.35         9.22 o                         
   5  16   4          7.25         15.66         6.95 o                         
   6  16   4        282.18        324.62        13.73 o                         
   7  16   4          5.09          0.43         6.91 o                         
   8  16   4        474.54        484.06        15.03 o                         
   9  16   4         42.12         56.68         9.76 o                         
  10  16   4        368.06        324.94        16.31 o                         
  11  16   4          1.96         22.06        13.22 o                         
  12  16   4         68.60         88.24        13.78 o                         
   2  17   4         14.69          5.29        11.72 o                         
   3  17   4        132.51        123.36        14.60 o                         
   4  17   4        132.65        127.49        11.75 o                         
   5  17   4         65.68         43.86         7.40 o                         
   6  17   4         32.42         27.86         7.08 o                         
   7  17   4          1.44          4.37         6.91 o                         
   8  17   4         54.18         58.26         8.79 o                         
   9  17   4         44.45         47.25         8.62 o                         
  10  17   4        142.39        141.04        11.84 o                         
  11  17   4        319.12        344.19        25.88 o                         
   5  18   4        452.60        615.14        16.18 o                         
   6  18   4        189.91        214.11        10.56 o                         
   7  18   4        159.47        136.52         9.78 o                         
   8  18   4        192.98        258.71        12.88 o                         
   9  18   4        278.23        278.09        21.65 o                         
  -7 -17   5        131.65        155.07        13.70 o                         
  -6 -17   5        114.06        102.03        14.42 o                         
  -5 -17   5        285.40        316.02        25.52 o                         
  -4 -17   5         29.73         24.21        10.44 o                         
  -3 -17   5        208.55        231.16        14.67 o                         
  -9 -16   5        734.77        770.50        24.29 o                         
  -8 -16   5        210.45        219.74        15.37 o                         
  -7 -16   5        551.18        595.19        20.74 o                         
  -6 -16   5         21.27          9.91        10.30 o                         
  -5 -16   5          1.24         19.81        10.03 o                         
  -4 -16   5         78.62         63.05        10.63 o                         
  -3 -16   5         98.62         98.90        11.30 o                         
  -2 -16   5        118.21        132.63        12.50 o                         
  -1 -16   5          0.41         -0.36         9.34 o                         
   0 -16   5         15.64         30.13        12.74 o                         
 -10 -15   5         83.64         86.85         8.96 o                         
  -9 -15   5        460.67        490.41        14.87 o                         
  -8 -15   5        300.50        304.19        33.48 o                         
  -7 -15   5         18.91         20.62         8.43 o                         
  -6 -15   5        107.88         81.10         9.52 o                         
  -5 -15   5         22.53         45.13         8.57 o                         
  -4 -15   5          2.22          1.54         7.12 o                         
  -3 -15   5        541.09        574.06        15.65 o                         
  -2 -15   5          0.71         -1.68         6.68 o                         
  -1 -15   5        821.22        927.39        23.14 o                         
   0 -15   5         12.59         17.71         9.01 o                         
   1 -15   5          8.30         -2.35        11.92 o                         
   2 -15   5          0.25         19.70        12.64 o                         
 -11 -14   5        487.85        577.14        20.19 o                         
 -10 -14   5         55.72         48.25         7.53 o                         
  -9 -14   5        106.17        102.06         8.14 o                         
  -8 -14   5          4.34          1.52         6.89 o                         
  -7 -14   5         30.99         31.84         6.34 o                         
  -6 -14   5        169.22        152.34         9.87 o                         
  -5 -14   5         51.08         47.61         8.15 o                         
  -4 -14   5        124.03        105.96         8.60 o                         
  -3 -14   5        390.89        422.50        14.36 o                         
  -2 -14   5         24.03         18.65         7.07 o                         
  -1 -14   5        253.85        269.27        15.40 o                         
   0 -14   5        151.17        125.32         7.97 o                         
   1 -14   5         92.05         84.20         8.20 o                         
   2 -14   5          3.57         -5.66         7.18 o                         
   3 -14   5         95.88         63.46         9.21 o                         
 -12 -13   5         33.09          6.08         9.03 o                         
 -11 -13   5        475.29        527.18        17.65 o                         
 -10 -13   5        241.82        237.86        11.08 o                         
  -9 -13   5        154.70        153.76         9.27 o                         
  -8 -13   5        136.45        120.38         8.02 o                         
  -7 -13   5          8.97         -2.53         5.06 o                         
  -6 -13   5        230.59        219.97        10.73 o                         
  -5 -13   5         51.75         39.79         7.23 o                         
  -4 -13   5          1.06         -2.10         2.95 o                         
  -3 -13   5        264.79        275.84         6.26 o                         
  -2 -13   5         83.55         69.58         3.80 o                         
  -1 -13   5         30.30         26.10         4.90 o                         
   0 -13   5        544.73        509.61        11.90 o                         
   1 -13   5         48.86         61.75         7.36 o                         
   2 -13   5        166.93        147.10         9.89 o                         
   3 -13   5        111.87        117.19        10.15 o                         
   4 -13   5         71.39         41.91         9.39 o                         
   5 -13   5         89.48         97.19        11.33 o                         
 -12 -12   5         46.87         32.88        13.56 o                         
 -11 -12   5        183.67        152.44        10.83 o                         
 -10 -12   5         53.48         51.17         8.70 o                         
  -9 -12   5        279.21        299.60        11.90 o                         
  -8 -12   5         46.23         33.79         6.37 o                         
  -7 -12   5         12.55         11.25         5.73 o                         
  -6 -12   5        150.35        143.57         6.28 o                         
  -5 -12   5         68.72         61.37         3.95 o                         
  -4 -12   5          1.00          9.46         2.91 o                         
  -3 -12   5        778.15        772.37         9.34 o                         
  -2 -12   5         43.34         18.94         2.80 o                         
  -1 -12   5        928.97        963.38        14.33 o                         
   0 -12   5        407.95        385.44         9.87 o                         
   1 -12   5        151.27        128.17         6.67 o                         
   2 -12   5         29.67         24.55         5.72 o                         
   3 -12   5         42.89         40.89         9.50 o                         
   4 -12   5         27.28         18.11         8.39 o                         
   5 -12   5        195.78        225.76        12.96 o                         
   6 -12   5         53.57         41.01        10.40 o                         
 -12 -11   5        285.90        271.05        15.26 o                         
 -11 -11   5        709.04        735.42        21.38 o                         
 -10 -11   5         31.97         15.39         9.04 o                         
  -9 -11   5        402.93        396.82        11.80 o                         
  -8 -11   5          0.80         -4.01         5.16 o                         
  -7 -11   5        786.90        735.71        10.51 o                         
  -6 -11   5        342.07        307.67         7.35 o                         
  -5 -11   5        756.33        736.09        13.13 o                         
  -4 -11   5        446.47        442.71         7.25 o                         
  -3 -11   5        185.24        176.07         5.37 o                         
  -2 -11   5          9.79          2.61         2.54 o                         
  -1 -11   5        151.63        132.44         4.78 o                         
   0 -11   5         17.84          4.51         2.41 o                         
   1 -11   5         11.32         14.35         3.54 o                         
   2 -11   5          0.64         -3.69         3.69 o                         
   3 -11   5         16.16         20.69         7.53 o                         
   4 -11   5          9.22         -7.43         8.32 o                         
   5 -11   5        201.60        159.49        11.56 o                         
   6 -11   5         29.81         20.42         8.36 o                         
   7 -11   5        165.89        175.33        13.27 o                         
 -13 -10   5          8.49         -6.64         9.96 o                         
 -12 -10   5         86.41         65.58        14.13 o                         
 -11 -10   5        373.52        394.60        17.18 o                         
 -10 -10   5          1.93          1.34         7.05 o                         
  -9 -10   5        214.08        238.06        11.21 o                         
  -8 -10   5        533.77        511.77        10.65 o                         
  -7 -10   5        251.80        242.97         6.31 o                         
  -6 -10   5         71.76         52.19         4.23 o                         
  -5 -10   5       1110.22       1199.27        14.48 o                         
  -4 -10   5          8.02          7.25         2.27 o                         
  -3 -10   5       1116.51       1082.08        12.98 o                         
  -2 -10   5        228.16        239.34         5.93 o                         
  -1 -10   5         90.55        107.30         4.70 o                         
   0 -10   5        209.23        183.76         6.39 o                         
   1 -10   5        159.72        153.66         5.46 o                         
   2 -10   5          3.28          1.14         3.29 o                         
   3 -10   5       1135.71       1235.26        16.16 o                         
   4 -10   5       1558.07       1518.61        24.10 o                         
   5 -10   5        424.56        406.93        13.26 o                         
   6 -10   5         24.16         12.56         8.30 o                         
   7 -10   5        316.83        316.29        16.57 o                         
   8 -10   5        133.81        101.50        11.00 o                         
 -13  -9   5          2.88        -10.37        10.37 o                         
 -12  -9   5         53.24         62.57         9.26 o                         
 -11  -9   5          3.28         -7.44         7.44 o                         
 -10  -9   5          2.90         -1.71         7.29 o                         
  -9  -9   5         52.50         23.43         7.24 o                         
  -8  -9   5         39.29         40.35         5.13 o                         
  -7  -9   5         19.59         28.44         3.15 o                         
  -6  -9   5         53.32         49.10         4.01 o                         
  -5  -9   5        437.69        393.19         9.20 o                         
  -4  -9   5        909.30        927.70        10.93 o                         
  -3  -9   5        154.79        105.88         3.75 o                         
  -2  -9   5         76.22         55.28         3.84 o                         
  -1  -9   5        328.48        301.21         6.57 o                         
   0  -9   5        327.03        380.16         6.77 o                         
   1  -9   5         77.52         62.30         3.59 o                         
   2  -9   5         11.25         20.02         3.51 o                         
   3  -9   5       2284.01       2315.80        23.74 o                         
   4  -9   5       2357.01       2372.03        31.35 o                         
   5  -9   5        243.30        236.64        10.53 o                         
   6  -9   5         34.80          9.32         6.98 o                         
   7  -9   5         11.75         -0.04         6.98 o                         
   8  -9   5         35.98         50.17         9.98 o                         
   9  -9   5         87.42        112.31        11.76 o                         
 -13  -8   5          7.70          9.79         8.91 o                         
 -12  -8   5         88.33         56.95         9.48 o                         
 -11  -8   5         76.68         73.30         8.80 o                         
 -10  -8   5        220.89        222.23        12.75 o                         
  -9  -8   5          2.87          1.60         5.68 o                         
  -8  -8   5         12.20         16.67         4.89 o                         
  -7  -8   5        515.88        520.15         9.82 o                         
  -6  -8   5       1103.23       1162.59        12.82 o                         
  -5  -8   5        342.89        316.26         6.64 o                         
  -4  -8   5        554.76        606.15         7.80 o                         
  -3  -8   5        771.28        725.19         8.60 o                         
  -2  -8   5        118.75        119.29         4.51 o                         
  -1  -8   5        102.91        127.33         4.78 o                         
   0  -8   5        158.30        154.12         4.62 o                         
   1  -8   5        250.95        200.08         4.89 o                         
   2  -8   5         83.25         75.42         3.95 o                         
   3  -8   5        176.62        159.76         5.63 o                         
   4  -8   5       2200.17       1933.12        26.16 o                         
   5  -8   5         65.30         60.82         6.65 o                         
   6  -8   5        268.11        281.17        11.54 o                         
   7  -8   5        540.94        519.68        15.11 o                         
   8  -8   5        159.59        155.91        11.11 o                         
   9  -8   5        299.39        344.79        23.27 o                         
 -13  -7   5         79.03         61.86        10.34 o                         
 -12  -7   5        164.40        155.32        11.23 o                         
 -11  -7   5       1029.08       1069.59        22.02 o                         
 -10  -7   5        392.76        440.73        14.47 o                         
  -9  -7   5         10.17         28.02         6.25 o                         
  -8  -7   5         25.31         26.34         5.27 o                         
  -7  -7   5        521.92        517.61         9.80 o                         
  -6  -7   5        228.93        223.81         5.36 o                         
  -5  -7   5       1669.82       1653.60        14.62 o                         
  -4  -7   5        653.33        642.29         7.83 o                         
  -3  -7   5       2656.52       2750.53        21.93 o                         
  -2  -7   5          0.84          1.77         2.12 o                         
  -1  -7   5        666.55        672.45         7.64 o                         
   0  -7   5        442.60        562.16         7.07 o                         
   1  -7   5        487.58        470.17         6.53 o                         
   2  -7   5       1094.53       1076.51        10.97 o                         
   3  -7   5        658.14        705.73         9.92 o                         
   4  -7   5       1914.62       2140.53        21.92 o                         
   5  -7   5        521.36        551.96        12.20 o                         
   6  -7   5          4.18         17.09         5.76 o                         
   7  -7   5        111.19         91.76         9.06 o                         
   8  -7   5         16.72         15.77         7.98 o                         
   9  -7   5         30.30         32.14         8.68 o                         
  10  -7   5        194.72        174.84        15.16 o                         
 -13  -6   5         34.41         28.25         9.23 o                         
 -12  -6   5         16.01          3.84         8.53 o                         
 -11  -6   5        418.64        482.84        15.43 o                         
 -10  -6   5        421.79        425.88        14.48 o                         
  -9  -6   5        867.81        884.08        16.24 o                         
  -8  -6   5        380.50        399.89        11.19 o                         
  -7  -6   5        468.37        544.97        10.65 o                         
  -6  -6   5        192.45        130.84         4.98 o                         
  -5  -6   5          0.98         -2.18         2.18 o                         
  -4  -6   5        167.96        243.44         4.60 o                         
  -3  -6   5       1857.93       1825.08        15.49 o                         
  -2  -6   5       3963.84       4453.31        33.19 o                         
  -1  -6   5       2302.62       2181.03        17.37 o                         
   0  -6   5         59.67        135.01         4.09 o                         
   1  -6   5         56.74         26.87         2.24 o                         
   2  -6   5        695.90        677.80         7.83 o                         
   3  -6   5         77.37         46.28         3.22 o                         
   4  -6   5        578.08        565.00         8.50 o                         
   5  -6   5        470.46        490.50        10.53 o                         
   6  -6   5         50.61         40.10         6.20 o                         
   7  -6   5        126.82        114.05         7.79 o                         
   8  -6   5         31.58         31.40         7.63 o                         
   9  -6   5         92.82         92.94        12.07 o                         
  10  -6   5         19.52         -0.96        10.88 o                         
  11  -6   5        158.82        172.05        15.74 o                         
 -13  -5   5         40.49         47.62        11.34 o                         
 -12  -5   5        468.06        475.95        16.52 o                         
 -11  -5   5         86.83        101.41         9.46 o                         
 -10  -5   5          1.16          6.72         6.66 o                         
  -9  -5   5        155.66        135.90         8.89 o                         
  -8  -5   5        515.48        535.60        12.35 o                         
  -7  -5   5       1553.41       1562.04        19.33 o                         
  -6  -5   5          0.50          2.65         3.71 o                         
  -5  -5   5          8.07          2.26         2.01 o                         
  -4  -5   5        393.15        337.37         5.13 o                         
  -3  -5   5         34.53         74.15         3.33 o                         
  -2  -5   5         89.45        100.74         3.23 o                         
  -1  -5   5       4196.71       3772.48        27.19 o                         
   0  -5   5          9.64         17.14         2.91 o                         
   1  -5   5        273.53        393.64         5.21 o                         
   2  -5   5         84.94        116.10         3.67 o                         
   3  -5   5        422.99        452.78         6.82 o                         
   4  -5   5        326.30        444.37         7.60 o                         
   5  -5   5        268.00        220.13         8.56 o                         
   6  -5   5        134.81        129.53         7.36 o                         
   7  -5   5        550.08        548.73        14.05 o                         
   8  -5   5        248.82        211.58        11.41 o                         
   9  -5   5        200.81        194.00        12.87 o                         
  10  -5   5         61.81         59.72        11.80 o                         
  11  -5   5         72.27         89.33        13.20 o                         
 -13  -4   5         24.48         18.19        13.21 o                         
 -12  -4   5        751.94        781.20        29.92 o                         
 -11  -4   5        267.46        259.35        12.75 o                         
 -10  -4   5         24.77         15.62         6.58 o                         
  -9  -4   5        189.72        165.54         8.69 o                         
  -8  -4   5        149.06        152.89         7.88 o                         
  -7  -4   5        318.36        342.00         8.97 o                         
  -6  -4   5        199.90        203.19         6.91 o                         
  -5  -4   5        304.01        256.87         5.80 o                         
  -4  -4   5         34.81         26.40         2.27 o                         
  -3  -4   5        937.60        740.13         7.38 o                         
  -2  -4   5        675.53        717.10         7.03 o                         
  -1  -4   5        712.90        683.74         6.70 o                         
   0  -4   5       1370.33       1429.87        11.53 o                         
   1  -4   5        560.25        420.68         5.35 o                         
   2  -4   5       1718.29       1925.22        14.98 o                         
   3  -4   5        954.04        810.65         8.96 o                         
   4  -4   5          4.07         12.98         2.83 o                         
   5  -4   5       2039.98       2161.76        26.40 o                         
   6  -4   5          0.20          3.56         4.32 o                         
   7  -4   5       1594.18       1547.68        23.52 o                         
   8  -4   5        738.05        673.97        17.67 o                         
   9  -4   5         24.65         33.08         8.00 o                         
  10  -4   5         59.33         50.94        10.94 o                         
  11  -4   5        230.20        195.36        15.34 o                         
  12  -4   5        133.06        139.41        15.17 o                         
 -13  -3   5        129.09        131.96        11.52 o                         
 -12  -3   5         28.35          9.72         8.65 o                         
 -11  -3   5        171.00        163.94        10.27 o                         
 -10  -3   5         60.08         65.97         7.96 o                         
  -9  -3   5        729.80        697.42        14.71 o                         
  -8  -3   5        634.68        611.00        11.13 o                         
  -7  -3   5          4.53         -2.74         2.74 o                         
  -6  -3   5         70.05         41.27         2.96 o                         
  -5  -3   5        329.94        315.25         5.47 o                         
  -4  -3   5       3459.06       3974.73        34.80 o                         
  -3  -3   5       9956.85      10110.96        65.31 o                         
  -2  -3   5        218.01        232.40         3.95 o                         
  -1  -3   5        170.72        267.19         4.30 o                         
   0  -3   5        260.53        202.81         4.65 o                         
   1  -3   5        277.25        202.27         3.63 o                         
   2  -3   5         64.60         74.12         2.54 o                         
   3  -3   5       7711.23       8812.42        67.11 o                         
   4  -3   5       5154.69       5548.93        49.94 o                         
   5  -3   5       1243.77       1311.13        13.77 o                         
   6  -3   5        707.06        783.23        11.42 o                         
   7  -3   5       2456.14       2337.46        28.59 o                         
   8  -3   5        409.37        400.96        14.14 o                         
   9  -3   5        255.07        200.21        11.31 o                         
  10  -3   5         38.47         36.99         9.96 o                         
  11  -3   5         31.72         39.65        11.54 o                         
  12  -3   5         11.21          2.72         9.43 o                         
  13  -3   5         34.86         17.60        12.64 o                         
 -12  -2   5         18.08         16.37         8.82 o                         
 -11  -2   5         89.07        100.51         9.78 o                         
 -10  -2   5         16.66         -1.60         7.14 o                         
  -9  -2   5         16.39         17.70         5.02 o                         
  -8  -2   5          5.87         18.49         4.67 o                         
  -7  -2   5        456.11        481.75        10.23 o                         
  -6  -2   5          3.72          4.58         2.99 o                         
  -5  -2   5         10.28         -2.54         2.54 o                         
  -4  -2   5       2547.78       2985.48        29.68 o                         
  -3  -2   5      41975.17      43188.09       339.71 o                         
  -2  -2   5       1907.93       1648.20        13.98 o                         
  -1  -2   5       2430.63       2048.27        16.01 o                         
   0  -2   5       1084.21       1025.57         9.88 o                         
   1  -2   5         92.86         50.68         2.06 o                         
   2  -2   5       1501.74       1338.01        12.05 o                         
   3  -2   5       9413.31      10444.13        78.70 o                         
   4  -2   5         18.69         21.48         2.49 o                         
   5  -2   5       2105.30       2052.87        17.75 o                         
   6  -2   5        364.81        403.47         6.47 o                         
   7  -2   5       3122.55       3041.02        27.19 o                         
   8  -2   5          0.37         -0.63         3.60 o                         
   9  -2   5         26.48         21.01         4.42 o                         
  10  -2   5       1149.29       1094.44        19.19 o                         
  11  -2   5        193.85        189.23        12.66 o                         
  12  -2   5          2.17          0.12        10.60 o                         
  13  -2   5        459.93        492.85        24.44 o                         
 -12  -1   5        465.70        431.79        20.16 o                         
 -11  -1   5        745.13        891.50        20.41 o                         
 -10  -1   5        161.55        146.41         9.65 o                         
  -9  -1   5         36.46         38.04         6.94 o                         
  -8  -1   5       2683.11       2521.68        31.47 o                         
  -7  -1   5        496.89        546.77        11.93 o                         
  -6  -1   5         16.27         12.71         3.56 o                         
  -5  -1   5        599.90        544.81         7.82 o                         
  -4  -1   5        979.02       1041.04        11.25 o                         
  -3  -1   5       7031.32       7135.35        52.00 o                         
  -2  -1   5         44.47          9.04         1.86 o                         
  -1  -1   5       7109.96       6626.20        55.67 o                         
   0  -1   5       1278.64       1091.70         9.91 o                         
   1  -1   5       1730.34       1424.92        12.11 o                         
   2  -1   5        889.60        775.64         7.66 o                         
   3  -1   5       2973.27       2832.17        22.93 o                         
   4  -1   5        659.92        610.66        10.14 o                         
   5  -1   5       1665.66       1518.79        14.82 o                         
   6  -1   5        192.29        189.64         4.73 o                         
   7  -1   5       1720.09       1679.95        15.96 o                         
   8  -1   5         26.45         26.35         4.56 o                         
   9  -1   5        175.85        238.49         9.64 o                         
  10  -1   5         92.63         96.66         6.57 o                         
  11  -1   5        231.86        220.40        11.15 o                         
  12  -1   5         88.86        109.42        11.16 o                         
  13  -1   5        368.87        338.32        21.57 o                         
 -12   0   5        146.26        118.29        15.26 o                         
 -11   0   5        578.02        593.54        21.53 o                         
 -10   0   5        271.28        258.46        12.35 o                         
  -9   0   5        206.33        194.41         8.74 o                         
  -8   0   5        456.42        411.81        10.88 o                         
  -7   0   5         35.06         44.29         5.47 o                         
  -6   0   5        249.60        303.88         7.98 o                         
  -5   0   5        362.05        328.80         6.50 o                         
  -4   0   5       1152.48       1360.77        13.24 o                         
  -3   0   5        675.50        548.72         7.07 o                         
  -2   0   5        634.12        556.86         6.26 o                         
  -1   0   5         27.37          0.72         1.61 o                         
   0   0   5        919.40        907.11         8.31 o                         
   1   0   5       5617.64       6333.32        44.84 o                         
   2   0   5        121.20        213.37         3.56 o                         
   3   0   5        698.52        566.20         6.78 o                         
   4   0   5       1791.13       2109.67        21.40 o                         
   5   0   5       1621.75       1326.69        13.94 o                         
   6   0   5        310.76        407.58         7.15 o                         
   7   0   5         87.09         50.04         3.35 o                         
   8   0   5         20.61         34.83         3.88 o                         
   9   0   5        195.77        224.98         8.72 o                         
  10   0   5        927.76        939.47        18.02 o                         
  11   0   5         12.21         -0.91         6.11 o                         
  12   0   5         71.62         84.41         9.44 o                         
  13   0   5         46.33         51.83        10.82 o                         
  14   0   5          4.02        -11.83        19.16 o                         
 -11   1   5         17.71         -2.77        10.06 o                         
 -10   1   5          1.93         -7.19         7.19 o                         
  -9   1   5         40.08         37.01         7.35 o                         
  -8   1   5        120.51         78.52         7.02 o                         
  -7   1   5         35.92         40.78         4.62 o                         
  -6   1   5        535.06        561.44        11.04 o                         
  -5   1   5        631.87        558.52         8.13 o                         
  -4   1   5         29.67          8.82         2.45 o                         
  -3   1   5        131.08         42.35         2.76 o                         
  -2   1   5        565.21        617.47         7.18 o                         
  -1   1   5         74.41         21.77         1.77 o                         
   0   1   5       1249.05       1169.85        10.02 o                         
   1   1   5        434.04        711.95         7.17 o                         
   2   1   5       1354.61       1778.15        14.68 o                         
   3   1   5        594.48        527.68         6.76 o                         
   4   1   5       1639.62       1954.64        17.29 o                         
   5   1   5       6055.21       6250.71        47.33 o                         
   6   1   5         73.46         67.83         3.18 o                         
   7   1   5        291.24        299.30         6.35 o                         
   8   1   5        216.14        172.17         6.09 o                         
   9   1   5         51.29         51.95         5.52 o                         
  10   1   5         35.73         32.38         5.67 o                         
  11   1   5        190.08        209.57        11.16 o                         
  12   1   5        271.93        262.22        11.98 o                         
  13   1   5        694.92        786.99        23.33 o                         
  14   1   5          6.41          4.22        10.70 o                         
 -11   2   5         16.48         17.47        13.21 o                         
 -10   2   5          9.60         -4.02        10.66 o                         
  -9   2   5        225.50        221.37        12.41 o                         
  -8   2   5         38.51         36.13         5.61 o                         
  -7   2   5        343.95        337.87         8.70 o                         
  -6   2   5          0.60          1.45         3.87 o                         
  -5   2   5        508.96        508.95         8.17 o                         
  -4   2   5         60.60         74.03         3.41 o                         
  -3   2   5       8686.93       8920.14        77.63 o                         
  -2   2   5          2.73          0.24         1.82 o                         
  -1   2   5       1266.43       1235.37        10.64 o                         
   0   2   5        194.05        132.63         3.09 o                         
   1   2   5          7.99         15.86         1.72 o                         
   2   2   5        273.20        461.32         5.40 o                         
   3   2   5       3827.09       3641.18        28.09 o                         
   4   2   5       3052.15       3548.96        33.28 o                         
   5   2   5       2496.85       2578.03        23.62 o                         
   6   2   5        149.14        105.08         3.71 o                         
   7   2   5        447.90        466.53         7.60 o                         
   8   2   5         81.71         71.78         4.05 o                         
   9   2   5        579.10        554.32        11.10 o                         
  10   2   5       1270.71       1294.52        19.94 o                         
  11   2   5         32.00         27.96         6.29 o                         
  12   2   5        596.85        583.60        15.93 o                         
  13   2   5        115.54        122.09         9.10 o                         
  14   2   5        231.97        209.90        17.57 o                         
 -11   3   5        345.44        352.44        21.28 o                         
 -10   3   5        171.20        151.78        11.10 o                         
  -9   3   5        744.71        802.37        19.89 o                         
  -8   3   5        500.89        485.48        12.58 o                         
  -7   3   5        124.61        118.95         7.28 o                         
  -6   3   5         34.86         32.65         3.70 o                         
  -5   3   5        981.75       1034.66        12.92 o                         
  -4   3   5        110.05         67.78         5.12 o                         
  -3   3   5       5478.21       5384.98        50.62 o                         
  -2   3   5         96.08         58.56         3.91 o                         
  -1   3   5       1543.56       1413.93        15.09 o                         
   0   3   5       3475.63       3122.42        25.80 o                         
   1   3   5          4.71         65.35         2.54 o                         
   2   3   5        256.00        221.61         4.06 o                         
   3   3   5        218.28        109.70         3.17 o                         
   4   3   5       2685.73       2938.03        28.95 o                         
   5   3   5       1117.02       1010.11        11.96 o                         
   6   3   5        760.76        667.08         8.43 o                         
   7   3   5        180.16        214.78         4.88 o                         
   8   3   5        415.88        478.16         7.39 o                         
   9   3   5       1743.32       1782.65        19.75 o                         
  10   3   5         61.76         45.84         5.15 o                         
  11   3   5        891.34        934.55        15.56 o                         
  12   3   5       1047.57       1051.93        20.11 o                         
  13   3   5        272.35        279.72        25.37 o                         
  14   3   5          1.66          9.02         9.11 o                         
  15   3   5         84.92         86.71        14.31 o                         
 -10   4   5        259.44        280.13        26.09 o                         
  -9   4   5          0.59        -10.09        10.75 o                         
  -8   4   5          1.67         -7.04         7.04 o                         
  -7   4   5         23.76         12.15         5.34 o                         
  -6   4   5        257.81        211.60        12.07 o                         
  -5   4   5        297.86        279.42         9.66 o                         
  -4   4   5        883.93        850.39        15.35 o                         
  -3   4   5       3651.69       3579.74        34.45 o                         
  -2   4   5        269.74        308.45         7.41 o                         
  -1   4   5        490.30        461.65         7.55 o                         
   0   4   5       1585.23       1716.48        16.07 o                         
   1   4   5       7853.80       7267.93        59.56 o                         
   2   4   5        986.39        826.29         8.90 o                         
   3   4   5        116.98        140.71         3.45 o                         
   4   4   5       4712.75       5197.02        41.32 o                         
   5   4   5         86.46        110.10         5.79 o                         
   6   4   5       1678.72       2019.49        19.40 o                         
   7   4   5       1354.26       1282.43        13.27 o                         
   8   4   5        396.68        445.89         7.87 o                         
   9   4   5        489.17        523.06         9.43 o                         
  10   4   5         13.10         14.79         5.50 o                         
  11   4   5       1830.03       1767.52        22.49 o                         
  12   4   5        133.73        102.74         7.93 o                         
  13   4   5        100.94        128.45         9.27 o                         
  14   4   5          9.56         -4.87        10.48 o                         
  15   4   5          4.79        -10.17        11.52 o                         
 -10   5   5        148.24        144.28        18.23 o                         
  -9   5   5         10.00        -10.06        10.71 o                         
  -8   5   5          3.71         -3.14         8.36 o                         
  -7   5   5         17.04          9.26         8.09 o                         
  -6   5   5        187.22        151.38         8.80 o                         
  -5   5   5        288.36        266.26        10.16 o                         
  -4   5   5         15.10         16.64         4.66 o                         
  -3   5   5        236.39        264.54         8.57 o                         
  -2   5   5       1113.82       1315.38        15.44 o                         
  -1   5   5       1079.99       1201.14        13.94 o                         
   0   5   5        939.71        858.71         9.54 o                         
   1   5   5        866.45        637.85         8.11 o                         
   2   5   5       1530.14       1557.76        14.87 o                         
   3   5   5       1243.31       1570.69        15.78 o                         
   4   5   5         28.15          1.25         2.28 o                         
   5   5   5          5.07          3.47         1.98 o                         
   6   5   5       3006.24       3365.43        29.94 o                         
   7   5   5        228.95        205.22         5.60 o                         
   8   5   5          6.74          9.68         3.24 o                         
   9   5   5        261.10        229.19         7.32 o                         
  10   5   5        600.85        609.61        11.71 o                         
  11   5   5         22.71         28.17         5.48 o                         
  12   5   5          3.42         -2.38         5.56 o                         
  13   5   5         54.00         47.23         8.08 o                         
  14   5   5        102.78        104.93         9.73 o                         
  15   5   5         29.86         17.32        10.84 o                         
  -9   6   5        586.71        682.90        23.87 o                         
  -8   6   5        187.55        173.31        12.99 o                         
  -7   6   5         81.47         59.75         9.86 o                         
  -6   6   5         20.10         26.00         7.77 o                         
  -5   6   5        319.24        314.70        10.79 o                         
  -4   6   5         98.01        106.11         6.94 o                         
  -3   6   5       1779.63       1707.48        22.55 o                         
  -2   6   5         71.21         66.42         4.12 o                         
  -1   6   5        819.11        883.09        10.62 o                         
   0   6   5       4576.22       4914.48        38.66 o                         
   1   6   5       3158.32       3940.08        38.03 o                         
   2   6   5       3182.65       3328.96        32.20 o                         
   3   6   5        670.51        465.56         6.26 o                         
   4   6   5          6.69          4.07         2.19 o                         
   5   6   5       3872.03       3998.67        34.00 o                         
   6   6   5       1639.79       1830.29        16.79 o                         
   7   6   5        637.28        681.62        10.17 o                         
   8   6   5       1719.00       1864.23        19.82 o                         
   9   6   5        542.73        532.46         9.94 o                         
  10   6   5       4499.60       4712.11        44.69 o                         
  11   6   5        162.76        172.56         7.34 o                         
  12   6   5         32.69         27.47         6.04 o                         
  13   6   5         13.59          7.78         7.40 o                         
  14   6   5         61.18         48.42         8.71 o                         
  15   6   5        104.52        113.74        10.74 o                         
  -8   7   5        254.78        281.74        17.77 o                         
  -7   7   5         14.90          6.47         8.58 o                         
  -6   7   5        352.10        347.65        16.03 o                         
  -5   7   5        642.06        662.67        14.55 o                         
  -4   7   5          2.69         -2.48         4.53 o                         
  -3   7   5        718.21        771.65        12.77 o                         
  -2   7   5        414.57        446.56         9.26 o                         
  -1   7   5       7025.99       6918.21        60.08 o                         
   0   7   5       1195.18       1308.27        12.67 o                         
   1   7   5        371.98        384.35         6.40 o                         
   2   7   5        967.22       1084.37        11.78 o                         
   3   7   5          8.54         15.18         2.15 o                         
   4   7   5       1271.02       1299.16        13.15 o                         
   5   7   5       2954.31       3080.34        25.38 o                         
   6   7   5        295.06        343.07         5.88 o                         
   7   7   5        479.38        425.92         6.25 o                         
   8   7   5       1239.21       1254.62        18.08 o                         
   9   7   5       1028.57        970.38        13.34 o                         
  10   7   5        131.99        116.20         5.87 o                         
  11   7   5        282.97        294.62         8.76 o                         
  12   7   5        689.11        700.38        16.51 o                         
  13   7   5        534.72        598.60        16.36 o                         
  14   7   5        321.09        348.16        14.73 o                         
  15   7   5        206.28        210.63        11.68 o                         
  -8   8   5          8.17          8.31        19.99 o                         
  -7   8   5        127.04        111.82        11.48 o                         
  -6   8   5        488.11        513.22        15.78 o                         
  -5   8   5        214.66        207.11        10.44 o                         
  -4   8   5        257.10        273.71         9.22 o                         
  -3   8   5        664.82        663.72        12.16 o                         
  -2   8   5          2.81         27.24         4.56 o                         
  -1   8   5        320.61        301.90         7.05 o                         
   0   8   5         15.59         38.02         2.81 o                         
   1   8   5       1332.93       1225.41        13.51 o                         
   2   8   5        100.48         80.80         5.25 o                         
   3   8   5        126.24        122.81         4.15 o                         
   4   8   5       1127.19       1306.62        15.20 o                         
   5   8   5         52.72         40.82         2.88 o                         
   6   8   5         11.79         15.46         2.61 o                         
   7   8   5       4598.39       4717.74        40.29 o                         
   8   8   5        219.04        224.08         5.21 o                         
   9   8   5        136.96        116.14         5.76 o                         
  10   8   5        149.79        139.40         6.15 o                         
  11   8   5        173.32        175.44         7.22 o                         
  12   8   5        155.22        150.46         8.37 o                         
  13   8   5        382.44        409.99        14.64 o                         
  14   8   5          4.09          2.34         7.87 o                         
  15   8   5        138.93        157.21        11.80 o                         
  -7   9   5         14.10         20.01         9.80 o                         
  -6   9   5         92.80         87.86        10.59 o                         
  -5   9   5        202.39        239.06        11.05 o                         
  -4   9   5        656.98        660.41        16.02 o                         
  -3   9   5        260.07        268.88         8.81 o                         
  -2   9   5          6.55          1.30         4.16 o                         
  -1   9   5         12.72         11.71         2.86 o                         
   0   9   5       2133.74       2215.75        20.63 o                         
   1   9   5        285.35        253.43         5.95 o                         
   2   9   5       1171.99       1152.72        14.72 o                         
   3   9   5        376.13        358.63         6.83 o                         
   4   9   5       2097.93       2178.33        22.16 o                         
   5   9   5       1319.28       1513.99        15.86 o                         
   6   9   5         52.43         36.18         3.22 o                         
   7   9   5          4.14          6.59         2.79 o                         
   8   9   5        216.30        201.68         5.64 o                         
   9   9   5         60.78         48.06         3.28 o                         
  10   9   5         47.00         43.04         3.61 o                         
  11   9   5         11.81          5.89         4.45 o                         
  12   9   5        114.31         98.80         7.55 o                         
  13   9   5        590.53        586.80        21.67 o                         
  14   9   5         55.10         48.55         8.78 o                         
  15   9   5        667.42        761.86        29.05 o                         
  -6  10   5         66.84         55.92        10.82 o                         
  -5  10   5         57.52         82.85        10.42 o                         
  -4  10   5        224.63        231.38        11.13 o                         
  -3  10   5       1605.88       1569.87        24.99 o                         
  -2  10   5         50.64         52.42         6.48 o                         
  -1  10   5        403.37        433.60         8.04 o                         
   0  10   5         48.50         32.20         3.69 o                         
   1  10   5        252.16        242.35         9.06 o                         
   2  10   5        329.72        293.82         6.22 o                         
   3  10   5         43.51         44.57         3.02 o                         
   4  10   5       2682.62       2763.45        25.09 o                         
   5  10   5       1741.45       1749.68        16.51 o                         
   6  10   5       3079.67       3216.07        27.85 o                         
   7  10   5         39.82         37.66         3.60 o                         
   8  10   5        334.86        361.08         8.26 o                         
   9  10   5          0.49         -2.58         3.08 o                         
  10  10   5        115.11        106.26         5.04 o                         
  11  10   5        815.25        901.49        11.89 o                         
  12  10   5         97.64        104.49         7.72 o                         
  13  10   5        164.04        177.03        10.61 o                         
  14  10   5         96.94         80.53        11.05 o                         
  15  10   5          0.32        -10.67        17.20 o                         
  -5  11   5        506.76        609.74        21.12 o                         
  -4  11   5        123.91        146.73        11.47 o                         
  -3  11   5         33.96         39.96         8.31 o                         
  -2  11   5        154.83        140.82         8.29 o                         
  -1  11   5        112.14         88.34         5.26 o                         
   0  11   5         95.06         57.78         4.23 o                         
   1  11   5        298.03        267.26         8.34 o                         
   2  11   5          3.33         -3.26         3.26 o                         
   3  11   5        382.70        376.69         9.75 o                         
   4  11   5         19.31         -4.32         4.32 o                         
   5  11   5         32.39         27.98         5.35 o                         
   6  11   5        283.04        319.54        18.61 o                         
   7  11   5       1575.96       1549.37        15.62 o                         
   8  11   5         50.73         42.90         3.96 o                         
   9  11   5        146.42        123.98         5.47 o                         
  10  11   5         86.36         56.17         4.11 o                         
  11  11   5        369.09        377.51        11.77 o                         
  12  11   5        211.57        187.99         9.43 o                         
  13  11   5        544.60        650.28        19.92 o                         
  14  11   5         20.77         21.47         9.62 o                         
  15  11   5         49.57         21.16        10.62 o                         
  -5  12   5        451.12        552.62        25.47 o                         
  -4  12   5         65.88         67.22        11.72 o                         
  -3  12   5        167.34        235.99        22.67 o                         
  -2  12   5         14.13         20.45         7.48 o                         
  -1  12   5        284.99        221.84        12.74 o                         
   0  12   5        159.90        173.14        11.24 o                         
   1  12   5        197.58        191.35         7.16 o                         
   2  12   5        748.41        690.87         9.04 o                         
   3  12   5       2652.32       2583.53        27.77 o                         
   4  12   5         61.18         67.76         7.92 o                         
   5  12   5          8.84         24.37         6.68 o                         
   6  12   5       2363.44       2331.82        24.90 o                         
   7  12   5       1084.91       1040.91        11.29 o                         
   8  12   5        176.69        150.70         4.98 o                         
   9  12   5        216.38        203.95         7.71 o                         
  10  12   5         83.40         73.78         5.96 o                         
  11  12   5        308.73        273.71        11.86 o                         
  12  12   5        171.64        136.42         9.53 o                         
  13  12   5        279.39        311.70        15.32 o                         
  14  12   5          2.19         -8.74         8.74 o                         
  15  12   5        427.68        481.22        20.56 o                         
  -4  13   5          0.68         -3.95        15.00 o                         
  -3  13   5       1074.09       1164.29        26.37 o                         
  -2  13   5         22.83         18.06         8.20 o                         
  -1  13   5        629.86        644.75        18.28 o                         
   0  13   5         17.30         22.83         6.46 o                         
   1  13   5          2.61          2.26         4.47 o                         
   2  13   5        317.56        331.55         7.04 o                         
   3  13   5        490.03        450.52        15.04 o                         
   4  13   5       1885.02       1814.79        31.95 o                         
   5  13   5         60.94         73.08         7.58 o                         
   6  13   5        103.78         88.57         8.05 o                         
   7  13   5         16.57          8.63         6.63 o                         
   8  13   5        162.94        125.77         4.37 o                         
   9  13   5         70.61         41.08         5.15 o                         
  10  13   5        101.46         93.05         6.57 o                         
  11  13   5       1090.34       1176.40        22.27 o                         
  12  13   5        101.71         93.34        10.71 o                         
  13  13   5        173.81        144.86        16.75 o                         
  14  13   5          2.78         -4.75         8.85 o                         
  -2  14   5         55.52         40.40         8.93 o                         
  -1  14   5         19.26         38.55         8.12 o                         
   0  14   5         43.33         33.67         7.03 o                         
   1  14   5         26.23          9.51         4.78 o                         
   2  14   5         10.47          4.46         6.92 o                         
   3  14   5         22.74         34.18         7.56 o                         
   4  14   5         14.15         34.87         7.09 o                         
   5  14   5        516.33        534.26        15.66 o                         
   6  14   5       1154.45       1220.85        23.48 o                         
   7  14   5          4.57         13.98         6.84 o                         
   8  14   5        223.60        215.03        10.93 o                         
   9  14   5        149.49        118.13         6.45 o                         
  10  14   5        243.39        249.33        16.46 o                         
  11  14   5        492.83        556.12        17.08 o                         
  12  14   5        252.30        261.45        13.76 o                         
  13  14   5        231.91        334.32        25.63 o                         
  14  14   5         19.41          4.34         9.67 o                         
  -1  15   5          7.34         -0.06        12.05 o                         
   0  15   5         20.81         13.19        11.68 o                         
   1  15   5        199.17        200.91        15.29 o                         
   2  15   5          7.16          6.52         7.14 o                         
   3  15   5        182.20        161.69        10.92 o                         
   4  15   5         42.51         34.59         8.40 o                         
   5  15   5          0.95         -2.44         6.26 o                         
   6  15   5         74.45         84.05         9.00 o                         
   7  15   5        674.70        702.26        18.45 o                         
   8  15   5          9.38         -3.24         7.54 o                         
   9  15   5         84.23         58.14         7.26 o                         
  10  15   5          1.23         -9.52         9.52 o                         
  11  15   5         99.00         93.35        11.18 o                         
  12  15   5         12.34         -7.82         7.97 o                         
  13  15   5        208.66        245.38        14.22 o                         
   0  16   5        163.39        114.44        29.20 o                         
   1  16   5         15.08         15.91        20.86 o                         
   2  16   5         56.66         32.72        11.47 o                         
   3  16   5         39.40         57.12        11.88 o                         
   4  16   5         14.03         14.36         8.47 o                         
   5  16   5        184.68        211.21        10.53 o                         
   6  16   5        154.61        139.60         9.19 o                         
   7  16   5          4.85          4.66         7.70 o                         
   8  16   5         22.79         42.34         8.53 o                         
   9  16   5          9.86         13.32         9.12 o                         
  10  16   5         74.66         46.89        10.57 o                         
  11  16   5        212.55        209.66        22.25 o                         
  12  16   5          2.42         -1.32        13.67 o                         
   2  17   5          0.60         14.89        12.41 o                         
   3  17   5          7.51         12.15        11.00 o                         
   4  17   5          3.22          7.62        11.37 o                         
   5  17   5        340.91        406.46        16.04 o                         
   6  17   5        219.76        190.33        10.68 o                         
   7  17   5        450.62        555.09        15.11 o                         
   8  17   5        178.36        220.76        11.88 o                         
   9  17   5          5.86         -1.15         8.94 o                         
  10  17   5         72.92         44.55        10.47 o                         
  11  17   5        428.03        539.04        26.37 o                         
   5  18   5        304.16        382.15        24.24 o                         
   6  18   5        119.57        115.99         9.19 o                         
   7  18   5         36.78         44.88         7.93 o                         
   8  18   5        245.93        244.06        11.32 o                         
   9  18   5         79.37         81.09        10.62 o                         
  -8 -16   6        151.79        191.76        15.46 o                         
  -7 -16   6        170.21        170.91        13.83 o                         
  -6 -16   6         40.14         51.92        11.53 o                         
  -5 -16   6        761.34        780.82        27.45 o                         
  -4 -16   6         33.50         30.90        10.48 o                         
  -3 -16   6          2.51         -2.36         9.30 o                         
  -2 -16   6        383.51        381.31        19.79 o                         
  -1 -16   6          0.63         18.81         8.71 o                         
   0 -16   6        116.55        130.04        19.32 o                         
  -9 -15   6          4.61          6.77         7.58 o                         
  -8 -15   6        247.04        271.18        12.24 o                         
  -7 -15   6          2.81         10.45        10.45 o                         
  -6 -15   6          1.20          3.20         9.21 o                         
  -5 -15   6        617.58        681.09        21.12 o                         
  -4 -15   6        559.59        565.11        19.34 o                         
  -3 -15   6        155.20        136.43        11.71 o                         
  -2 -15   6         31.24         34.52         9.27 o                         
  -1 -15   6        368.96        369.19        18.90 o                         
   0 -15   6         12.22          8.05         9.01 o                         
   1 -15   6          4.12          6.45        11.17 o                         
   2 -15   6         96.38         86.19        14.47 o                         
 -10 -14   6         51.55         47.81         8.57 o                         
  -9 -14   6        131.16        102.54         9.66 o                         
  -8 -14   6         34.47         48.11         7.87 o                         
  -7 -14   6         51.75         40.96         7.13 o                         
  -6 -14   6         23.62         24.26         7.73 o                         
  -5 -14   6        163.60        150.48         7.48 o                         
  -4 -14   6        335.05        382.29        10.05 o                         
  -3 -14   6        438.78        436.23         9.96 o                         
  -2 -14   6        598.61        640.60        12.27 o                         
  -1 -14   6          9.44          8.57         4.51 o                         
   0 -14   6          5.00         -3.08         5.16 o                         
   1 -14   6         86.55         65.99         7.82 o                         
   2 -14   6          4.38         -6.16         7.27 o                         
   3 -14   6          5.45          8.12         8.57 o                         
 -11 -13   6        313.45        287.15        16.07 o                         
 -10 -13   6         47.38         55.02         8.55 o                         
  -9 -13   6         26.99         16.08         7.35 o                         
  -8 -13   6          3.22         -5.81         5.81 o                         
  -7 -13   6         19.70          5.76         7.82 o                         
  -6 -13   6         16.32         37.21         6.04 o                         
  -5 -13   6         70.11         74.97         8.03 o                         
  -4 -13   6          4.54          3.07         4.91 o                         
  -3 -13   6         48.10         54.65         5.40 o                         
  -2 -13   6        619.87        655.32        12.68 o                         
  -1 -13   6          2.53         -4.78         4.78 o                         
   0 -13   6        751.25        749.58        19.51 o                         
   1 -13   6         36.82         23.92         6.19 o                         
   2 -13   6        180.85        179.40        10.82 o                         
   3 -13   6        107.81         86.78         9.23 o                         
   4 -13   6          3.82          5.97         8.40 o                         
   5 -13   6        783.50        853.94        23.69 o                         
 -12 -12   6         80.38         63.92        11.82 o                         
 -11 -12   6        169.09        162.01        11.20 o                         
 -10 -12   6        554.12        581.71        17.57 o                         
  -9 -12   6        106.42         83.22         8.07 o                         
  -8 -12   6         18.14         12.70         6.57 o                         
  -7 -12   6          0.73         -1.02         5.36 o                         
  -6 -12   6        345.02        329.13        10.43 o                         
  -5 -12   6       1548.36       1535.10        24.99 o                         
  -4 -12   6       1431.53       1448.70        18.20 o                         
  -3 -12   6        314.06        277.38         6.98 o                         
  -2 -12   6        145.21        136.98         5.39 o                         
  -1 -12   6          0.73         -4.19         4.19 o                         
   0 -12   6          0.54         -4.98         4.98 o                         
   1 -12   6        533.58        548.42        12.62 o                         
   2 -12   6         58.15         54.22         7.04 o                         
   3 -12   6         21.94         10.52         7.32 o                         
   4 -12   6        226.41        191.02        11.84 o                         
   5 -12   6          9.74         32.69         9.70 o                         
   6 -12   6          2.32         -6.28         9.24 o                         
 -12 -11   6        124.67        107.76        11.03 o                         
 -11 -11   6        100.37         64.37         9.45 o                         
 -10 -11   6        505.04        536.54        16.41 o                         
  -9 -11   6        839.99        852.18        17.57 o                         
  -8 -11   6         77.31         69.77         6.46 o                         
  -7 -11   6        309.72        296.75         9.22 o                         
  -6 -11   6          1.16         -4.38         4.38 o                         
  -5 -11   6          5.48          1.12         3.52 o                         
  -4 -11   6         72.64         84.76         5.00 o                         
  -3 -11   6        234.90        243.37         8.37 o                         
  -2 -11   6        748.82        759.02        12.00 o                         
  -1 -11   6         67.12         86.81         5.31 o                         
   0 -11   6          0.82         -3.07         3.07 o                         
   1 -11   6       1674.78       1586.11        17.61 o                         
   2 -11   6        298.77        317.84         8.14 o                         
   3 -11   6        455.88        452.53        19.71 o                         
   4 -11   6         25.27         26.09         7.96 o                         
   5 -11   6        108.87         62.29         9.42 o                         
   6 -11   6          1.09         -6.94         9.73 o                         
   7 -11   6         28.38          5.62         9.97 o                         
 -12 -10   6        219.91        270.32        19.22 o                         
 -11 -10   6          7.83          4.55         8.27 o                         
 -10 -10   6         25.91         25.37         7.72 o                         
  -9 -10   6        432.52        436.87        13.19 o                         
  -8 -10   6        348.32        404.37        10.32 o                         
  -7 -10   6        186.36        186.19         6.52 o                         
  -6 -10   6        107.54        116.98         5.21 o                         
  -5 -10   6        137.15        117.82         4.99 o                         
  -4 -10   6          4.77          5.54         3.46 o                         
  -3 -10   6         21.12         18.70         3.31 o                         
  -2 -10   6        870.45        837.32        12.17 o                         
  -1 -10   6       1678.18       1596.12        23.98 o                         
   0 -10   6        949.91        923.92        19.27 o                         
   1 -10   6       3273.15       3214.44        30.02 o                         
   2 -10   6         91.13         95.04         4.69 o                         
   3 -10   6        205.78        210.03         7.84 o                         
   4 -10   6         88.18         95.18         7.45 o                         
   5 -10   6        314.06        302.65        14.44 o                         
   6 -10   6         76.36         85.46         9.88 o                         
   7 -10   6        247.85        234.16        13.35 o                         
   8 -10   6          2.34         -0.06        10.04 o                         
 -12  -9   6        371.33        415.91        18.63 o                         
 -11  -9   6        153.03        144.59        10.71 o                         
 -10  -9   6         35.05         40.08         7.22 o                         
  -9  -9   6         97.85        114.21         8.14 o                         
  -8  -9   6        336.59        324.31         8.83 o                         
  -7  -9   6        444.26        473.51         7.11 o                         
  -6  -9   6        789.69        871.40        11.92 o                         
  -5  -9   6          1.87          8.06         3.66 o                         
  -4  -9   6       1375.87       1306.08        14.43 o                         
  -3  -9   6         11.63          0.32         2.66 o                         
  -2  -9   6        178.00        171.08         4.89 o                         
  -1  -9   6          8.35         10.14         3.05 o                         
   0  -9   6         81.11         63.93         3.88 o                         
   1  -9   6        568.20        557.78         9.66 o                         
   2  -9   6         29.78         30.55         3.84 o                         
   3  -9   6         21.51         38.63         2.95 o                         
   4  -9   6       1349.02       1307.80        19.32 o                         
   5  -9   6        157.05        158.00         9.04 o                         
   6  -9   6        425.12        441.92        13.85 o                         
   7  -9   6          0.64         -7.74         7.74 o                         
   8  -9   6        402.64        470.32        18.51 o                         
   9  -9   6        189.23        157.18        13.48 o                         
 -12  -8   6        230.35        252.17        13.11 o                         
 -11  -8   6        172.89        151.78        10.58 o                         
 -10  -8   6         11.94         12.41         7.60 o                         
  -9  -8   6        536.23        557.77        15.42 o                         
  -8  -8   6         10.34          8.07         4.66 o                         
  -7  -8   6         74.42         62.49         4.69 o                         
  -6  -8   6       1409.94       1418.02        15.02 o                         
  -5  -8   6         59.40         46.16         3.91 o                         
  -4  -8   6       2597.32       2621.29        26.23 o                         
  -3  -8   6         92.12         82.17         3.54 o                         
  -2  -8   6       4988.20       4903.61        36.99 o                         
  -1  -8   6          4.82          2.01         2.47 o                         
   0  -8   6        110.18        110.50         4.28 o                         
   1  -8   6        588.24        584.03         8.25 o                         
   2  -8   6        132.95        122.31         4.63 o                         
   3  -8   6        174.01        153.48         4.90 o                         
   4  -8   6       1122.53       1183.06        14.89 o                         
   5  -8   6       2353.81       2364.76        29.17 o                         
   6  -8   6        504.92        535.38        14.99 o                         
   7  -8   6        131.73        114.44         9.17 o                         
   8  -8   6        750.56        841.85        19.17 o                         
   9  -8   6        101.76         94.06        12.65 o                         
 -13  -7   6         35.51         13.42        19.73 o                         
 -12  -7   6         33.90         31.55         9.04 o                         
 -11  -7   6         86.37         97.04         9.82 o                         
 -10  -7   6         45.77         50.40         7.71 o                         
  -9  -7   6        648.41        718.69        15.21 o                         
  -8  -7   6         41.49         42.12         5.78 o                         
  -7  -7   6        276.49        268.68         7.98 o                         
  -6  -7   6        596.85        648.79         9.12 o                         
  -5  -7   6        133.96        144.63         5.46 o                         
  -4  -7   6         54.46         51.43         3.28 o                         
  -3  -7   6        595.86        643.98         7.93 o                         
  -2  -7   6       2676.76       2775.30        22.29 o                         
  -1  -7   6       1163.48       1293.89        13.44 o                         
   0  -7   6       2417.11       2503.09        21.20 o                         
   1  -7   6        168.77        217.76         4.72 o                         
   2  -7   6        364.44        379.07         6.51 o                         
   3  -7   6         12.40         13.02         2.94 o                         
   4  -7   6        115.96        119.88         5.23 o                         
   5  -7   6        937.54        981.28        15.09 o                         
   6  -7   6        414.70        438.40        13.12 o                         
   7  -7   6        684.33        679.71        18.43 o                         
   8  -7   6         25.46         21.81         8.30 o                         
   9  -7   6        143.80        155.38        11.74 o                         
  10  -7   6         10.12         -6.23        10.54 o                         
 -13  -6   6         29.17        -11.84        19.73 o                         
 -12  -6   6        140.42        149.45        11.37 o                         
 -11  -6   6         76.62         67.07         9.16 o                         
 -10  -6   6        153.18        195.93        12.57 o                         
  -9  -6   6        237.82        269.35        12.33 o                         
  -8  -6   6         88.55         84.35         6.94 o                         
  -7  -6   6        175.53        163.36         6.46 o                         
  -6  -6   6        642.49        582.59         9.57 o                         
  -5  -6   6       1894.21       1999.78        18.59 o                         
  -4  -6   6        743.24        774.25        10.79 o                         
  -3  -6   6          0.78          0.27         2.21 o                         
  -2  -6   6        269.60        230.58         4.57 o                         
  -1  -6   6        298.86        315.39         4.86 o                         
   0  -6   6       4653.23       4567.16        32.80 o                         
   1  -6   6        317.15        345.84         5.23 o                         
   2  -6   6       1097.83        975.86         9.74 o                         
   3  -6   6        687.41        762.06         8.90 o                         
   4  -6   6        541.78        497.11         9.00 o                         
   5  -6   6         54.94         40.58         4.85 o                         
   6  -6   6        548.18        460.33        12.86 o                         
   7  -6   6         18.31         21.87         6.32 o                         
   8  -6   6        332.40        315.69        14.32 o                         
   9  -6   6          1.36         -7.46         7.46 o                         
  10  -6   6          1.40        -10.17        10.17 o                         
  11  -6   6          1.39        -11.16        11.16 o                         
 -12  -5   6        269.10        271.97        14.58 o                         
 -11  -5   6        210.70        236.29        18.18 o                         
 -10  -5   6       1269.60       1264.99        22.91 o                         
  -9  -5   6         22.61         23.69         7.04 o                         
  -8  -5   6        116.92        123.95         7.29 o                         
  -7  -5   6        211.29        205.78         8.57 o                         
  -6  -5   6        165.12        173.86         6.22 o                         
  -5  -5   6          1.39          0.87         2.60 o                         
  -4  -5   6        157.83        115.90         3.67 o                         
  -3  -5   6        938.37        984.07         9.24 o                         
  -2  -5   6        942.72        992.83        12.59 o                         
  -1  -5   6       5556.85       5572.24        45.07 o                         
   0  -5   6       7945.70       7455.47        49.64 o                         
   1  -5   6       1148.58       1192.75        11.81 o                         
   2  -5   6        102.43         68.79         2.69 o                         
   3  -5   6       2179.87       2199.78        18.31 o                         
   4  -5   6       4124.59       4359.23        41.91 o                         
   5  -5   6         91.18        136.83         5.40 o                         
   6  -5   6        430.01        390.21        10.96 o                         
   7  -5   6        228.65        197.43         9.13 o                         
   8  -5   6        335.16        275.80        13.25 o                         
   9  -5   6         52.48         32.19         8.53 o                         
  10  -5   6        480.80        538.37        22.09 o                         
  11  -5   6        488.29        472.66        23.36 o                         
 -12  -4   6         69.95         52.82        11.29 o                         
 -11  -4   6        193.99        193.07        12.73 o                         
 -10  -4   6         28.16         17.42         7.98 o                         
  -9  -4   6          1.21         -6.75         6.75 o                         
  -8  -4   6       1975.27       2027.01        29.19 o                         
  -7  -4   6          6.25          8.42         4.54 o                         
  -6  -4   6          3.56         -3.85         3.85 o                         
  -5  -4   6         98.59        133.88         4.02 o                         
  -4  -4   6         26.49          9.97         2.35 o                         
  -3  -4   6         18.08          0.38         2.07 o                         
  -2  -4   6        568.17        474.50         6.11 o                         
  -1  -4   6       2128.31       2384.86        19.07 o                         
   0  -4   6        537.39        415.22         5.72 o                         
   1  -4   6       1895.48       1831.71        14.57 o                         
   2  -4   6         23.21         80.30         2.80 o                         
   3  -4   6        527.69        707.32         8.32 o                         
   4  -4   6       2573.15       2704.66        28.73 o                         
   5  -4   6       1675.53       1764.59        18.67 o                         
   6  -4   6       1703.26       1645.00        19.81 o                         
   7  -4   6       1027.19       1044.21        22.41 o                         
   8  -4   6         52.59         74.78         8.38 o                         
   9  -4   6         40.68         14.70         7.69 o                         
  10  -4   6          0.49         -9.71         9.71 o                         
  11  -4   6        147.93        128.51        13.34 o                         
  12  -4   6        426.83        474.40        24.34 o                         
 -12  -3   6          1.99         -8.57         8.57 o                         
 -11  -3   6        106.16         91.22        11.56 o                         
 -10  -3   6        322.54        266.98        12.51 o                         
  -9  -3   6         19.90         18.14         6.53 o                         
  -8  -3   6         10.61         -1.09         5.10 o                         
  -7  -3   6        113.36         58.32         4.40 o                         
  -6  -3   6         33.33          8.46         3.57 o                         
  -5  -3   6       1540.38       1787.65        15.42 o                         
  -4  -3   6        174.01        208.74         4.47 o                         
  -3  -3   6       1575.08       1907.48        15.23 o                         
  -2  -3   6        171.48        220.57         4.21 o                         
  -1  -3   6        103.08         69.02         2.81 o                         
   0  -3   6       7892.61       7826.02        58.58 o                         
   1  -3   6        226.93        341.15         6.30 o                         
   2  -3   6        195.55        127.74         4.83 o                         
   3  -3   6        939.60        933.98         9.99 o                         
   4  -3   6        360.15        385.35         6.11 o                         
   5  -3   6         17.43         14.73         2.33 o                         
   6  -3   6       1512.24       1449.25        21.48 o                         
   7  -3   6        258.89        250.73         8.89 o                         
   8  -3   6       3678.06       3540.71        45.36 o                         
   9  -3   6        204.79        227.47        10.59 o                         
  10  -3   6          7.17         -7.83         7.83 o                         
  11  -3   6         24.49         49.25        11.33 o                         
  12  -3   6         22.48         13.43        14.89 o                         
  13  -3   6         23.49         27.50        15.90 o                         
 -12  -2   6         28.86         27.63        14.68 o                         
 -11  -2   6        159.44        151.87        15.65 o                         
 -10  -2   6        179.30        170.22        13.39 o                         
  -9  -2   6        664.37        714.28        14.89 o                         
  -8  -2   6        267.24        292.33        10.54 o                         
  -7  -2   6          2.67         -1.69         4.60 o                         
  -6  -2   6        800.70        719.38        11.54 o                         
  -5  -2   6        288.84        277.00         5.86 o                         
  -4  -2   6       6252.98       6734.05        47.29 o                         
  -3  -2   6       2171.38       2720.26        20.89 o                         
  -2  -2   6       8865.73       8645.29        58.05 o                         
  -1  -2   6        316.39        379.39         5.11 o                         
   0  -2   6         15.24         19.82         1.61 o                         
   1  -2   6        990.92       1167.16        10.05 o                         
   2  -2   6       6591.34       6224.56        44.31 o                         
   3  -2   6       3162.97       3329.42        27.27 o                         
   4  -2   6       1136.81       1435.89        14.90 o                         
   5  -2   6       1601.42       1866.58        18.22 o                         
   6  -2   6        667.00        709.21        10.26 o                         
   7  -2   6         76.78         77.61         4.36 o                         
   8  -2   6         98.04         77.04         5.05 o                         
   9  -2   6        598.99        532.07        11.69 o                         
  10  -2   6         11.51         -6.70         7.53 o                         
  11  -2   6        369.09        365.17        17.19 o                         
  12  -2   6         14.32         -3.31         9.73 o                         
  13  -2   6         32.86         20.14        12.18 o                         
 -12  -1   6        318.58        332.91        19.59 o                         
 -11  -1   6         19.10          6.52         8.43 o                         
 -10  -1   6        429.80        429.03        16.32 o                         
  -9  -1   6        276.86        242.78        10.06 o                         
  -8  -1   6       1609.17       1640.00        23.50 o                         
  -7  -1   6         24.15          7.74         4.78 o                         
  -6  -1   6          3.97          9.24         4.27 o                         
  -5  -1   6        122.85         83.05         3.75 o                         
  -4  -1   6        657.88        610.93         7.72 o                         
  -3  -1   6       6252.58       7107.78        49.42 o                         
  -2  -1   6      15267.22      15660.34       122.19 o                         
  -1  -1   6        274.29        178.30         5.19 o                         
   0  -1   6       1465.14       1174.73        10.91 o                         
   1  -1   6        194.46        126.07         3.26 o                         
   2  -1   6          7.66         39.01         2.07 o                         
   3  -1   6        320.77        318.31         5.25 o                         
   4  -1   6         53.59         94.14         3.34 o                         
   5  -1   6        622.92        775.19        14.26 o                         
   6  -1   6         29.69         14.15         3.07 o                         
   7  -1   6        462.89        509.57         8.26 o                         
   8  -1   6        194.27        235.95         9.88 o                         
   9  -1   6        729.28        764.24        14.88 o                         
  10  -1   6        369.06        382.13        11.09 o                         
  11  -1   6        140.55        135.82        10.25 o                         
  12  -1   6        842.14        912.41        23.38 o                         
  13  -1   6        117.07         80.37        11.77 o                         
 -11   0   6        145.21        137.21        17.62 o                         
 -10   0   6         78.73         82.53         8.64 o                         
  -9   0   6          0.85         -3.93         5.42 o                         
  -8   0   6         37.99         39.81         5.77 o                         
  -7   0   6         61.07         63.41         6.32 o                         
  -6   0   6         85.69         46.12         5.26 o                         
  -5   0   6        781.45        785.45         9.74 o                         
  -4   0   6          0.99          5.62         2.47 o                         
  -3   0   6         34.93         27.67         2.55 o                         
  -2   0   6        179.97        124.53         3.77 o                         
  -1   0   6        258.61        326.47         4.90 o                         
   0   0   6        721.75        496.78         5.89 o                         
   1   0   6        799.96        803.82         8.22 o                         
   2   0   6        652.10        502.61         6.34 o                         
   3   0   6       2347.56       2109.16        18.48 o                         
   4   0   6       4857.99       4934.28        39.58 o                         
   5   0   6         49.60         29.44         2.96 o                         
   6   0   6       2176.91       2196.52        20.14 o                         
   7   0   6         71.39         58.52         3.84 o                         
   8   0   6        208.28        178.35         7.29 o                         
   9   0   6        123.11        101.70         6.30 o                         
  10   0   6        313.53        282.74        10.82 o                         
  11   0   6         12.36         20.83         6.29 o                         
  12   0   6        113.76        152.57        11.71 o                         
  13   0   6         56.28         35.11        10.49 o                         
  14   0   6        405.96        519.04        26.05 o                         
 -11   1   6        228.51        208.82        19.02 o                         
 -10   1   6        482.07        506.22        21.42 o                         
  -9   1   6        127.55        115.81         7.83 o                         
  -8   1   6          5.21          1.41         5.19 o                         
  -7   1   6          1.32         -4.76         5.05 o                         
  -6   1   6         69.37         62.69         4.95 o                         
  -5   1   6         40.62         25.70         3.34 o                         
  -4   1   6        187.89        202.90         5.21 o                         
  -3   1   6          7.40         -2.18         2.18 o                         
  -2   1   6        209.06        159.67         4.27 o                         
  -1   1   6         62.96         77.86         2.70 o                         
   0   1   6       3139.56       2953.33        23.20 o                         
   1   1   6         34.82         14.93         1.97 o                         
   2   1   6       1943.22       1759.78        14.95 o                         
   3   1   6        208.85        325.55         4.93 o                         
   4   1   6       9152.12       9579.70        77.88 o                         
   5   1   6       2263.78       2649.10        23.11 o                         
   6   1   6        442.98        407.25         6.89 o                         
   7   1   6        302.67        320.87         6.75 o                         
   8   1   6        183.80        204.11         6.62 o                         
   9   1   6        483.53        487.90        11.54 o                         
  10   1   6         83.14         79.48         6.75 o                         
  11   1   6       1138.75       1044.97        19.29 o                         
  12   1   6         26.58         26.98         6.82 o                         
  13   1   6        145.48        123.55        11.87 o                         
  14   1   6          3.19         -5.24        11.58 o                         
 -11   2   6        150.37        158.18        14.05 o                         
 -10   2   6        295.36        328.42        31.33 o                         
  -9   2   6         37.00         31.53         6.49 o                         
  -8   2   6        806.53        848.46        14.03 o                         
  -7   2   6       1829.49       1847.84        20.49 o                         
  -6   2   6        496.65        489.77         8.76 o                         
  -5   2   6        519.00        535.16         8.78 o                         
  -4   2   6        571.64        580.70         8.37 o                         
  -3   2   6        357.38        487.08         7.04 o                         
  -2   2   6       5155.27       5074.48        44.76 o                         
  -1   2   6       1523.67       1552.75        13.19 o                         
   0   2   6        199.65        151.76         3.48 o                         
   1   2   6        245.84        160.75         3.70 o                         
   2   2   6        432.90        688.84         7.37 o                         
   3   2   6          1.02         14.31         2.07 o                         
   4   2   6        188.91        125.17         3.60 o                         
   5   2   6       3334.30       3684.68        33.71 o                         
   6   2   6        511.71        405.10         7.00 o                         
   7   2   6        827.69        890.15        10.65 o                         
   8   2   6         21.93         16.65         4.14 o                         
   9   2   6       1153.71       1101.12        16.87 o                         
  10   2   6        231.06        209.47         9.29 o                         
  11   2   6        151.16        135.14         8.05 o                         
  12   2   6       1439.61       1504.25        25.52 o                         
  13   2   6        730.12        724.20        30.53 o                         
  14   2   6         22.00          8.47        10.35 o                         
 -10   3   6         35.81          0.06         9.87 o                         
  -9   3   6         12.68          1.49         7.79 o                         
  -8   3   6        104.25        114.45         7.54 o                         
  -7   3   6        556.52        548.63        10.46 o                         
  -6   3   6        405.48        424.48         8.35 o                         
  -5   3   6        158.87        110.57         7.02 o                         
  -4   3   6          4.34         13.11         4.37 o                         
  -3   3   6        133.80        181.77         5.65 o                         
  -2   3   6        439.21        391.27         7.28 o                         
  -1   3   6        115.34        109.60         4.28 o                         
   0   3   6       2622.58       2433.83        19.90 o                         
   1   3   6        259.06        361.95         5.12 o                         
   2   3   6        750.02        604.07         7.09 o                         
   3   3   6        399.39        571.97         7.44 o                         
   4   3   6       5065.75       5189.13        51.74 o                         
   5   3   6         24.24          4.48         1.79 o                         
   6   3   6       1547.08       1554.80        17.31 o                         
   7   3   6         23.41         17.18         2.27 o                         
   8   3   6        744.11        753.12        11.44 o                         
   9   3   6         21.24         25.84         4.18 o                         
  10   3   6        165.78        117.55         6.49 o                         
  11   3   6        376.61        425.32        12.75 o                         
  12   3   6        192.33        162.61         9.01 o                         
  13   3   6       1054.58       1057.77        23.82 o                         
  14   3   6        384.92        412.33        23.54 o                         
  15   3   6         76.05         48.72        14.52 o                         
 -10   4   6        117.11        131.21        17.62 o                         
  -9   4   6         48.66         20.31        14.41 o                         
  -8   4   6         68.71         63.06         8.74 o                         
  -7   4   6          1.42         11.69         5.96 o                         
  -6   4   6        239.03        213.46         9.23 o                         
  -5   4   6        115.31        112.91         6.74 o                         
  -4   4   6       1913.88       1772.41        21.77 o                         
  -3   4   6        312.10        281.99        11.65 o                         
  -2   4   6       4163.72       4616.56        42.68 o                         
  -1   4   6       2686.34       2700.33        26.37 o                         
   0   4   6        212.75        151.05         5.53 o                         
   1   4   6       4076.23       3958.45        32.43 o                         
   2   4   6       3905.85       3265.85        28.45 o                         
   3   4   6        185.48        185.61         4.22 o                         
   4   4   6       3390.64       3440.01        37.18 o                         
   5   4   6       1662.71       1816.96        19.34 o                         
   6   4   6         46.53         34.30         3.05 o                         
   7   4   6       1169.75       1042.50        13.41 o                         
   8   4   6         10.84         11.15         4.00 o                         
   9   4   6         77.26         55.21         5.34 o                         
  10   4   6        102.07        110.35         5.57 o                         
  11   4   6        567.25        572.37        11.38 o                         
  12   4   6         98.75         75.46         6.67 o                         
  13   4   6         98.26         75.96         9.53 o                         
  14   4   6        155.98        162.95        16.86 o                         
  15   4   6          7.56        -12.76        12.76 o                         
  -9   5   6          7.64         -9.21         9.21 o                         
  -8   5   6         62.47         39.56        10.26 o                         
  -7   5   6        217.90        199.94        18.64 o                         
  -6   5   6        241.97        257.11        11.46 o                         
  -5   5   6          7.54         -5.80         5.80 o                         
  -4   5   6          3.09         -4.75         4.75 o                         
  -3   5   6         46.16         38.25         4.99 o                         
  -2   5   6        122.64        106.65         4.47 o                         
  -1   5   6       1126.15       1405.21        15.93 o                         
   0   5   6       2221.18       2101.74        19.60 o                         
   1   5   6       3141.01       3358.95        28.00 o                         
   2   5   6        518.83        721.16         8.73 o                         
   3   5   6         13.16         42.07         2.94 o                         
   4   5   6        849.77       1135.81        12.15 o                         
   5   5   6         42.38         74.00         3.18 o                         
   6   5   6       1223.87       1046.56        11.37 o                         
   7   5   6        400.68        368.57         7.45 o                         
   8   5   6        165.54        147.65         7.06 o                         
   9   5   6          5.76          7.88         4.50 o                         
  10   5   6       1436.78       1483.99        18.53 o                         
  11   5   6        710.53        679.60        14.16 o                         
  12   5   6       1150.08       1194.01        22.65 o                         
  13   5   6        378.54        419.03        14.36 o                         
  14   5   6        359.28        366.44        19.48 o                         
  15   5   6         71.08         81.35        11.85 o                         
  -9   6   6          8.09          0.39        15.15 o                         
  -8   6   6         21.50         -1.90        10.73 o                         
  -7   6   6          0.49         -8.28         8.28 o                         
  -6   6   6        235.82        210.13        12.36 o                         
  -5   6   6        940.27        883.93        18.82 o                         
  -4   6   6        321.43        307.95        13.67 o                         
  -3   6   6        206.94        183.24         6.91 o                         
  -2   6   6        275.63        293.15         9.32 o                         
  -1   6   6       1309.14       1389.53        14.79 o                         
   0   6   6        627.16        571.36         7.82 o                         
   1   6   6        368.46        399.06         7.72 o                         
   2   6   6       4211.16       3891.69        33.67 o                         
   3   6   6        544.07        535.99         8.83 o                         
   4   6   6        617.86        548.04         7.71 o                         
   5   6   6        413.29        520.12         7.04 o                         
   6   6   6       2235.59       2331.90        21.66 o                         
   7   6   6        610.19        621.76         8.78 o                         
   8   6   6       2650.65       2716.81        32.14 o                         
   9   6   6        289.71        334.38         9.10 o                         
  10   6   6         15.34         16.87         4.41 o                         
  11   6   6         53.37         44.43         5.37 o                         
  12   6   6        198.15        205.78         9.38 o                         
  13   6   6        608.07        585.27        16.16 o                         
  14   6   6        857.48        957.32        21.05 o                         
  15   6   6          0.52         -7.11         9.60 o                         
  -8   7   6          6.44         -4.15        12.19 o                         
  -7   7   6        201.17        207.22        13.44 o                         
  -6   7   6        128.20        128.49        11.03 o                         
  -5   7   6         13.45         -7.14         7.14 o                         
  -4   7   6        445.52        450.38        11.83 o                         
  -3   7   6        810.79        882.09        14.03 o                         
  -2   7   6        937.47        975.83        15.12 o                         
  -1   7   6       1009.52        953.78        13.26 o                         
   0   7   6       3473.67       3586.02        27.85 o                         
   1   7   6        991.00       1130.88        11.86 o                         
   2   7   6       3501.25       3419.41        31.11 o                         
   3   7   6       2384.62       2553.70        22.93 o                         
   4   7   6        936.90        859.75         9.86 o                         
   5   7   6         10.93         13.82         2.54 o                         
   6   7   6          1.24          0.88         2.37 o                         
   7   7   6        637.27        658.95         9.36 o                         
   8   7   6        294.94        273.65         8.60 o                         
   9   7   6       1031.55       1104.92        17.24 o                         
  10   7   6        219.46        206.81         8.62 o                         
  11   7   6        142.31        136.32         6.45 o                         
  12   7   6          0.79         -5.69         5.69 o                         
  13   7   6        281.45        247.98        11.45 o                         
  14   7   6        514.51        556.79        16.92 o                         
  15   7   6          1.12          8.00         8.39 o                         
  -7   8   6         19.71         20.36         9.45 o                         
  -6   8   6         10.44         12.87         7.42 o                         
  -5   8   6         54.74         38.83         7.36 o                         
  -4   8   6         18.07         11.96         6.09 o                         
  -3   8   6        552.79        581.64        13.29 o                         
  -2   8   6       4218.78       4514.93        45.13 o                         
  -1   8   6         80.77         84.38         5.08 o                         
   0   8   6        430.65        456.66         6.31 o                         
   1   8   6        688.41        718.58         9.84 o                         
   2   8   6        208.79        142.44         7.23 o                         
   3   8   6         77.46         77.61         3.40 o                         
   4   8   6       1838.10       1992.50        20.35 o                         
   5   8   6       4939.38       5218.61        41.39 o                         
   6   8   6          0.78          0.27         2.65 o                         
   7   8   6       1275.64       1288.10        13.91 o                         
   8   8   6         61.14         52.28         4.53 o                         
   9   8   6          5.35         -3.16         4.55 o                         
  10   8   6        223.32        206.75         9.11 o                         
  11   8   6        199.90        216.77         7.57 o                         
  12   8   6        239.53        220.29         9.73 o                         
  13   8   6        115.12         96.44        10.67 o                         
  14   8   6        219.65        224.40        11.92 o                         
  15   8   6          5.07        -11.79        12.39 o                         
  -7   9   6        432.95        422.92        21.56 o                         
  -6   9   6        233.06        230.17        14.43 o                         
  -5   9   6         36.27         43.32         7.75 o                         
  -4   9   6         22.36         34.80         7.10 o                         
  -3   9   6        208.97        175.84        10.01 o                         
  -2   9   6          7.58         -0.76         4.65 o                         
  -1   9   6        119.41        118.49         6.13 o                         
   0   9   6        919.69        904.93        11.63 o                         
   1   9   6        551.15        542.86         8.39 o                         
   2   9   6        383.04        381.64         9.95 o                         
   3   9   6        134.06        122.96         5.62 o                         
   4   9   6        679.99        705.99        11.85 o                         
   5   9   6        728.76        737.07         9.84 o                         
   6   9   6       2091.17       2043.32        19.71 o                         
   7   9   6        850.56       1036.73        12.04 o                         
   8   9   6        264.19        286.65         6.86 o                         
   9   9   6         47.45         41.15         4.98 o                         
  10   9   6          7.39          3.07         5.05 o                         
  11   9   6        317.20        329.05        14.00 o                         
  12   9   6         32.41         33.85         6.57 o                         
  13   9   6       1000.41       1026.28        21.15 o                         
  14   9   6        340.21        345.26        14.30 o                         
  15   9   6         48.27         41.03        10.87 o                         
  -6  10   6         38.42         32.28        12.33 o                         
  -5  10   6        224.70        211.74        19.43 o                         
  -4  10   6        451.92        533.88        17.80 o                         
  -3  10   6        260.25        257.91        11.05 o                         
  -2  10   6         70.03         66.12         6.99 o                         
  -1  10   6        686.25        730.79        13.19 o                         
   0  10   6        120.16        111.54         5.00 o                         
   1  10   6         33.57         26.35         4.25 o                         
   2  10   6        753.57        787.57        12.04 o                         
   3  10   6         27.16          7.49         2.51 o                         
   4  10   6         37.89         42.10         3.58 o                         
   5  10   6        143.32        178.18         4.85 o                         
   6  10   6       1456.96       1347.39        15.18 o                         
   7  10   6        368.47        365.48         7.77 o                         
   8  10   6        408.44        479.31        11.48 o                         
   9  10   6         97.63         98.70         5.27 o                         
  10  10   6        320.46        292.51        10.29 o                         
  11  10   6        268.02        239.55        12.45 o                         
  12  10   6          0.99         -4.36         6.14 o                         
  13  10   6        148.41        146.34         9.93 o                         
  14  10   6        396.45        420.18        24.38 o                         
  15  10   6          1.99        -10.29        10.29 o                         
  -5  11   6          5.90         14.10        11.39 o                         
  -4  11   6        203.78        243.10        14.24 o                         
  -3  11   6        946.87       1020.97        30.87 o                         
  -2  11   6        358.87        375.81        16.93 o                         
  -1  11   6          8.96          6.66         5.39 o                         
   0  11   6          2.47         -3.03         3.03 o                         
   1  11   6         15.08         28.33         3.41 o                         
   2  11   6        161.30        176.95         7.77 o                         
   3  11   6       1896.59       1876.60        19.94 o                         
   4  11   6         21.48          4.78        11.85 o                         
   5  11   6        356.37        321.57        19.61 o                         
   6  11   6       5078.33       5243.52        43.68 o                         
   7  11   6        178.97        188.46         9.25 o                         
   8  11   6        556.99        555.94        12.47 o                         
   9  11   6         26.91         25.03         5.10 o                         
  10  11   6        578.39        597.93         9.68 o                         
  11  11   6       1490.47       1551.53        23.00 o                         
  12  11   6        455.43        486.50        15.29 o                         
  13  11   6        311.15        322.38        14.32 o                         
  14  11   6          1.96        -11.16        11.16 o                         
  15  11   6          1.81          1.56        10.54 o                         
  -4  12   6         74.67         98.32        13.33 o                         
  -3  12   6          0.90          9.11         8.29 o                         
  -2  12   6        744.07        778.04        20.75 o                         
  -1  12   6        301.26        302.41        24.83 o                         
   0  12   6        406.58        496.21        11.91 o                         
   1  12   6        263.95        267.68         8.13 o                         
   2  12   6        873.85        877.56        12.00 o                         
   3  12   6          4.56          2.39         2.61 o                         
   4  12   6        723.79        662.93        12.59 o                         
   5  12   6       1567.71       1511.88        19.99 o                         
   6  12   6       1975.31       2006.40        20.56 o                         
   7  12   6        278.90        299.81        11.45 o                         
   8  12   6        202.02        183.53         6.93 o                         
   9  12   6        142.12        140.67         8.00 o                         
  10  12   6         99.64         85.42         5.63 o                         
  11  12   6        110.04         99.74         8.64 o                         
  12  12   6        825.30        942.97        20.39 o                         
  13  12   6        438.95        451.84        17.82 o                         
  14  12   6          2.00         -2.38         9.11 o                         
  15  12   6         99.06         96.86        16.12 o                         
  -3  13   6        118.60        129.61        11.16 o                         
  -2  13   6         55.58         57.20         9.23 o                         
  -1  13   6        117.58        102.81         9.12 o                         
   0  13   6        316.48        306.82        17.38 o                         
   1  13   6        149.55        121.68         6.62 o                         
   2  13   6        890.03        868.17        15.77 o                         
   3  13   6          3.17         -2.71         3.16 o                         
   4  13   6        110.35        123.82         5.12 o                         
   5  13   6          0.56         -6.31         6.31 o                         
   6  13   6         60.05         64.24         7.88 o                         
   7  13   6          1.05         -1.70         1.83 o                         
   8  13   6         46.06         26.36         4.54 o                         
   9  13   6        311.01        338.78        10.90 o                         
  10  13   6          1.34         -1.35         6.15 o                         
  11  13   6          7.86         13.29         7.33 o                         
  12  13   6         95.58         89.34        16.30 o                         
  13  13   6         67.81         51.26        12.06 o                         
  14  13   6        176.63        201.02        14.35 o                         
  -2  14   6         28.64         36.52        10.48 o                         
  -1  14   6         15.05          5.18         7.56 o                         
   0  14   6          2.27          7.26         7.22 o                         
   1  14   6          6.88          5.31         6.09 o
[truncated: 469,153 more chars]
